# Supplementary material for: Predicting seismic-induced liquefaction through ensemble learning frameworks
Source: Sci Rep. 2019 Aug 13;9:11786. doi: 10.1038/s41598-019-48044-0 (PMC6692379; doi:10.1038/s41598-019-48044-0)
Supplement: Supplementary file 2 — Dataset 1 [file 41598_2019_48044_MOESM2_ESM.zip]

Archive with 3 entries (3 files):
- Alobaidi_et_al.m
- Alobaidi_et_al.mat
- Alobaidi_et_al_VarImp.mat
