# Supplementary material for: Predicting seismic-induced liquefaction through ensemble learning frameworks
Source: Sci Rep. 2019 Aug 13;9:11786. doi: 10.1038/s41598-019-48044-0 (PMC6692379; doi:10.1038/s41598-019-48044-0)
Supplement: Supplementary file 2 — Dataset 1 [file 41598_2019_48044_MOESM2_ESM.zip › Alobaidi_et_al.m]

%% Result Extraction - Liquefaction Study

%%%%%%%%%%%%%%%%%%%%%%%%%%%%%%%%%%%%%%%%%%%%%%%%%%%%%%%%%%%%%%%%%%%%%%%%%%%%%%%%%%%%%%%%%%%%%%%%
%%%%%%%%%%%%%%%%%%%%%%%%%%%%%%%%%%%%%%%%%%%%%%%%%%%%%%%%%%%%%%%%%%%%%%%%%%%%%%%%%%%%%%%%%%%%%%%%
% By:           Mohammad H. Alobaidi
% Submitted to: Scientific Reports - Nature
% To accompany: Predicting seismic-induced liquefaction through ensemble learning frameworks
% Date:         May 15, 2019
%%%%%%%%%%%%%%%%%%%%%%%%%%%%%%%%%%%%%%%%%%%%%%%%%%%%%%%%%%%%%%%%%%%%%%%%%%%%%%%%%%%%%%%%%%%%%%%%
%%%%%%%%%%%%%%%%%%%%%%%%%%%%%%%%%%%%%%%%%%%%%%%%%%%%%%%%%%%%%%%%%%%%%%%%%%%%%%%%%%%%%%%%%%%%%%%%


clc
clear all

load Alobaidi_et_al.mat


%% 1 Descriptive Statistics


% Training Data (Table 1 - upper panel)

DStr = [min(XXtr)' mean(XXtr)' median(XXtr)' max(XXtr)' std(XXtr)'];


% Testing Data (Table 1 - lower panel)

DSts = [min(Xts)' mean(Xts)' median(Xts)' max(Xts)' std(Xts)'];


%% 2.1 Training Results - Ensemble Size - Box Plots


% Accuracy (Figure 3)

figure,
NAMES = {'ELR','ESVM','RF','EELM','EANN'};
for jj = 1:5
    
    for ii = 1:9
        etmp1(:,ii)=(squeeze(Etr(1,3,jj,:,ii)))/100;
        etmp2(:,ii)=(squeeze(Etr(2,3,jj,:,ii)))/100;
        etmp3(:,ii)=(squeeze(Etr(3,3,jj,:,ii)))/100;
        
        
        
    end
    subplot(3,5,jj), boxplot(etmp1,K','BoxStyle','filled', 'Symbol', 'r.')
    ylim([0 1.1]), title(NAMES(jj)),% ylabel('Accuracy'), xlabel('Ensemble Size')
    
    subplot(3,5,5+jj), boxplot([etmp1(:,1) etmp2(:,2:end)],K','BoxStyle','filled', 'Symbol', 'r.')
    ylim([0 1.1]), %title(NAMES(jj)) ylabel('Kappa'), xlabel('Ensemble Size'),
    
    subplot(3,5,10+jj), boxplot([etmp1(:,1) etmp3(:,2:end)],K','BoxStyle','filled', 'Symbol', 'r.')
    ylim([0 1.1]), %title(NAMES(jj)) ylabel('Kappa'), xlabel('Ensemble Size'),
    
    clear etmp1 etmp2 etmp3
    
end
annotation('textbox', [0.07, 0.825, 0.1, 0.1], 'String', "a)", 'FontSize', 12, 'FontWeight', 'bold', 'EdgeColor', 'none')
annotation('textbox', [0.07, 0.535, 0.1, 0.1], 'String', "b)", 'FontSize', 12, 'FontWeight', 'bold', 'EdgeColor', 'none')
annotation('textbox', [0.07, 0.235, 0.1, 0.1], 'String', "c)", 'FontSize', 12, 'FontWeight', 'bold', 'EdgeColor', 'none')


% Kappa (Supplementary Figure S2)

figure,
NAMES = {'ELR','ESVM','RF','EELM','EANN'};
for jj = 1:5
    
    for ii = 1:9
        etmp1(:,ii)=(squeeze(Etr(1,4,jj,:,ii)));
        etmp2(:,ii)=(squeeze(Etr(2,4,jj,:,ii)));
        etmp3(:,ii)=(squeeze(Etr(3,4,jj,:,ii)));
        
    end
    subplot(3,5,jj), boxplot(etmp1,K','BoxStyle','filled', 'Symbol', 'r.')
    ylim([0 1.1]), title(NAMES(jj)),% ylabel('Accuracy'), xlabel('Ensemble Size')
    
    subplot(3,5,5+jj), boxplot([etmp1(:,1) etmp2(:,2:end)],K','BoxStyle','filled', 'Symbol', 'r.')
    ylim([0 1.1]), %title(NAMES(jj)) ylabel('Kappa'), xlabel('Ensemble Size'),
    
    subplot(3,5,10+jj), boxplot([etmp1(:,1) etmp3(:,2:end)],K','BoxStyle','filled', 'Symbol', 'r.')
    ylim([0 1.1]), %title(NAMES(jj)) ylabel('Kappa'), xlabel('Ensemble Size'),
    
    clear etmp1 etmp2 etmp3
    
end
annotation('textbox', [0.07, 0.825, 0.1, 0.1], 'String', "a)", 'FontSize', 12, 'FontWeight', 'bold', 'EdgeColor', 'none')
annotation('textbox', [0.07, 0.535, 0.1, 0.1], 'String', "b)", 'FontSize', 12, 'FontWeight', 'bold', 'EdgeColor', 'none')
annotation('textbox', [0.07, 0.235, 0.1, 0.1], 'String', "c)", 'FontSize', 12, 'FontWeight', 'bold', 'EdgeColor', 'none')


%% 2.2 Testing Results - Ensemble Size - Box Plots


% Accuracy (Figure 4)

figure,
NAMES = {'ELR','ESVM','RF','EELM','EANN'};
for jj = 1:5
    
    for ii = 1:9
        etmp1(:,ii)=(squeeze(Ets(1,3,jj,:,ii)))/100;
        etmp2(:,ii)=(squeeze(Ets(2,3,jj,:,ii)))/100;
        etmp3(:,ii)=(squeeze(Ets(3,3,jj,:,ii)))/100;
        
    end
    subplot(3,5,jj), boxplot(etmp1,K','BoxStyle','filled', 'Symbol', 'r.')
    ylim([0 1.1]), title(NAMES(jj)),% ylabel('Accuracy'), xlabel('Ensemble Size')
    
    subplot(3,5,5+jj), boxplot([etmp1(:,1) etmp2(:,2:end)],K','BoxStyle','filled', 'Symbol', 'r.')
    ylim([0 1.1]), %title(NAMES(jj)) ylabel('Kappa'), xlabel('Ensemble Size'),
    
    subplot(3,5,10+jj), boxplot([etmp1(:,1) etmp3(:,2:end)],K','BoxStyle','filled', 'Symbol', 'r.')
    ylim([0 1.1]), %title(NAMES(jj)) ylabel('Kappa'), xlabel('Ensemble Size'),
    
    clear etmp1 etmp2 etmp3
    
end
annotation('textbox', [0.07, 0.825, 0.1, 0.1], 'String', "a)", 'FontSize', 12, 'FontWeight', 'bold', 'EdgeColor', 'none')
annotation('textbox', [0.07, 0.535, 0.1, 0.1], 'String', "b)", 'FontSize', 12, 'FontWeight', 'bold', 'EdgeColor', 'none')
annotation('textbox', [0.07, 0.235, 0.1, 0.1], 'String', "c)", 'FontSize', 12, 'FontWeight', 'bold', 'EdgeColor', 'none')


% Kappa (Supplementary Figure S3)

figure,
NAMES = {'ELR','ESVM','RF','EELM','EANN'};
for jj = 1:5
    
    for ii = 1:9
        etmp1(:,ii)=(squeeze(Ets(1,4,jj,:,ii)));
        etmp2(:,ii)=(squeeze(Ets(2,4,jj,:,ii)));
        etmp3(:,ii)=(squeeze(Ets(3,4,jj,:,ii)));
        
    end
    subplot(3,5,jj), boxplot(etmp1,K','BoxStyle','filled', 'Symbol', 'r.')
    ylim([0 1.1]), title(NAMES(jj)),% ylabel('Accuracy'), xlabel('Ensemble Size')
    
    subplot(3,5,5+jj), boxplot([etmp1(:,1) etmp2(:,2:end)],K','BoxStyle','filled', 'Symbol', 'r.')
    ylim([0 1.1]), %title(NAMES(jj)) ylabel('Kappa'), xlabel('Ensemble Size'),
    
    subplot(3,5,10+jj), boxplot([etmp1(:,1) etmp3(:,2:end)],K','BoxStyle','filled', 'Symbol', 'r.')
    ylim([0 1.1]), %title(NAMES(jj)) ylabel('Kappa'), xlabel('Ensemble Size'),
    
    clear etmp1 etmp2 etmp3
    
end
annotation('textbox', [0.07, 0.825, 0.1, 0.1], 'String', "a)", 'FontSize', 12, 'FontWeight', 'bold', 'EdgeColor', 'none')
annotation('textbox', [0.07, 0.535, 0.1, 0.1], 'String', "b)", 'FontSize', 12, 'FontWeight', 'bold', 'EdgeColor', 'none')
annotation('textbox', [0.07, 0.235, 0.1, 0.1], 'String', "c)", 'FontSize', 12, 'FontWeight', 'bold', 'EdgeColor', 'none')


%% 3.1 Training Results - Data Availability - Box Plots


% Accuracy (Figure 5)

figure,
NAMES = {'ELR','ESVM','RF','EELM','EANN'};
for jj = 1:5
    
    for ii = 1:8
        etmp1(:,ii)=(squeeze(Etrp(1,3,jj,:,ii)))/100;
        etmp2(:,ii)=(squeeze(Etrp(2,3,jj,:,ii)))/100;
        etmp3(:,ii)=(squeeze(Etrp(3,3,jj,:,ii)))/100;
        
    end
    subplot(3,5,jj), boxplot(etmp1,P','BoxStyle','filled', 'Symbol', 'r.')
    ylim([0 1.1]), title(NAMES(jj)),% ylabel('Accuracy'), xlabel('Ensemble Size')
    
    subplot(3,5,5+jj), boxplot(etmp2,P','BoxStyle','filled', 'Symbol', 'r.')
    ylim([0 1.1]), %title(NAMES(jj)) ylabel('Kappa'), xlabel('Ensemble Size'),
    
    subplot(3,5,10+jj), boxplot(etmp3,P','BoxStyle','filled', 'Symbol', 'r.')
    ylim([0 1.1]), %title(NAMES(jj)) ylabel('Kappa'), xlabel('Ensemble Size'),
    
    clear etmp1 etmp2 etmp3
    
end
annotation('textbox', [0.07, 0.825, 0.1, 0.1], 'String', "a)", 'FontSize', 12, 'FontWeight', 'bold', 'EdgeColor', 'none')
annotation('textbox', [0.07, 0.535, 0.1, 0.1], 'String', "b)", 'FontSize', 12, 'FontWeight', 'bold', 'EdgeColor', 'none')
annotation('textbox', [0.07, 0.235, 0.1, 0.1], 'String', "c)", 'FontSize', 12, 'FontWeight', 'bold', 'EdgeColor', 'none')


% Kappa (Supplementary Figure S4)

figure,
NAMES = {'ELR','ESVM','RF','EELM','EANN'};
for jj = 1:5
    
    for ii = 1:8
        etmp1(:,ii)=(squeeze(Etrp(1,4,jj,:,ii)));
        etmp2(:,ii)=(squeeze(Etrp(2,4,jj,:,ii)));
        etmp3(:,ii)=(squeeze(Etrp(3,4,jj,:,ii)));
        
    end
    subplot(3,5,jj), boxplot(etmp1,P','BoxStyle','filled', 'Symbol', 'r.')
    ylim([0 1.1]), title(NAMES(jj)),% ylabel('Accuracy'), xlabel('Ensemble Size')
    
    subplot(3,5,5+jj), boxplot(etmp2,P','BoxStyle','filled', 'Symbol', 'r.')
    ylim([0 1.1]), %title(NAMES(jj)) ylabel('Kappa'), xlabel('Ensemble Size'),
    
    subplot(3,5,10+jj), boxplot(etmp3,P','BoxStyle','filled', 'Symbol', 'r.')
    ylim([0 1.1]), %title(NAMES(jj)) ylabel('Kappa'), xlabel('Ensemble Size'),
    
    clear etmp1 etmp2 etmp3
    
end
annotation('textbox', [0.07, 0.825, 0.1, 0.1], 'String', "a)", 'FontSize', 12, 'FontWeight', 'bold', 'EdgeColor', 'none')
annotation('textbox', [0.07, 0.535, 0.1, 0.1], 'String', "b)", 'FontSize', 12, 'FontWeight', 'bold', 'EdgeColor', 'none')
annotation('textbox', [0.07, 0.235, 0.1, 0.1], 'String', "c)", 'FontSize', 12, 'FontWeight', 'bold', 'EdgeColor', 'none')


%% 3.2 Testing Results - Data Availability - Box Plots


% Accuracy (Figure 6)

figure,
NAMES = {'ELR','ESVM','RF','EELM','EANN'};
for jj = 1:5
    
    for ii = 1:8
        etmp1(:,ii)=(squeeze(Etsp(1,3,jj,:,ii)))/100;
        etmp2(:,ii)=(squeeze(Etsp(2,3,jj,:,ii)))/100;
        etmp3(:,ii)=(squeeze(Etsp(3,3,jj,:,ii)))/100;
        
    end
    subplot(3,5,jj), boxplot(etmp1,P','BoxStyle','filled', 'Symbol', 'r.')
    ylim([0 1.1]), title(NAMES(jj)),% ylabel('Accuracy'), xlabel('Ensemble Size')
    
    subplot(3,5,5+jj), boxplot(etmp2,P','BoxStyle','filled', 'Symbol', 'r.')
    ylim([0 1.1]), %title(NAMES(jj)) ylabel('Kappa'), xlabel('Ensemble Size'),
    
    subplot(3,5,10+jj), boxplot(etmp3,P','BoxStyle','filled', 'Symbol', 'r.')
    ylim([0 1.1]), %title(NAMES(jj)) ylabel('Kappa'), xlabel('Ensemble Size'),
    
    clear etmp1 etmp2 etmp3
    
end
annotation('textbox', [0.07, 0.825, 0.1, 0.1], 'String', "a)", 'FontSize', 12, 'FontWeight', 'bold', 'EdgeColor', 'none')
annotation('textbox', [0.07, 0.535, 0.1, 0.1], 'String', "b)", 'FontSize', 12, 'FontWeight', 'bold', 'EdgeColor', 'none')
annotation('textbox', [0.07, 0.235, 0.1, 0.1], 'String', "c)", 'FontSize', 12, 'FontWeight', 'bold', 'EdgeColor', 'none')


% Kappa (Supplementary Figure S5)

figure,
NAMES = {'ELR','ESVM','RF','EELM','EANN'};
for jj = 1:5
    
    for ii = 1:8
        etmp1(:,ii)=(squeeze(Etsp(1,4,jj,:,ii)));
        etmp2(:,ii)=(squeeze(Etsp(2,4,jj,:,ii)));
        etmp3(:,ii)=(squeeze(Etsp(3,4,jj,:,ii)));
        
    end
    subplot(3,5,jj), boxplot(etmp1,P','BoxStyle','filled', 'Symbol', 'r.')
    ylim([0 1.1]), title(NAMES(jj)),% ylabel('Accuracy'), xlabel('Ensemble Size')
    
    subplot(3,5,5+jj), boxplot(etmp2,P','BoxStyle','filled', 'Symbol', 'r.')
    ylim([0 1.1]), %title(NAMES(jj)) ylabel('Kappa'), xlabel('Ensemble Size'),
    
    subplot(3,5,10+jj), boxplot(etmp3,P','BoxStyle','filled', 'Symbol', 'r.')
    ylim([0 1.1]), %title(NAMES(jj)) ylabel('Kappa'), xlabel('Ensemble Size'),
    
    clear etmp1 etmp2 etmp3
    
end
annotation('textbox', [0.07, 0.825, 0.1, 0.1], 'String', "a)", 'FontSize', 12, 'FontWeight', 'bold', 'EdgeColor', 'none')
annotation('textbox', [0.07, 0.535, 0.1, 0.1], 'String', "b)", 'FontSize', 12, 'FontWeight', 'bold', 'EdgeColor', 'none')
annotation('textbox', [0.07, 0.235, 0.1, 0.1], 'String', "c)", 'FontSize', 12, 'FontWeight', 'bold', 'EdgeColor', 'none')


%% 4.1 Training Results - Ensemble Size - Summary Table


% Accuracy (Table 2 - upper panel)

STA_ES_tr = [];
for jj = 1:5
    
    for ii = 1:9
        etmp1(:,ii)=(squeeze(Etr(1,3,jj,:,ii)))/100;
        etmp2(:,ii)=(squeeze(Etr(2,3,jj,:,ii)))/100;
        etmp3(:,ii)=(squeeze(Etr(3,3,jj,:,ii)))/100;
        
    end
    STA_ES_tr = [STA_ES_tr; [mean(etmp1);mean([etmp1(:,1) etmp2(:,2:end)]);mean([etmp1(:,1) etmp3(:,2:end)])]];
    
    clear etmp1 etmp2 etmp3
    
end


% Kappa (Supplementary Table S2 - upper panel)

STK_ES_tr = [];
for jj = 1:5
    
    for ii = 1:9
        etmp1(:,ii)=(squeeze(Etr(1,4,jj,:,ii)));
        etmp2(:,ii)=(squeeze(Etr(2,4,jj,:,ii)));
        etmp3(:,ii)=(squeeze(Etr(3,4,jj,:,ii)));
        
    end
    STK_ES_tr = [STK_ES_tr; [mean(etmp1);mean([etmp1(:,1) etmp2(:,2:end)]);mean([etmp1(:,1) etmp3(:,2:end)])]];
    
    clear etmp1 etmp2 etmp3
    
end


%% 4.2 Testing Results - Ensemble Size - Summary Table


% Accuracy (Table 2 - lower panel)

STA_ES_ts = [];
for jj = 1:5
    
    for ii = 1:9
        etmp1(:,ii)=(squeeze(Ets(1,3,jj,:,ii)))/100;
        etmp2(:,ii)=(squeeze(Ets(2,3,jj,:,ii)))/100;
        etmp3(:,ii)=(squeeze(Ets(3,3,jj,:,ii)))/100;
        
    end
    STA_ES_ts = [STA_ES_ts; [mean(etmp1);mean([etmp1(:,1) etmp2(:,2:end)]);mean([etmp1(:,1) etmp3(:,2:end)])]];
    
    clear etmp1 etmp2 etmp3
    
end


% Kappa (Supplementary Table S2 - lower panel)

STK_ES_ts = [];
for jj = 1:5
    
    for ii = 1:9
        etmp1(:,ii)=(squeeze(Ets(1,4,jj,:,ii)));
        etmp2(:,ii)=(squeeze(Ets(2,4,jj,:,ii)));
        etmp3(:,ii)=(squeeze(Ets(3,4,jj,:,ii)));
        
    end
    STK_ES_ts = [STK_ES_ts; [mean(etmp1);mean([etmp1(:,1) etmp2(:,2:end)]);mean([etmp1(:,1) etmp3(:,2:end)])]];
    
    clear etmp1 etmp2 etmp3
    
end


%% 5.1 Training Results - Data Availability - Summary Table


% Accuracy (Table 3 - upper panel)

STA_PD_tr = [];
for jj = 1:5
    
    for ii = 1:8
        etmp1(:,ii)=(squeeze(Etrp(1,3,jj,:,ii)))/100;
        etmp2(:,ii)=(squeeze(Etrp(2,3,jj,:,ii)))/100;
        etmp3(:,ii)=(squeeze(Etrp(3,3,jj,:,ii)))/100;
        
    end
    STA_PD_tr = [STA_PD_tr; [mean(etmp1);mean(etmp2);mean(etmp3)]];
    
    clear etmp1 etmp2 etmp3
    
end


% Kappa (Supplementary Table S3 - upper panel)

STK_PD_tr = [];
for jj = 1:5
    
    for ii = 1:8
        etmp1(:,ii)=(squeeze(Etrp(1,4,jj,:,ii)));
        etmp2(:,ii)=(squeeze(Etrp(2,4,jj,:,ii)));
        etmp3(:,ii)=(squeeze(Etrp(3,4,jj,:,ii)));
        
    end
    STK_PD_tr = [STK_PD_tr; [mean(etmp1);mean(etmp2);mean(etmp3)]];
    
    clear etmp1 etmp2 etmp3
    
end


%% 5.2 Testing Results - Data Availability - Summary Table


% Accuracy (Table 3 - lower panel)

STA_PD_ts = [];
for jj = 1:5
    
    for ii = 1:8
        etmp1(:,ii)=(squeeze(Etsp(1,3,jj,:,ii)))/100;
        etmp2(:,ii)=(squeeze(Etsp(2,3,jj,:,ii)))/100;
        etmp3(:,ii)=(squeeze(Etsp(3,3,jj,:,ii)))/100;
        
    end
    STA_PD_ts = [STA_PD_ts; [mean(etmp1);mean(etmp2);mean(etmp3)]];
    
    clear etmp1 etmp2 etmp3
    
end


% Kappa (Supplementary Table S3 - lower panel)

STK_PD_ts = [];
for jj = 1:5
    
    for ii = 1:8
        etmp1(:,ii)=(squeeze(Etsp(1,4,jj,:,ii)));
        etmp2(:,ii)=(squeeze(Etsp(2,4,jj,:,ii)));
        etmp3(:,ii)=(squeeze(Etsp(3,4,jj,:,ii)));
        
    end
    STK_PD_ts = [STK_PD_ts; [mean(etmp1);mean(etmp2);mean(etmp3)]];
    
    clear etmp1 etmp2 etmp3
    
end


%% 6.1 Variable Importance - Box Plot - Kappa based

% Note: The Titles of each of the Box Plots are slightly changed in the
% submitted figure.

clc
clear
load Alobaidi_et_al_VarImp.mat


figure,

TITLES = {'\it M','\it \sigma_o','\it \sigma_o - u','(\itN_{1}\rm)_{\it60}','\it a/g', '\it \tau_{av} /\rm(\it\sigma_o - u\rm)','\it F' ,'(\itD_{50}\rm)'};
NAMES = {'LR','SVM','DT','ELM','ANN'};

for jj = 1:8
    
    for ii = 1:5
        
        etmp1(:,ii)=(squeeze(Ets(1,4,ii,:,jj)));
        
    end
    subplot(2,4,jj), boxplot(100*(1 - etmp1)./(8-sum(etmp1,2)),NAMES,'BoxStyle','filled', 'Symbol', 'r.')
    ylim([0 21]), title(TITLES(jj)),% ylabel('Accuracy'), xlabel('Ensemble Size')
    
    EE(jj,:) = mean(etmp1);
    
    clear etmp1
    
end


%% 6.2 Variable Importance - Summary Table - Kappa based

% Average Relative Importance (Supplementary Table S1)

RI = 100*(1-EE)./(8-sum(EE));
