# Supplementary material for: Predicting seismic-induced liquefaction through ensemble learning frameworks
Source: Sci Rep. 2019 Aug 13;9:11786. doi: 10.1038/s41598-019-48044-0 (PMC6692379; doi:10.1038/s41598-019-48044-0)
Supplement: Supplementary file 3 — Dataset 2 [file 41598_2019_48044_MOESM3_ESM.zip]

Archive with 1 entries (1 files):
- Database.csv
