# Supplementary material for: Predicting seismic-induced liquefaction through ensemble learning frameworks
Source: Sci Rep. 2019 Aug 13;9:11786. doi: 10.1038/s41598-019-48044-0 (PMC6692379; doi:10.1038/s41598-019-48044-0)
Supplement: Supplementary file 3 — Dataset 2 [file 41598_2019_48044_MOESM3_ESM.zip › Database.csv]

Earthquake_Magnitude	Total_Stress	Effective_Stress	Normalized_SPT	Acceleration	Dynamic_Shear_Stress	Fines_Content	Avg_Grain_Size	Liquefaction	dedication
7.9	186.4	96.1	20	0.32	0.36	0	0.46	Yes	Training
7.9	130.5	81.4	10	0.32	0.32	5	0.28	Yes	Training
7.9	111.8	71.6	17	0.28	0.28	3	0.8	Yes	Training
7.9	93.2	67.7	13	0.28	0.25	4	0.6	Yes	Training
7.9	122.6	93.2	10	0.2	0.16	10	0.25	Yes	Training
7.9	141.3	102	1	0.2	0.17	14	0.25	Yes	Training
7.9	71.6	69.7	2.2	0.2	0.13	22	0.18	Yes	Training
7.9	149.1	80.4	16.5	0.2	0.23	1	0.28	Yes	Training
7.9	93.2	63.8	11.9	0.2	0.19	5	0.3	Yes	Training
7.9	93.2	73.6	5.7	0.2	0.16	20	0.2	No	Training
7.9	149.1	100.1	2	0.2	0.18	33	0.15	No	Training
8	89.3	59.8	8	0.2	0.19	10	0.4	Yes	Training
8	64.7	35.3	1	0.2	0.24	27	0.2	Yes	Training
8	50	45.1	2	0.2	0.15	30	0.15	Yes	Training
8	130.5	81.4	10	0.16	0.16	5	0.28	Yes	Training
7.3	66.7	35.3	7	0.35	0.39	35	0.13	No	Training
7.3	141.3	70.6	29	0.35	0.39	2	0.8	No	Training
7.3	123.6	91.2	19	0.35	0.27	4	0.65	Yes	Training
7.3	74.6	47.1	8	0.4	0.38	0	0.45	Yes	Training
7.3	100.1	51	8	0.4	0.45	21	0.1	No	Training
7.3	128.5	63.8	20	0.4	0.45	0	0.45	No	Training
7.5	130.5	71.6	8	0.16	0.17	2	0.3	Yes	Training
7.5	130.5	71.6	12	0.16	0.17	2	0.3	No	Training
7.5	128.5	79.5	18	0.16	0.15	2	0.3	No	Training
7.5	186.4	98.1	10	0.16	0.17	2	0.3	Yes	Training
7.5	186.4	98.1	16	0.16	0.17	2	0.3	No	Training
7.5	184.4	105.9	20	0.16	0.15	2	0.3	No	Training
7.5	80.4	38.3	4	0.16	0.21	10	0.4	Yes	Training
7.5	111.8	65.7	27	0.16	0.16	0	0.3	No	Training
7.5	93.2	68.7	12	0.16	0.13	0	0.36	No	Training
7.5	84.4	46.1	6	0.16	0.18	0	0.4	Yes	Training
7.9	74.6	45.1	5	0.2	0.21	20	0.12	Yes	Training
7.9	111.8	72.6	28	0.23	0.22	5	0.25	No	Training
7.9	74.6	41.2	6	0.23	0.27	5	0.25	Yes	Training
7.9	74.6	45.1	16	0.23	0.25	5	0.25	No	Training
6.7	118.7	66.7	10	0.1	0.09	0	0.6	No	Training
6.7	61.8	34.3	5	0.12	0.12	5	0.7	Yes	Training
6.7	61.8	41.2	7	0.12	0.1	4	0.28	No	Training
6.7	80.4	47.1	11	0.12	0.11	0	0.4	No	Training
6.7	80.4	54.9	4	0.12	0.09	10	0.4	No	Training
6.7	61.8	41.2	13	0.12	0.1	7	1.6	No	Training
6.7	80.4	41.2	9	0.12	0.13	12	1.2	No	Training
6.7	103	83.4	9	0.14	0.09	5	0.34	No	Training
6.7	108.9	70.6	8	0.14	0.11	4	0.36	No	Training
6.7	59.8	56.9	11	0.14	0.08	5	0.53	No	Training
6.7	74.6	59.8	6	0.14	0.09	10	0.25	No	Training
6.7	93.2	68.7	9	0.14	0.1	20	0.15	No	Training
6.7	111.8	77.5	12	0.14	0.11	3	0.35	No	Training
6.7	74.6	49.1	4	0.12	0.1	10	0.15	No	Training
5.5	111.8	48.1	6	0.19	0.1	3	0.2	Yes	Training
8.3	56.9	53	10	0.16	0.22	10	0.2	Yes	Training
6.6	72.6	86.3	9	0.45	0.29	20	0.1	Yes	Training
7.5	72.6	28.4	8	0.14	0.17	3	1	Yes	Training
7.5	93.2	34.3	8	0.14	0.14	3	1	No	Training
7.5	58.9	62.8	14	0.14	0.13	3	1	No	Training
6.6	107.9	51	31	0.6	0.45	11	0.12	No	Training
6.6	58.9	51	4	0.6	0.45	25	0.12	Yes	Training
6.6	686.7	51	11	0.6	0.45	19	0.1	No	Training
6.6	72.6	46.1	7	0.2	0.21	34	0.09	Yes	Training
7.4	118.7	66.7	10	0.2	0.21	0	0.6	Yes	Testing
7.4	61.8	38.3	19	0.32	0.31	4	0.28	No	Testing
7.4	61.8	34.3	5	0.32	0.35	5	0.7	Yes	Testing
7.4	61.8	41.2	7	0.32	0.29	4	0.28	Yes	Testing
7.4	80.4	47.1	11	0.24	0.25	0	0.4	Yes	Testing
7.4	97.1	66.7	20	0.24	0.21	0	0.6	No	Testing
7.4	80.4	54.9	4	0.24	0.21	10	0.4	Yes	Testing
7.4	61.8	41.2	13	0.24	0.22	7	1.6	Yes	Testing
7.4	80.4	41.2	8	0.24	0.28	12	1.2	Yes	Testing
7.4	136.4	77.5	17	0.24	0.24	17	0.35	No	Testing
7.4	103	83.4	9	0.24	0.17	5	0.34	Yes	Testing
7.4	108.9	70.6	8	0.24	0.21	4	0.36	Yes	Testing
7.4	59.8	56.9	11	0.28	0.18	5	0.53	Yes	Testing
7.4	109.9	80.4	23	0.28	0.22	0	0.41	No	Testing
7.4	111.8	77.5	10	0.24	0.2	10	0.3	No	Testing
7.4	74.6	59.8	6	0.24	0.18	10	0.25	Yes	Testing
7.4	130.5	86.3	21	0.24	0.21	5	0.35	No	Testing
7.4	93.2	68.7	9	0.24	0.19	20	0.15	Yes	Testing
7.4	83.4	63.8	10	0.24	0.19	26	0.12	No	Testing
7.4	111.8	77.5	12	0.24	0.2	3	0.35	Yes	Testing
7.4	106.9	71.6	15	0.24	0.21	11	0.3	No	Testing
7.4	124.6	91.2	17	0.24	0.19	12	0.3	No	Testing
7.4	74.6	49.1	4	0.2	0.18	10	0.15	Yes	Testing
7.4	111.8	66.7	15	0.2	0.2	10	0.18	No	Testing
6.1	105.9	56.9	5	0.1	0.09	13	0.18	No	Testing
6.1	247.2	105.9	4	0.1	0.09	27	0.17	No	Testing
