# Supplementary material for: Predicting seismic-induced liquefaction through ensemble learning frameworks
Source: Sci Rep. 2019 Aug 13;9:11786. doi: 10.1038/s41598-019-48044-0 (PMC6692379; doi:10.1038/s41598-019-48044-0)
Supplement: Supplementary file 4 — Dataset 3 [file 41598_2019_48044_MOESM4_ESM.zip › Training_Result_EANN_Ensemble_Size_1.csv]

False_Positive_Bagging	False_Negative_Bagging	Accuracy_Bagging	Kappa_Bagging	False_Positive_Stacking	False_Negative_Stacking	Accuracy_Stacking	Kappa_Stacking	False_Positive_Boosting	False_Negative_Boosting	Accuracy_Boosting	Kappa_Boosting
0.972972972972973	0.793103448275862	0.88135593220339	0.750453172205438	0.972972972972973	0.793103448275862	0.88135593220339	0.750453172205438	0.947368421052632	1	0.966101694915254	0.934298440979956
0.733333333333333	0.928571428571429	0.76271186440678	0.652064026958719	0.733333333333333	0.928571428571429	0.76271186440678	0.652064026958719	1	0.838709677419355	0.915254237288136	0.824509220701963
1	0.84375	0.915254237288136	0.826776277157957	1	0.84375	0.915254237288136	0.826776277157957	0.888888888888889	0.870967741935484	0.864406779661017	0.759674134419552
0.85	0.925925925925926	0.864406779661017	0.771539206195547	0.85	0.925925925925926	0.864406779661017	0.771539206195547	1	0.961538461538462	0.983050847457627	0.965109402720284
0.833333333333333	0.828571428571429	0.796610169491525	0.66189111747851	0.833333333333333	0.828571428571429	0.796610169491525	0.66189111747851	0.857142857142857	0.90625	0.864406779661017	0.767143561914159
0.947368421052632	0.958333333333333	0.949152542372881	0.900840336134454	0.947368421052632	0.958333333333333	0.949152542372881	0.900840336134454	0.972972972972973	0.766666666666667	0.864406779661017	0.712720632988436
0.733333333333333	1	0.796610169491525	0.700507614213198	0.733333333333333	1	0.796610169491525	0.700507614213198	0.942857142857143	0.928571428571429	0.932203389830508	0.871319520174482
0.947368421052632	0.851851851851852	0.898305084745763	0.797945205479452	0.947368421052632	0.851851851851852	0.898305084745763	0.797945205479452	0.947368421052632	0.92	0.932203389830508	0.866967305524239
0.96969696969697	1	0.983050847457627	0.967057509771078	0.96969696969697	1	0.983050847457627	0.967057509771078	1	0.931034482758621	0.966101694915254	0.931315483119907
0.878787878787879	0.909090909090909	0.88135593220339	0.790461694571283	0.878787878787879	0.909090909090909	0.88135593220339	0.790461694571283	0.966666666666667	0.857142857142857	0.898305084745763	0.80409518539015
1	0.892857142857143	0.949152542372881	0.894202032277346	1	0.892857142857143	0.949152542372881	0.894202032277346	1	0.862068965517241	0.932203389830508	0.858173076923077
0.933333333333333	0.939393939393939	0.932203389830508	0.872707659115426	0.933333333333333	0.939393939393939	0.932203389830508	0.872707659115426	0.933333333333333	0.911764705882353	0.915254237288136	0.841312533620226
0.914285714285714	0.964285714285714	0.932203389830508	0.876375065479308	0.914285714285714	0.964285714285714	0.932203389830508	0.876375065479308	0.914285714285714	1	0.949152542372881	0.907378335949765
0.888888888888889	1	0.932203389830508	0.880081300813008	0.888888888888889	1	0.932203389830508	0.880081300813008	0.864864864864865	0.771428571428572	0.779661016949153	0.620860108749382
0.810810810810811	0.783783783783784	0.745762711864407	0.590088003705419	0.810810810810811	0.783783783783784	0.745762711864407	0.590088003705419	0.882352941176471	1	0.932203389830508	0.879837067209776
0.906976744186047	0.689655172413793	0.779661016949153	0.554328878558977	0.906976744186047	0.689655172413793	0.779661016949153	0.554328878558977	0.928571428571429	0.869565217391304	0.898305084745763	0.796200345423143
0.933333333333333	0.911764705882353	0.915254237288136	0.841312533620226	0.933333333333333	0.911764705882353	0.915254237288136	0.841312533620226	0.903225806451613	0.815789473684211	0.830508474576271	0.695405265875064
0.939393939393939	0.933333333333333	0.932203389830508	0.872707659115426	0.939393939393939	0.933333333333333	0.932203389830508	0.872707659115426	0.939393939393939	0.756756756756757	0.813559322033898	0.648619382782891
1	0.527777777777778	0.711864406779661	0.137575236457438	1	0.527777777777778	0.711864406779661	0.137575236457438	1	0.904761904761905	0.966101694915254	0.920162381596752
0.888888888888889	1	0.932203389830508	0.880081300813008	0.888888888888889	1	0.932203389830508	0.880081300813008	0.914285714285714	0.692307692307692	0.745762711864407	0.531001589825119
0.928571428571429	0.846153846153846	0.864406779661017	0.747593582887701	0.928571428571429	0.846153846153846	0.864406779661017	0.747593582887701	0.787878787878788	0.970588235294118	0.864406779661017	0.76919315403423
0.9375	0.90625	0.915254237288136	0.841312533620226	0.9375	0.90625	0.915254237288136	0.841312533620226	0.882352941176471	0.878787878787879	0.864406779661017	0.761133603238867
0.852941176470588	0.967741935483871	0.898305084745763	0.823968175037295	0.852941176470588	0.967741935483871	0.898305084745763	0.823968175037295	0.852941176470588	0.9375	0.88135593220339	0.795240456122955
0.911764705882353	0.933333333333333	0.915254237288136	0.845791949817041	0.911764705882353	0.933333333333333	0.915254237288136	0.845791949817041	0.775	0.875	0.779661016949153	0.657130084935181
0.9	0.92	0.898305084745763	0.814659685863874	0.9	0.92	0.898305084745763	0.814659685863874	1	0.884615384615385	0.949152542372881	0.890538033395176
0.962962962962963	1	0.983050847457627	0.966610073571024	0.962962962962963	1	0.983050847457627	0.966610073571024	1	0.891891891891892	0.932203389830508	0.864678899082569
0.96551724137931	0.96875	0.966101694915254	0.934261838440111	0.96551724137931	0.96875	0.966101694915254	0.934261838440111	0.848484848484848	1	0.915254237288136	0.851833249623305
0.882352941176471	0.90625	0.88135593220339	0.79067410035479	0.882352941176471	0.90625	0.88135593220339	0.79067410035479	0.857142857142857	0.828571428571429	0.813559322033898	0.681706718979892
0.871794871794872	0.961538461538462	0.898305084745763	0.823968175037295	0.871794871794872	0.961538461538462	0.898305084745763	0.823968175037295	1	0.961538461538462	0.983050847457627	0.965109402720284
0.828571428571429	0.967741935483871	0.88135593220339	0.799417192812045	0.828571428571429	0.967741935483871	0.88135593220339	0.799417192812045	0.828571428571429	0.909090909090909	0.847457627118644	0.743849493487699
0.883720930232558	0.91304347826087	0.88135593220339	0.785677218474312	0.883720930232558	0.91304347826087	0.88135593220339	0.785677218474312	0.95	1	0.966101694915254	0.932339449541284
0.885714285714286	0.875	0.864406779661017	0.760649087221095	0.885714285714286	0.875	0.864406779661017	0.760649087221095	0.911764705882353	0.848484848484848	0.864406779661017	0.753267119707266
0.705882352941176	0.945945945945946	0.796610169491525	0.663177925784967	0.705882352941176	0.945945945945946	0.796610169491525	0.663177925784967	0.888888888888889	0.875	0.864406779661017	0.749602122015915
0.73469387755102	0.71875	0.627118644067797	0.464300453982666	0.73469387755102	0.71875	0.627118644067797	0.464300453982666	0.9	0.92	0.898305084745763	0.814659685863874
0.909090909090909	0.674418604651163	0.711864406779661	0.482723053120165	0.909090909090909	0.674418604651163	0.711864406779661	0.482723053120165	0.909090909090909	0.878787878787879	0.88135593220339	0.784783741532048
0.888888888888889	0.870967741935484	0.864406779661017	0.759674134419552	0.888888888888889	0.870967741935484	0.864406779661017	0.759674134419552	0.96969696969697	0.75	0.830508474576271	0.663817663817664
0.918918918918919	0.892857142857143	0.898305084745763	0.811401172083111	0.918918918918919	0.892857142857143	0.898305084745763	0.811401172083111	0.918918918918919	0.892857142857143	0.898305084745763	0.811401172083111
0.923076923076923	0.972222222222222	0.949152542372881	0.900840336134454	0.923076923076923	0.972222222222222	0.949152542372881	0.900840336134454	0.923076923076923	0.897435897435897	0.898305084745763	0.805921052631579
0.903225806451613	1	0.949152542372881	0.906596306068602	0.903225806451613	1	0.949152542372881	0.906596306068602	0.823529411764706	0.96875	0.88135593220339	0.798044009779951
0.971428571428571	0.925925925925926	0.949152542372881	0.898914905768133	0.971428571428571	0.925925925925926	0.949152542372881	0.898914905768133	0.85	0.806451612903226	0.796610169491525	0.655306718597858
0.861111111111111	0.7	0.711864406779661	0.509535452322738	0.861111111111111	0.7	0.711864406779661	0.509535452322738	0.939393939393939	0.903225806451613	0.915254237288136	0.840798704803022
0.942857142857143	1	0.966101694915254	0.936008676789588	0.942857142857143	1	0.966101694915254	0.936008676789588	0.846153846153846	1	0.898305084745763	0.829479768786127
0.96875	0.96551724137931	0.966101694915254	0.934261838440111	0.96875	0.96551724137931	0.966101694915254	0.934261838440111	0.96875	0.933333333333333	0.949152542372881	0.901282766313441
0.975609756097561	0.5	0.661016949152542	0.0319934372436424	0.975609756097561	0.5	0.661016949152542	0.0319934372436424	0.888888888888889	0.791666666666667	0.830508474576271	0.674931129476584
0.90625	0.9375	0.915254237288136	0.845791949817041	0.90625	0.9375	0.915254237288136	0.845791949817041	0.90625	0.714285714285714	0.745762711864407	0.546850998463902
0.795454545454545	0.8	0.745762711864407	0.600811907983762	0.795454545454545	0.8	0.745762711864407	0.600811907983762	0.945945945945946	0.727272727272727	0.813559322033898	0.625936599423631
0.909090909090909	1	0.949152542372881	0.907378335949765	0.909090909090909	1	0.949152542372881	0.907378335949765	0.9375	1	0.966101694915254	0.936422413793104
0.8	1	0.88135593220339	0.801346801346801	0.8	1	0.88135593220339	0.801346801346801	0.96551724137931	0.861111111111111	0.898305084745763	0.804527885146328
0.931034482758621	0.96969696969697	0.949152542372881	0.903752039151713	0.931034482758621	0.96969696969697	0.949152542372881	0.903752039151713	0.931034482758621	0.888888888888889	0.898305084745763	0.809677419354839
0.971428571428571	0.961538461538462	0.966101694915254	0.932916429789653	0.971428571428571	0.961538461538462	0.966101694915254	0.932916429789653	0.971428571428571	0.833333333333333	0.898305084745763	0.795020266357846
0.918918918918919	0.892857142857143	0.898305084745763	0.811401172083111	0.918918918918919	0.892857142857143	0.898305084745763	0.811401172083111	0.944444444444444	0.510204081632653	0.559322033898305	0.0781250000000001
0.952380952380952	0.847826086956522	0.864406779661017	0.728579643473261	0.952380952380952	0.847826086956522	0.864406779661017	0.728579643473261	0.8	1	0.915254237288136	0.829971181556196
0.90625	0.9375	0.915254237288136	0.845791949817041	0.90625	0.9375	0.915254237288136	0.845791949817041	0.852941176470588	0.9375	0.88135593220339	0.795240456122955
0.945945945945946	0.727272727272727	0.813559322033898	0.625936599423631	0.945945945945946	0.727272727272727	0.813559322033898	0.625936599423631	1	0.5	0.593220338983051	-1.74675089207691e-16
0.73469387755102	0.958333333333333	0.76271186440678	0.65910028889806	0.73469387755102	0.958333333333333	0.76271186440678	0.65910028889806	0.923076923076923	0.821428571428571	0.864406779661017	0.739658025372311
0.970588235294118	0.896551724137931	0.932203389830508	0.866137266023823	0.970588235294118	0.896551724137931	0.932203389830508	0.866137266023823	0.942857142857143	0.896551724137931	0.915254237288136	0.838709677419355
0.941176470588235	0.931034482758621	0.932203389830508	0.872156013001083	0.941176470588235	0.931034482758621	0.932203389830508	0.872156013001083	0.914285714285714	0.870967741935484	0.88135593220339	0.782974251182344
1	1	1	1	1	1	1	1	0.857142857142857	1	0.898305084745763	0.827485380116959
0.966666666666667	0.857142857142857	0.898305084745763	0.80409518539015	0.966666666666667	0.857142857142857	0.898305084745763	0.80409518539015	1	0.967741935483871	0.983050847457627	0.966111430212522
0.785714285714286	0.840909090909091	0.779661016949153	0.617074388417374	0.785714285714286	0.840909090909091	0.779661016949153	0.617074388417374	0.785714285714286	1	0.898305084745763	0.809267241379311
0.82051282051282	1	0.88135593220339	0.805829807240244	0.82051282051282	1	0.88135593220339	0.805829807240244	0.96969696969697	0.84375	0.898305084745763	0.800112930547713
1	0.935483870967742	0.966101694915254	0.93210586881473	1	0.935483870967742	0.966101694915254	0.93210586881473	1	0.966666666666667	0.983050847457627	0.966072455434158
0.853658536585366	0.685714285714286	0.711864406779661	0.500746640119462	0.853658536585366	0.685714285714286	0.711864406779661	0.500746640119462	0.945945945945946	0.923076923076923	0.932203389830508	0.868743047830923
0.970588235294118	0.928571428571429	0.949152542372881	0.899943470887507	0.970588235294118	0.928571428571429	0.949152542372881	0.899943470887507	0.942857142857143	0.928571428571429	0.932203389830508	0.871319520174482
0.545454545454545	1	0.576271186440678	0.435946462715105	0.545454545454545	1	0.576271186440678	0.435946462715105	0.833333333333333	0.935483870967742	0.864406779661017	0.772420443587271
0.844444444444444	0.75	0.76271186440678	0.588850174216028	0.844444444444444	0.75	0.76271186440678	0.588850174216028	0.95	0.91304347826087	0.932203389830508	0.862310385064177
0.866666666666667	0.891891891891892	0.864406779661017	0.758196721311476	0.866666666666667	0.891891891891892	0.864406779661017	0.758196721311476	0.866666666666667	0.970588235294118	0.915254237288136	0.84627410109432
0.955555555555556	0.888888888888889	0.932203389830508	0.842034805890227	0.955555555555556	0.888888888888889	0.932203389830508	0.842034805890227	0.754385964912281	0.941176470588235	0.745762711864407	0.626739772247997
0.888888888888889	0.964285714285714	0.915254237288136	0.850025419420437	0.888888888888889	0.964285714285714	0.915254237288136	0.850025419420437	0.914285714285714	0.870967741935484	0.88135593220339	0.782974251182344
0.707317073170732	1	0.796610169491525	0.691099476439791	0.707317073170732	1	0.796610169491525	0.691099476439791	0.783783783783784	0.833333333333333	0.76271186440678	0.623518687329079
0.857142857142857	0.897435897435897	0.864406779661017	0.753653444676409	0.857142857142857	0.897435897435897	0.864406779661017	0.753653444676409	0.827586206896552	1	0.915254237288136	0.844327176781003
0.783783783783784	0.857142857142857	0.779661016949153	0.648970251716247	0.783783783783784	0.857142857142857	0.779661016949153	0.648970251716247	0.935483870967742	0.857142857142857	0.88135593220339	0.778789501874665
0.939393939393939	0.682926829268293	0.745762711864407	0.519804666304938	0.939393939393939	0.682926829268293	0.745762711864407	0.519804666304938	0.688888888888889	0.823529411764706	0.661016949152542	0.52303961196443
0.939393939393939	0.933333333333333	0.932203389830508	0.872707659115426	0.939393939393939	0.933333333333333	0.932203389830508	0.872707659115426	1	0.96551724137931	0.983050847457627	0.965954991344489
0.918918918918919	1	0.949152542372881	0.906596306068602	0.918918918918919	1	0.949152542372881	0.906596306068602	0.944444444444444	0.961538461538462	0.949152542372881	0.903013698630137
1	0.577777777777778	0.677966101694915	0.291850915982312	1	0.577777777777778	0.677966101694915	0.291850915982312	0.891891891891892	0.866666666666667	0.864406779661017	0.758196721311476
0.973684210526316	0.916666666666667	0.949152542372881	0.894202032277346	0.973684210526316	0.916666666666667	0.949152542372881	0.894202032277346	0.880952380952381	0.916666666666667	0.88135593220339	0.788530465949821
0.862068965517241	1	0.932203389830508	0.874734607218683	0.862068965517241	1	0.932203389830508	0.874734607218683	0.862068965517241	0.944444444444444	0.898305084745763	0.814659685863874
0.714285714285714	0.827586206896552	0.677966101694915	0.54780153287616	0.714285714285714	0.827586206896552	0.677966101694915	0.54780153287616	0.945945945945946	0.857142857142857	0.898305084745763	0.801123595505618
0.9	0.638888888888889	0.711864406779661	0.446162341247929	0.9	0.638888888888889	0.711864406779661	0.446162341247929	0.947368421052632	0.958333333333333	0.949152542372881	0.900840336134454
0.875	0.939393939393939	0.898305084745763	0.819203268641471	0.875	0.939393939393939	0.898305084745763	0.819203268641471	0.528301886792453	1	0.576271186440678	0.412584627638391
0.916666666666667	1	0.949152542372881	0.907086614173228	0.916666666666667	1	0.949152542372881	0.907086614173228	0.942857142857143	0.928571428571429	0.932203389830508	0.871319520174482
0.829268292682927	0.757575757575757	0.745762711864407	0.58076740881099	0.829268292682927	0.757575757575757	0.745762711864407	0.58076740881099	0.944444444444444	0.862068965517241	0.898305084745763	0.803769401330377
0.871794871794872	0.735294117647059	0.76271186440678	0.582617483577564	0.871794871794872	0.735294117647059	0.76271186440678	0.582617483577564	0.871794871794872	0.925925925925926	0.88135593220339	0.794220229197808
0.8	0.964285714285714	0.847457627118644	0.756310234052317	0.8	0.964285714285714	0.847457627118644	0.756310234052317	0.941176470588235	0.9	0.915254237288136	0.839934888768313
0.973684210526316	0.814814814814815	0.898305084745763	0.78295524218271	0.973684210526316	0.814814814814815	0.898305084745763	0.78295524218271	0.925	0.88	0.898305084745763	0.80387811634349
0.894736842105263	0.806451612903226	0.830508474576271	0.693665628245067	0.894736842105263	0.806451612903226	0.830508474576271	0.693665628245067	0.894736842105263	1	0.932203389830508	0.879345603271983
0.829268292682927	0.78125	0.76271186440678	0.609086606720303	0.829268292682927	0.78125	0.76271186440678	0.609086606720303	0.944444444444444	0.892857142857143	0.915254237288136	0.837106570955273
0.96551724137931	1	0.983050847457627	0.967057509771078	0.96551724137931	1	0.983050847457627	0.967057509771078	0.933333333333333	0.939393939393939	0.932203389830508	0.872707659115426
0.888888888888889	0.964285714285714	0.915254237288136	0.850025419420437	0.888888888888889	0.964285714285714	0.915254237288136	0.850025419420437	0.864864864864865	0.931034482758621	0.88135593220339	0.795847750865052
0.96969696969697	0.931034482758621	0.949152542372881	0.900729108244532	0.96969696969697	0.931034482758621	0.949152542372881	0.900729108244532	0.96969696969697	0.9	0.932203389830508	0.86734120292299
0.935483870967742	1	0.966101694915254	0.936285097192225	0.935483870967742	1	0.966101694915254	0.936285097192225	1	0.882352941176471	0.932203389830508	0.864678899082569
0.921052631578947	0.923076923076923	0.915254237288136	0.841823056300268	0.921052631578947	0.923076923076923	0.915254237288136	0.841823056300268	0.921052631578947	0.888888888888889	0.898305084745763	0.809369951534734
0.878787878787879	1	0.932203389830508	0.879345603271983	0.878787878787879	1	0.932203389830508	0.879345603271983	0.966666666666667	0.517241379310345	0.508474576271186	0.0766324878575283
1	0.689655172413793	0.847457627118644	0.617710583153348	1	0.689655172413793	0.847457627118644	0.617710583153348	0.951219512195122	0.909090909090909	0.932203389830508	0.859356376638856
0.911764705882353	0.875	0.88135593220339	0.784108729743858	0.911764705882353	0.875	0.88135593220339	0.784108729743858	0.911764705882353	0.96551724137931	0.932203389830508	0.876633559853633
0.914285714285714	0.9	0.898305084745763	0.814173228346457	0.914285714285714	0.9	0.898305084745763	0.814173228346457	0.864864864864865	0.870967741935484	0.847457627118644	0.737518536826495
0.964285714285714	0.82051282051282	0.864406779661017	0.74108612177729	0.964285714285714	0.82051282051282	0.864406779661017	0.74108612177729	0.9	0.941176470588235	0.915254237288136	0.844491302055878
1	0.9	0.949152542372881	0.896672504378284	1	0.9	0.949152542372881	0.896672504378284	0.914285714285714	0.931034482758621	0.915254237288136	0.845306764551652
0.925925925925926	0.944444444444444	0.932203389830508	0.87018701870187	0.925925925925926	0.944444444444444	0.932203389830508	0.87018701870187	0.833333333333333	0.971428571428571	0.898305084745763	0.817431665807117
