# Supplementary material for: Predicting seismic-induced liquefaction through ensemble learning frameworks
Source: Sci Rep. 2019 Aug 13;9:11786. doi: 10.1038/s41598-019-48044-0 (PMC6692379; doi:10.1038/s41598-019-48044-0)
Supplement: Supplementary file 4 — Dataset 3 [file 41598_2019_48044_MOESM4_ESM.zip › Training_Result_EANN_Ensemble_Size_30.csv]

False_Positive_Bagging	False_Negative_Bagging	Accuracy_Bagging	Kappa_Bagging	False_Positive_Stacking	False_Negative_Stacking	Accuracy_Stacking	Kappa_Stacking	False_Positive_Boosting	False_Negative_Boosting	Accuracy_Boosting	Kappa_Boosting
0.972972972972973	1	0.983050847457627	0.965836711059641	1	1	1	1	1	1	1	1
1	1	1	1	1	1	1	1	1	1	1	1
0.96969696969697	0.964285714285714	0.966101694915254	0.933967543368775	0.96969696969697	0.964285714285714	0.966101694915254	0.933967543368775	1	1	1	1
1	1	1	1	1	1	1	1	1	1	1	1
1	0.935483870967742	0.966101694915254	0.93210586881473	1	1	1	1	1	1	1	1
1	1	1	1	1	1	1	1	1	1	1	1
0.970588235294118	0.962962962962963	0.966101694915254	0.933521126760563	1	1	1	1	1	1	1	1
0.972972972972973	1	0.983050847457627	0.965836711059641	1	1	1	1	1	1	1	1
1	0.964285714285714	0.983050847457627	0.965757399883923	1	1	1	1	1	1	1	1
1	1	1	1	1	1	1	1	1	1	1	1
1	0.961538461538462	0.983050847457627	0.965109402720284	1	1	1	1	1	1	1	1
1	0.939393939393939	0.966101694915254	0.932261768082664	1	1	1	1	1	1	1	1
0.96969696969697	1	0.983050847457627	0.967057509771078	1	1	1	1	1	1	1	1
1	0.964285714285714	0.983050847457627	0.965757399883923	1	1	1	1	1	1	1	1
0.967741935483871	1	0.983050847457627	0.967204002223457	0.967741935483871	1	0.983050847457627	0.967204002223457	1	1	1	1
1	0.909090909090909	0.966101694915254	0.922470433639948	1	1	1	1	1	1	1	1
1	1	1	1	1	1	1	1	1	1	1	1
0.911764705882353	1	0.949152542372881	0.907475169890225	0.939393939393939	1	0.966101694915254	0.936422413793104	1	1	1	1
1	0.95	0.983050847457627	0.960640426951301	1	1	1	1	1	1	1	1
0.96969696969697	1	0.983050847457627	0.967057509771078	0.96969696969697	1	0.983050847457627	0.967057509771078	1	1	1	1
1	1	1	1	0.962962962962963	1	0.983050847457627	0.966610073571024	1	1	1	1
0.967741935483871	1	0.983050847457627	0.967204002223457	0.967741935483871	1	0.983050847457627	0.967204002223457	1	1	1	1
1	1	1	1	1	1	1	1	1	1	1	1
0.96875	0.96551724137931	0.966101694915254	0.934261838440111	1	1	1	1	1	1	1	1
1	1	1	1	1	1	1	1	1	1	1	1
0.962962962962963	0.970588235294118	0.966101694915254	0.933521126760563	1	1	1	1	1	1	1	1
1	1	1	1	1	1	1	1	1	1	1	1
0.967741935483871	0.90625	0.932203389830508	0.86881600889383	1	1	1	1	1	1	1	1
1	0.961538461538462	0.983050847457627	0.965109402720284	1	1	1	1	1	1	1	1
1	0.967741935483871	0.983050847457627	0.966111430212522	1	1	1	1	1	1	1	1
1	1	1	1	1	1	1	1	1	1	1	1
0.96875	1	0.983050847457627	0.967167501391208	0.96875	1	0.983050847457627	0.967167501391208	1	1	1	1
1	1	1	1	1	1	1	1	1	1	1	1
1	0.958333333333333	0.983050847457627	0.964090079123554	1	1	1	1	1	1	1	1
0.967741935483871	1	0.983050847457627	0.967204002223457	1	1	1	1	1	1	1	1
1	1	1	1	1	1	1	1	1	1	1	1
1	0.961538461538462	0.983050847457627	0.965109402720284	1	1	1	1	1	1	1	1
1	0.972222222222222	0.983050847457627	0.965109402720284	1	1	1	1	1	1	1	1
1	1	1	1	1	1	1	1	1	1	1	1
0.971428571428571	1	0.983050847457627	0.966610073571024	1	1	1	1	1	1	1	1
1	1	1	1	1	1	1	1	1	1	1	1
0.970588235294118	1	0.983050847457627	0.966872543514879	1	1	1	1	1	1	1	1
1	1	1	1	1	1	1	1	1	1	1	1
1	0.904761904761905	0.966101694915254	0.920162381596752	1	1	1	1	1	1	1	1
1	1	1	1	1	1	1	1	1	1	1	1
1	0.923076923076923	0.966101694915254	0.928829915560917	1	1	1	1	1	1	1	1
0.967741935483871	1	0.983050847457627	0.967204002223457	1	1	1	1	1	1	1	1
0.933333333333333	1	0.966101694915254	0.936008676789588	1	1	1	1	1	1	1	1
0.964285714285714	0.96969696969697	0.966101694915254	0.933967543368775	1	1	1	1	1	1	1	1
1	0.961538461538462	0.983050847457627	0.965109402720284	1	1	1	1	1	1	1	1
1	1	1	1	1	1	1	1	1	1	1	1
0.909090909090909	1	0.966101694915254	0.927872860635697	1	1	1	1	1	1	1	1
0.966666666666667	0.967741935483871	0.966101694915254	0.934408004446915	1	1	1	1	1	1	1	1
1	0.888888888888889	0.949152542372881	0.892531876138434	1	0.96	0.983050847457627	0.964649490713002	1	1	1	1
1	0.958333333333333	0.983050847457627	0.964090079123554	1	0.958333333333333	0.983050847457627	0.964090079123554	1	1	1	1
1	1	1	1	1	1	1	1	1	1	1	1
1	0.964285714285714	0.983050847457627	0.965757399883923	1	1	1	1	1	1	1	1
1	0.958333333333333	0.983050847457627	0.964090079123554	1	1	1	1	1	1	1	1
1	0.967741935483871	0.983050847457627	0.966111430212522	1	1	1	1	1	1	1	1
1	1	1	1	1	1	1	1	1	1	1	1
1	0.964285714285714	0.983050847457627	0.965757399883923	1	1	1	1	1	1	1	1
1	0.966666666666667	0.983050847457627	0.966072455434158	1	1	1	1	1	1	1	1
0.972222222222222	0.96	0.966101694915254	0.932144910868315	1	1	1	1	1	1	1	1
1	1	1	1	1	1	1	1	1	1	1	1
1	0.966666666666667	0.983050847457627	0.966072455434158	1	1	1	1	1	1	1	1
0.974358974358974	0.954545454545455	0.966101694915254	0.928700906344411	0.974358974358974	1	0.983050847457627	0.964691801316577	1	1	1	1
1	1	1	1	1	1	1	1	1	1	1	1
0.977272727272727	1	0.983050847457627	0.959616700889802	1	1	1	1	1	1	1	1
1	1	1	1	1	1	1	1	1	1	1	1
1	1	1	1	1	1	1	1	1	1	1	1
0.923076923076923	1	0.966101694915254	0.933408577878104	0.96	1	0.983050847457627	0.965836711059641	1	1	1	1
0.966666666666667	1	0.983050847457627	0.967167501391208	1	1	1	1	1	1	1	1
0.96875	1	0.983050847457627	0.967167501391208	1	1	1	1	1	1	1	1
1	0.96551724137931	0.983050847457627	0.965954991344489	1	1	1	1	1	1	1	1
1	1	1	1	1	1	1	1	1	1	1	1
1	0.962962962962963	0.983050847457627	0.965476887068461	1	1	1	1	1	1	1	1
0.973684210526316	1	0.983050847457627	0.965314520870076	1	1	1	1	1	1	1	1
1	1	1	1	1	1	1	1	1	1	1	1
1	0.96	0.983050847457627	0.964649490713002	0.972222222222222	1	0.983050847457627	0.966266437964551	1	1	1	1
1	0.958333333333333	0.983050847457627	0.964090079123554	1	1	1	1	1	1	1	1
0.96551724137931	0.96875	0.966101694915254	0.934261838440111	0.96551724137931	1	0.983050847457627	0.967057509771078	1	1	1	1
1	1	1	1	1	1	1	1	1	1	1	1
1	0.925925925925926	0.966101694915254	0.929845422116528	1	1	1	1	1	1	1	1
0.971428571428571	0.961538461538462	0.966101694915254	0.932916429789653	1	1	1	1	1	1	1	1
1	0.964285714285714	0.983050847457627	0.965757399883923	1	1	1	1	1	1	1	1
1	1	1	1	1	1	1	1	1	1	1	1
0.971428571428571	0.925925925925926	0.949152542372881	0.898914905768133	1	1	1	1	1	1	1	1
0.971428571428571	1	0.983050847457627	0.966610073571024	1	1	1	1	1	1	1	1
0.933333333333333	1	0.966101694915254	0.936008676789588	1	1	1	1	1	1	1	1
0.96969696969697	0.964285714285714	0.966101694915254	0.933967543368775	1	1	1	1	1	1	1	1
0.96969696969697	1	0.983050847457627	0.967057509771078	1	1	1	1	1	1	1	1
1	1	1	1	1	1	1	1	1	1	1	1
1	1	1	1	1	1	1	1	1	1	1	1
1	1	1	1	1	1	1	1	1	1	1	1
1	1	1	1	1	1	1	1	1	1	1	1
1	1	1	1	1	1	1	1	1	1	1	1
0.96969696969697	0.964285714285714	0.966101694915254	0.933967543368775	1	1	1	1	1	1	1	1
1	0.96969696969697	0.983050847457627	0.965954991344489	1	0.96969696969697	0.983050847457627	0.965954991344489	1	1	1	1
0.96969696969697	0.964285714285714	0.966101694915254	0.933967543368775	1	1	1	1	1	1	1	1
1	0.971428571428571	0.983050847457627	0.965476887068461	1	1	1	1	1	1	1	1
