# Supplementary material for: Predicting seismic-induced liquefaction through ensemble learning frameworks
Source: Sci Rep. 2019 Aug 13;9:11786. doi: 10.1038/s41598-019-48044-0 (PMC6692379; doi:10.1038/s41598-019-48044-0)
Supplement: Supplementary file 4 — Dataset 3 [file 41598_2019_48044_MOESM4_ESM.zip › Training_Result_EANN_Ensemble_Size_5.csv]

False_Positive_Bagging	False_Negative_Bagging	Accuracy_Bagging	Kappa_Bagging	False_Positive_Stacking	False_Negative_Stacking	Accuracy_Stacking	Kappa_Stacking	False_Positive_Boosting	False_Negative_Boosting	Accuracy_Boosting	Kappa_Boosting
0.923076923076923	1	0.949152542372881	0.904991948470209	0.972972972972973	0.958333333333333	0.966101694915254	0.931195335276968	1	1	1	1
0.970588235294118	0.962962962962963	0.966101694915254	0.933521126760563	0.970588235294118	1	0.983050847457627	0.966872543514879	1	1	1	1
0.941176470588235	0.931034482758621	0.932203389830508	0.872156013001083	0.941176470588235	0.964285714285714	0.949152542372881	0.90427257977285	1	1	1	1
0.971428571428571	0.925925925925926	0.949152542372881	0.898914905768133	0.971428571428571	0.961538461538462	0.966101694915254	0.932916429789653	1	1	1	1
1	0.90625	0.949152542372881	0.898100172711572	1	0.878787878787879	0.932203389830508	0.86405529953917	1	1	1	1
0.923076923076923	1	0.949152542372881	0.904991948470209	0.947368421052632	1	0.966101694915254	0.934298440979956	1	1	1	1
1	0.962962962962963	0.983050847457627	0.965476887068461	0.970588235294118	0.962962962962963	0.966101694915254	0.933521126760563	1	1	1	1
0.9	0.884615384615385	0.88135593220339	0.782745923198316	0.923076923076923	0.958333333333333	0.932203389830508	0.872638963842417	1	1	1	1
0.914285714285714	0.964285714285714	0.932203389830508	0.876375065479308	1	0.964285714285714	0.983050847457627	0.965757399883923	1	1	1	1
0.935483870967742	1	0.966101694915254	0.936285097192225	1	1	1	1	1	1	1	1
0.971428571428571	0.961538461538462	0.966101694915254	0.932916429789653	0.971428571428571	0.961538461538462	0.966101694915254	0.932916429789653	1	1	1	1
0.933333333333333	0.911764705882353	0.915254237288136	0.841312533620226	0.933333333333333	0.96875	0.949152542372881	0.90427257977285	0.96551724137931	1	0.983050847457627	0.967057509771078
0.941176470588235	1	0.966101694915254	0.936285097192225	0.96969696969697	1	0.983050847457627	0.967057509771078	1	1	1	1
0.941176470588235	0.964285714285714	0.949152542372881	0.90427257977285	0.941176470588235	0.964285714285714	0.949152542372881	0.90427257977285	0.96969696969697	1	0.983050847457627	0.967057509771078
0.909090909090909	0.966666666666667	0.932203389830508	0.876633559853633	0.909090909090909	0.966666666666667	0.932203389830508	0.876633559853633	0.967741935483871	1	0.983050847457627	0.967204002223457
0.928571428571429	1	0.949152542372881	0.900840336134454	0.975	1	0.983050847457627	0.963958460598656	1	0.952380952380952	0.983050847457627	0.961713173264114
0.933333333333333	1	0.966101694915254	0.936008676789588	1	0.96875	0.983050847457627	0.966072455434158	1	1	1	1
0.939393939393939	1	0.966101694915254	0.936422413793104	0.96875	0.933333333333333	0.949152542372881	0.901282766313441	1	1	1	1
1	0.863636363636364	0.949152542372881	0.878517501715855	1	0.863636363636364	0.949152542372881	0.878517501715855	0.975609756097561	0.904761904761905	0.949152542372881	0.886465683130212
0.914285714285714	1	0.949152542372881	0.907378335949765	0.914285714285714	0.964285714285714	0.932203389830508	0.876375065479308	1	1	1	1
1	0.970588235294118	0.983050847457627	0.965757399883923	1	0.891891891891892	0.932203389830508	0.864678899082569	1	1	1	1
0.9375	0.935483870967742	0.932203389830508	0.872981700753498	0.967741935483871	0.966666666666667	0.966101694915254	0.934408004446915	0.967741935483871	1	0.983050847457627	0.967204002223457
0.966666666666667	1	0.983050847457627	0.967167501391208	1	1	1	1	1	0.967741935483871	0.983050847457627	0.966111430212522
0.939393939393939	0.96551724137931	0.949152542372881	0.904582210242588	0.96875	0.96551724137931	0.966101694915254	0.934261838440111	1	1	1	1
0.947368421052632	0.958333333333333	0.949152542372881	0.900840336134454	0.947368421052632	0.958333333333333	0.949152542372881	0.900840336134454	1	1	1	1
0.787878787878788	1	0.88135593220339	0.796651895617922	0.928571428571429	0.970588235294118	0.949152542372881	0.903013698630137	1	1	1	1
0.96551724137931	1	0.983050847457627	0.967057509771078	1	1	1	1	1	1	1	1
1	0.966666666666667	0.983050847457627	0.966072455434158	0.967741935483871	1	0.983050847457627	0.967204002223457	1	0.935483870967742	0.966101694915254	0.93210586881473
1	0.961538461538462	0.983050847457627	0.965109402720284	0.971428571428571	1	0.983050847457627	0.966610073571024	1	1	1	1
1	0.9375	0.966101694915254	0.932261768082664	0.966666666666667	0.967741935483871	0.966101694915254	0.934408004446915	1	1	1	1
0.883720930232558	0.954545454545455	0.898305084745763	0.817431665807117	0.926829268292683	1	0.949152542372881	0.902479338842975	1	1	1	1
1	0.96551724137931	0.983050847457627	0.965954991344489	0.96875	0.96551724137931	0.966101694915254	0.934261838440111	0.96875	0.96551724137931	0.966101694915254	0.934261838440111
0.923076923076923	0.972222222222222	0.949152542372881	0.900840336134454	0.96	0.945945945945946	0.949152542372881	0.898914905768133	1	1	1	1
1	0.851851851851852	0.932203389830508	0.85286783042394	1	0.884615384615385	0.949152542372881	0.890538033395176	1	1	1	1
0.9375	0.966666666666667	0.949152542372881	0.904684975767367	0.967741935483871	1	0.983050847457627	0.967204002223457	0.9375	0.935483870967742	0.932203389830508	0.872981700753498
0.888888888888889	0.870967741935484	0.864406779661017	0.759674134419552	0.941176470588235	0.9	0.915254237288136	0.839934888768313	1	1	1	1
0.944444444444444	0.925925925925926	0.932203389830508	0.87018701870187	0.971428571428571	1	0.983050847457627	0.966610073571024	1	1	1	1
0.96	0.972222222222222	0.966101694915254	0.932144910868315	1	0.972222222222222	0.983050847457627	0.965109402720284	1	1	1	1
1	1	1	1	0.96551724137931	1	0.983050847457627	0.967057509771078	1	1	1	1
0.894736842105263	1	0.932203389830508	0.879345603271983	0.871794871794872	0.892857142857143	0.864406779661017	0.764353469795307	1	1	1	1
1	0.96551724137931	0.983050847457627	0.965954991344489	0.96875	0.96551724137931	0.966101694915254	0.934261838440111	0.939393939393939	1	0.966101694915254	0.936422413793104
0.970588235294118	0.962962962962963	0.966101694915254	0.933521126760563	1	0.962962962962963	0.983050847457627	0.965476887068461	1	1	1	1
0.939393939393939	0.96551724137931	0.949152542372881	0.904582210242588	0.96875	0.933333333333333	0.949152542372881	0.901282766313441	1	1	1	1
0.975609756097561	0.904761904761905	0.949152542372881	0.886465683130212	1	0.904761904761905	0.966101694915254	0.920162381596752	1	1	1	1
0.966666666666667	1	0.983050847457627	0.967167501391208	1	0.967741935483871	0.983050847457627	0.966111430212522	1	1	1	1
0.972222222222222	0.923076923076923	0.949152542372881	0.897628687102371	0.972222222222222	0.96	0.966101694915254	0.932144910868315	1	1	1	1
0.9375	1	0.966101694915254	0.936422413793104	0.9375	1	0.966101694915254	0.936422413793104	1	1	1	1
0.875	1	0.932203389830508	0.878600823045267	1	1	1	1	1	0.96875	0.983050847457627	0.966072455434158
1	0.914285714285714	0.949152542372881	0.898450946643718	1	0.96969696969697	0.983050847457627	0.965954991344489	1	1	1	1
1	0.892857142857143	0.949152542372881	0.894202032277346	0.944444444444444	0.961538461538462	0.949152542372881	0.903013698630137	1	1	1	1
1	0.925925925925926	0.966101694915254	0.929845422116528	1	0.961538461538462	0.983050847457627	0.965109402720284	1	1	1	1
0.952380952380952	1	0.983050847457627	0.963101938711695	0.952380952380952	0.975	0.966101694915254	0.927115503397159	1	1	1	1
0.935483870967742	0.967741935483871	0.949152542372881	0.904582210242588	0.966666666666667	0.967741935483871	0.966101694915254	0.934408004446915	0.966666666666667	0.967741935483871	0.966101694915254	0.934408004446915
0.945945945945946	0.96	0.949152542372881	0.902047592695075	0.945945945945946	0.888888888888889	0.915254237288136	0.835103409726104	1	1	1	1
0.878048780487805	0.92	0.88135593220339	0.790886075949367	0.972972972972973	0.884615384615385	0.932203389830508	0.860437610881135	1	1	1	1
1	1	1	1	1	1	1	1	0.970588235294118	1	0.983050847457627	0.966872543514879
1	0.964285714285714	0.983050847457627	0.965757399883923	1	0.964285714285714	0.983050847457627	0.965757399883923	1	1	1	1
1	0.958333333333333	0.983050847457627	0.964090079123554	1	0.958333333333333	0.983050847457627	0.964090079123554	1	1	1	1
0.90625	0.967741935483871	0.932203389830508	0.876375065479308	1	0.967741935483871	0.983050847457627	0.966111430212522	1	1	1	1
0.88	0.948717948717949	0.915254237288136	0.834918858421936	0.88	0.973684210526316	0.932203389830508	0.866591294516676	1	0.948717948717949	0.966101694915254	0.928829915560917
0.864864864864865	0.931034482758621	0.88135593220339	0.795847750865052	0.888888888888889	0.870967741935484	0.864406779661017	0.759674134419552	1	1	1	1
1	0.966666666666667	0.983050847457627	0.966072455434158	1	0.966666666666667	0.983050847457627	0.966072455434158	1	1	1	1
0.972222222222222	0.96	0.966101694915254	0.932144910868315	1	1	1	1	1	1	1	1
0.970588235294118	1	0.983050847457627	0.966872543514879	0.942857142857143	1	0.966101694915254	0.936008676789588	1	1	1	1
1	1	1	1	1	1	1	1	1	1	1	1
0.974358974358974	0.777777777777778	0.88135593220339	0.737777777777778	0.95	0.91304347826087	0.932203389830508	0.862310385064177	1	1	1	1
0.928571428571429	1	0.966101694915254	0.935022026431718	1	0.942857142857143	0.966101694915254	0.931791907514451	1	1	1	1
0.977272727272727	1	0.983050847457627	0.959616700889802	0.977272727272727	0.941176470588235	0.966101694915254	0.917770034843206	0.977272727272727	1	0.983050847457627	0.959616700889802
1	0.931034482758621	0.966101694915254	0.931315483119907	1	0.964285714285714	0.983050847457627	0.965757399883923	1	1	1	1
1	1	1	1	1	0.967741935483871	0.983050847457627	0.966111430212522	1	1	1	1
1	0.972222222222222	0.983050847457627	0.965109402720284	1	0.875	0.915254237288136	0.829971181556196	0.96	0.972222222222222	0.966101694915254	0.932144910868315
0.966666666666667	1	0.983050847457627	0.967167501391208	0.966666666666667	1	0.983050847457627	0.967167501391208	1	1	1	1
0.96875	0.96551724137931	0.966101694915254	0.934261838440111	0.96875	0.933333333333333	0.949152542372881	0.901282766313441	1	1	1	1
0.939393939393939	0.96551724137931	0.949152542372881	0.904582210242588	0.939393939393939	0.96551724137931	0.949152542372881	0.904582210242588	1	1	1	1
0.971428571428571	0.892857142857143	0.932203389830508	0.864601262191623	0.918918918918919	1	0.949152542372881	0.906596306068602	1	1	1	1
0.970588235294118	0.866666666666667	0.915254237288136	0.832100170745589	0.916666666666667	0.928571428571429	0.915254237288136	0.844491302055878	0.942857142857143	1	0.966101694915254	0.936008676789588
0.973684210526316	0.916666666666667	0.949152542372881	0.894202032277346	0.973684210526316	0.916666666666667	0.949152542372881	0.894202032277346	1	1	1	1
0.806451612903226	1	0.898305084745763	0.819755600814664	0.892857142857143	1	0.949152542372881	0.90385659967409	1	1	1	1
1	0.888888888888889	0.949152542372881	0.892531876138434	0.945945945945946	0.96	0.949152542372881	0.902047592695075	1	1	1	1
0.947368421052632	0.958333333333333	0.949152542372881	0.900840336134454	0.972972972972973	0.958333333333333	0.966101694915254	0.931195335276968	1	1	1	1
0.933333333333333	0.939393939393939	0.932203389830508	0.872707659115426	0.933333333333333	0.96875	0.949152542372881	0.90427257977285	1	1	1	1
0.970588235294118	0.928571428571429	0.949152542372881	0.899943470887507	0.970588235294118	0.962962962962963	0.966101694915254	0.933521126760563	1	1	1	1
0.944444444444444	1	0.966101694915254	0.935589519650655	1	1	1	1	1	0.892857142857143	0.949152542372881	0.894202032277346
0.971428571428571	0.892857142857143	0.932203389830508	0.864601262191623	1	0.925925925925926	0.966101694915254	0.929845422116528	1	1	1	1
1	0.964285714285714	0.983050847457627	0.965757399883923	0.96969696969697	1	0.983050847457627	0.967057509771078	1	1	1	1
0.925	0.916666666666667	0.915254237288136	0.837644468904788	0.948717948717949	0.956521739130435	0.949152542372881	0.89937464468448	1	1	1	1
0.971428571428571	0.735294117647059	0.830508474576271	0.651917404129793	0.971428571428571	0.925925925925926	0.949152542372881	0.898914905768133	1	1	1	1
0.944444444444444	1	0.966101694915254	0.935589519650655	0.971428571428571	1	0.983050847457627	0.966610073571024	1	1	1	1
1	0.939393939393939	0.966101694915254	0.932261768082664	1	1	1	1	1	0.96875	0.983050847457627	0.966072455434158
0.941176470588235	0.964285714285714	0.949152542372881	0.90427257977285	0.96969696969697	0.931034482758621	0.949152542372881	0.900729108244532	1	1	1	1
0.96969696969697	0.964285714285714	0.966101694915254	0.933967543368775	0.96969696969697	1	0.983050847457627	0.967057509771078	1	0.964285714285714	0.983050847457627	0.965757399883923
1	0.967741935483871	0.983050847457627	0.966111430212522	0.966666666666667	1	0.983050847457627	0.967167501391208	1	1	1	1
0.972222222222222	0.888888888888889	0.932203389830508	0.862710878417684	0.972222222222222	0.923076923076923	0.949152542372881	0.897628687102371	1	1	1	1
0.90625	1	0.949152542372881	0.907086614173228	0.90625	0.967741935483871	0.932203389830508	0.876375065479308	1	1	1	1
1	1	1	1	1	1	1	1	1	1	1	1
1	1	1	1	0.96875	1	0.983050847457627	0.967167501391208	1	1	1	1
0.842105263157895	1	0.898305084745763	0.829479768786127	0.914285714285714	0.964285714285714	0.932203389830508	0.876375065479308	1	1	1	1
1	0.914285714285714	0.949152542372881	0.898450946643718	0.9	0.96969696969697	0.932203389830508	0.875066172578084	0.931034482758621	0.842105263157895	0.864406779661017	0.748132337246532
1	0.9	0.949152542372881	0.896672504378284	1	0.964285714285714	0.983050847457627	0.965757399883923	1	1	1	1
0.961538461538462	0.871794871794872	0.898305084745763	0.803224013340745	0.961538461538462	0.971428571428571	0.966101694915254	0.932916429789653	1	1	1	1
