# Supplementary material for: Predicting seismic-induced liquefaction through ensemble learning frameworks
Source: Sci Rep. 2019 Aug 13;9:11786. doi: 10.1038/s41598-019-48044-0 (PMC6692379; doi:10.1038/s41598-019-48044-0)
Supplement: Supplementary file 4 — Dataset 3 [file 41598_2019_48044_MOESM4_ESM.zip › Training_Result_EELM_Ensemble_Size_1.csv]

False_Positive_Bagging	False_Negative_Bagging	Accuracy_Bagging	Kappa_Bagging	False_Positive_Stacking	False_Negative_Stacking	Accuracy_Stacking	Kappa_Stacking	False_Positive_Boosting	False_Negative_Boosting	Accuracy_Boosting	Kappa_Boosting
1	1	1	1	1	1	1	1	0.923076923076923	0.884615384615385	0.898305084745763	0.806873977086743
1	1	1	1	1	1	1	1	0.942857142857143	0.866666666666667	0.898305084745763	0.805921052631579
1	1	1	1	1	1	1	1	0.96969696969697	0.9	0.932203389830508	0.86734120292299
1	1	1	1	1	1	1	1	0.944444444444444	0.925925925925926	0.932203389830508	0.87018701870187
1	1	1	1	1	1	1	1	0.909090909090909	0.935483870967742	0.915254237288136	0.845953002610966
1	1	1	1	1	1	1	1	1	0.958333333333333	0.983050847457627	0.964090079123554
1	1	1	1	1	1	1	1	0.846153846153846	0.838709677419355	0.813559322033898	0.686624818928054
1	1	1	1	1	1	1	1	0.9	0.766666666666667	0.813559322033898	0.65201072386059
1	1	1	1	1	1	1	1	0.864864864864865	0.870967741935484	0.847457627118644	0.737518536826495
1	1	1	1	1	1	1	1	0.966666666666667	0.882352941176471	0.915254237288136	0.836565096952909
1	1	1	1	1	1	1	1	0.918918918918919	0.892857142857143	0.898305084745763	0.811401172083111
1	1	1	1	1	1	1	1	0.96551724137931	0.96875	0.966101694915254	0.934261838440111
1	1	1	1	1	1	1	1	0.8	0.931034482758621	0.830508474576271	0.729605866177818
1	1	1	1	1	1	1	1	0.941176470588235	0.964285714285714	0.949152542372881	0.90427257977285
1	1	1	1	1	1	1	1	0.833333333333333	1	0.898305084745763	0.828488372093023
1	1	1	1	1	1	1	1	0.928571428571429	0.8	0.864406779661017	0.72316715542522
1	1	1	1	1	1	1	1	0.8	0.885714285714286	0.813559322033898	0.693723454459651
1	1	1	1	1	1	1	1	0.911764705882353	1	0.949152542372881	0.907475169890225
1	1	1	1	1	1	1	1	0.952380952380952	0.826086956521739	0.898305084745763	0.77875
1	1	1	1	1	1	1	1	0.888888888888889	0.9	0.88135593220339	0.789821882951654
1	1	1	1	1	1	1	1	0.787878787878788	0.970588235294118	0.864406779661017	0.76919315403423
1	1	1	1	1	1	1	1	0.810810810810811	0.966666666666667	0.864406779661017	0.777042985356637
1	1	1	1	1	1	1	1	0.966666666666667	0.882352941176471	0.915254237288136	0.836565096952909
1	1	1	1	1	1	1	1	0.911764705882353	1	0.949152542372881	0.907475169890225
1	1	1	1	1	1	1	1	0.9	0.92	0.898305084745763	0.814659685863874
1	1	1	1	1	1	1	1	0.896551724137931	0.916666666666667	0.898305084745763	0.812995245641838
1	1	1	1	1	1	1	1	0.823529411764706	0.939393939393939	0.864406779661017	0.770204479065239
1	1	1	1	1	1	1	1	0.9375	0.828571428571429	0.864406779661017	0.746509129967777
1	1	1	1	1	1	1	1	0.918918918918919	0.735294117647059	0.796610169491525	0.615426398696361
1	1	1	1	1	1	1	1	0.966666666666667	0.857142857142857	0.898305084745763	0.80409518539015
1	1	1	1	1	1	1	1	0.926829268292683	0.91304347826087	0.915254237288136	0.834918858421936
1	1	1	1	1	1	1	1	0.911764705882353	0.903225806451613	0.898305084745763	0.81495033978045
1	1	1	1	1	1	1	1	0.923076923076923	0.945945945945946	0.932203389830508	0.868743047830923
1	1	1	1	1	1	1	1	0.923076923076923	0.793103448275862	0.847457627118644	0.70549084858569
1	1	1	1	1	1	1	1	0.857142857142857	1	0.915254237288136	0.853598014888338
1	1	1	1	1	1	1	1	0.96969696969697	0.84375	0.898305084745763	0.800112930547713
1	1	1	1	1	1	1	1	0.80952380952381	0.961538461538462	0.847457627118644	0.756310234052317
1	1	1	1	1	1	1	1	0.96	0.972222222222222	0.966101694915254	0.932144910868315
1	1	1	1	1	1	1	1	0.96551724137931	0.861111111111111	0.898305084745763	0.804527885146328
1	1	1	1	1	1	1	1	0.944444444444444	0.78125	0.847457627118644	0.702187324733595
1	1	1	1	1	1	1	1	1	0.903225806451613	0.949152542372881	0.897510133178923
1	1	1	1	1	1	1	1	0.916666666666667	0.962962962962963	0.932203389830508	0.875854813256181
1	1	1	1	1	1	1	1	0.96875	0.903225806451613	0.932203389830508	0.86823003908431
1	1	1	1	1	1	1	1	0.869565217391304	0.95	0.88135593220339	0.788096459722935
1	1	1	1	1	1	1	1	1	0.731707317073171	0.813559322033898	0.629354654483153
1	1	1	1	1	1	1	1	1	0.96	0.983050847457627	0.964649490713002
1	1	1	1	1	1	1	1	0.833333333333333	0.878787878787879	0.830508474576271	0.716890595009597
1	1	1	1	1	1	1	1	0.875	0.911764705882353	0.88135593220339	0.789821882951654
1	1	1	1	1	1	1	1	0.964285714285714	0.888888888888889	0.915254237288136	0.836565096952909
1	1	1	1	1	1	1	1	0.918918918918919	0.892857142857143	0.898305084745763	0.811401172083111
1	1	1	1	1	1	1	1	0.85	0.925925925925926	0.864406779661017	0.771539206195547
1	1	1	1	1	1	1	1	0.833333333333333	0.928571428571429	0.88135593220339	0.767061477721376
1	1	1	1	1	1	1	1	0.966666666666667	0.967741935483871	0.966101694915254	0.934408004446915
1	1	1	1	1	1	1	1	0.897435897435897	0.923076923076923	0.898305084745763	0.816580310880829
1	1	1	1	1	1	1	1	0.857142857142857	0.851851851851852	0.830508474576271	0.708498023715415
1	1	1	1	1	1	1	1	0.868421052631579	0.928571428571429	0.88135593220339	0.795240456122955
1	1	1	1	1	1	1	1	1	0.84375	0.915254237288136	0.826776277157957
1	1	1	1	1	1	1	1	0.947368421052632	0.821428571428571	0.88135593220339	0.762780011487651
1	1	1	1	1	1	1	1	0.966666666666667	0.882352941176471	0.915254237288136	0.836565096952909
1	1	1	1	1	1	1	1	0.733333333333333	0.948717948717949	0.830508474576271	0.699286442405708
1	1	1	1	1	1	1	1	0.96969696969697	0.9	0.932203389830508	0.86734120292299
1	1	1	1	1	1	1	1	0.9375	0.878787878787879	0.898305084745763	0.809677419354839
1	1	1	1	1	1	1	1	0.972222222222222	0.923076923076923	0.949152542372881	0.897628687102371
1	1	1	1	1	1	1	1	0.868421052631579	0.838709677419355	0.830508474576271	0.706613625062158
1	1	1	1	1	1	1	1	0.9375	0.878787878787879	0.898305084745763	0.809677419354839
1	1	1	1	1	1	1	1	0.883720930232558	0.875	0.864406779661017	0.753524804177546
1	1	1	1	1	1	1	1	0.896551724137931	0.868421052631579	0.864406779661017	0.753267119707266
1	1	1	1	1	1	1	1	0.934782608695652	0.888888888888889	0.915254237288136	0.812935954343691
1	1	1	1	1	1	1	1	0.941176470588235	0.794117647058824	0.847457627118644	0.70999453850355
1	1	1	1	1	1	1	1	0.805555555555556	0.9375	0.847457627118644	0.748698532891623
1	1	1	1	1	1	1	1	0.888888888888889	0.945945945945946	0.915254237288136	0.839934888768313
1	1	1	1	1	1	1	1	0.828571428571429	1	0.898305084745763	0.827485380116959
1	1	1	1	1	1	1	1	0.794871794871795	0.933333333333333	0.830508474576271	0.72910927456382
1	1	1	1	1	1	1	1	0.939393939393939	0.96551724137931	0.949152542372881	0.904582210242588
1	1	1	1	1	1	1	1	0.971428571428571	0.862068965517241	0.915254237288136	0.829971181556196
1	1	1	1	1	1	1	1	0.846153846153846	0.962962962962963	0.88135593220339	0.800963855421687
1	1	1	1	1	1	1	1	0.973684210526316	0.814814814814815	0.898305084745763	0.78295524218271
1	1	1	1	1	1	1	1	0.961538461538462	1	0.983050847457627	0.966266437964551
1	1	1	1	1	1	1	1	0.945945945945946	0.888888888888889	0.915254237288136	0.835103409726104
1	1	1	1	1	1	1	1	0.923076923076923	0.92	0.915254237288136	0.839934888768313
1	1	1	1	1	1	1	1	0.933333333333333	0.885714285714286	0.898305084745763	0.810085836909871
1	1	1	1	1	1	1	1	0.916666666666667	0.896551724137931	0.898305084745763	0.812995245641838
1	1	1	1	1	1	1	1	0.894736842105263	0.862068965517241	0.864406779661017	0.756198347107438
1	1	1	1	1	1	1	1	0.944444444444444	0.862068965517241	0.898305084745763	0.803769401330377
1	1	1	1	1	1	1	1	0.780487804878049	1	0.847457627118644	0.761133603238866
1	1	1	1	1	1	1	1	0.880952380952381	0.814814814814815	0.830508474576271	0.6931877275091
1	1	1	1	1	1	1	1	0.918918918918919	0.925925925925926	0.915254237288136	0.843335103558152
1	1	1	1	1	1	1	1	0.918918918918919	0.892857142857143	0.898305084745763	0.811401172083111
1	1	1	1	1	1	1	1	1	0.911764705882353	0.949152542372881	0.898567335243553
1	1	1	1	1	1	1	1	1	0.964285714285714	0.983050847457627	0.965757399883923
1	1	1	1	1	1	1	1	0.8	0.964285714285714	0.847457627118644	0.756310234052317
1	1	1	1	1	1	1	1	0.828571428571429	0.882352941176471	0.830508474576271	0.716346153846154
1	1	1	1	1	1	1	1	1	0.923076923076923	0.966101694915254	0.928829915560917
1	1	1	1	1	1	1	1	0.966666666666667	0.882352941176471	0.915254237288136	0.836565096952909
1	1	1	1	1	1	1	1	0.886363636363636	0.909090909090909	0.88135593220339	0.782287822878229
1	1	1	1	1	1	1	1	0.939393939393939	0.848484848484848	0.88135593220339	0.77687736358725
1	1	1	1	1	1	1	1	0.96969696969697	0.931034482758621	0.949152542372881	0.900729108244532
1	1	1	1	1	1	1	1	0.931034482758621	0.864864864864865	0.88135593220339	0.778789501874665
1	1	1	1	1	1	1	1	0.914285714285714	0.931034482758621	0.915254237288136	0.845306764551652
1	1	1	1	1	1	1	1	0.925925925925926	0.871794871794872	0.88135593220339	0.77687736358725
