# Supplementary material for: Predicting seismic-induced liquefaction through ensemble learning frameworks
Source: Sci Rep. 2019 Aug 13;9:11786. doi: 10.1038/s41598-019-48044-0 (PMC6692379; doi:10.1038/s41598-019-48044-0)
Supplement: Supplementary file 4 — Dataset 3 [file 41598_2019_48044_MOESM4_ESM.zip › Training_Result_ELR_Ensemble_Size_1.csv]

False_Positive_Bagging	False_Negative_Bagging	Accuracy_Bagging	Kappa_Bagging	False_Positive_Stacking	False_Negative_Stacking	Accuracy_Stacking	Kappa_Stacking	False_Positive_Boosting	False_Negative_Boosting	Accuracy_Boosting	Kappa_Boosting
0.947368421052632	0.884615384615385	0.915254237288136	0.832671582529779	0.947368421052632	0.884615384615385	0.915254237288136	0.832671582529779	0.972972972972973	0.851851851851852	0.915254237288136	0.824300178677784
0.868421052631579	0.928571428571429	0.88135593220339	0.795240456122955	0.868421052631579	0.928571428571429	0.88135593220339	0.795240456122955	0.916666666666667	0.962962962962963	0.932203389830508	0.875854813256181
0.96969696969697	0.931034482758621	0.949152542372881	0.900729108244532	0.96969696969697	0.931034482758621	0.949152542372881	0.900729108244532	0.941176470588235	0.964285714285714	0.949152542372881	0.90427257977285
0.894736842105263	0.892857142857143	0.88135593220339	0.787223080886141	0.894736842105263	0.892857142857143	0.88135593220339	0.787223080886141	0.918918918918919	1	0.949152542372881	0.906596306068602
1	0.966666666666667	0.983050847457627	0.966072455434158	1	0.966666666666667	0.983050847457627	0.966072455434158	0.967741935483871	0.878787878787879	0.915254237288136	0.836020011117288
1	0.821428571428571	0.915254237288136	0.81458202388435	1	0.821428571428571	0.915254237288136	0.81458202388435	0.857142857142857	0.92	0.864406779661017	0.768400392541708
0.942857142857143	0.8125	0.864406779661017	0.739801543550166	0.942857142857143	0.8125	0.864406779661017	0.739801543550166	0.916666666666667	0.866666666666667	0.88135593220339	0.781365802011646
0.972972972972973	0.741935483870968	0.847457627118644	0.674432863274065	0.972972972972973	0.741935483870968	0.847457627118644	0.674432863274065	0.9	0.851851851851852	0.864406779661017	0.750528541226216
0.96969696969697	0.9	0.932203389830508	0.86734120292299	0.96969696969697	0.9	0.932203389830508	0.86734120292299	0.864864864864865	0.870967741935484	0.847457627118644	0.737518536826495
0.966666666666667	0.967741935483871	0.966101694915254	0.934408004446915	0.966666666666667	0.967741935483871	0.966101694915254	0.934408004446915	1	1	1	1
1	0.892857142857143	0.949152542372881	0.894202032277346	1	0.892857142857143	0.949152542372881	0.894202032277346	0.80952380952381	1	0.864406779661017	0.78348623853211
1	0.96875	0.983050847457627	0.966072455434158	1	0.96875	0.983050847457627	0.966072455434158	0.875	0.939393939393939	0.898305084745763	0.819203268641471
0.914285714285714	1	0.949152542372881	0.907378335949765	0.914285714285714	1	0.949152542372881	0.907378335949765	0.96969696969697	0.818181818181818	0.88135593220339	0.76627051499717
0.941176470588235	0.9	0.915254237288136	0.839934888768313	0.941176470588235	0.9	0.915254237288136	0.839934888768313	0.82051282051282	0.964285714285714	0.864406779661017	0.77829967120714
0.967741935483871	0.935483870967742	0.949152542372881	0.901612006670372	0.967741935483871	0.935483870967742	0.949152542372881	0.901612006670372	0.857142857142857	0.966666666666667	0.898305084745763	0.824665676077266
0.951219512195122	0.769230769230769	0.864406779661017	0.706832298136646	0.951219512195122	0.769230769230769	0.864406779661017	0.706832298136646	0.975	0.869565217391304	0.932203389830508	0.850915982312065
0.96551724137931	0.885714285714286	0.915254237288136	0.836745987825125	0.96551724137931	0.885714285714286	0.915254237288136	0.836745987825125	0.96551724137931	0.939393939393939	0.949152542372881	0.901612006670372
0.939393939393939	0.875	0.898305084745763	0.808855291576674	0.939393939393939	0.875	0.898305084745763	0.808855291576674	0.96875	0.777777777777778	0.847457627118644	0.701852891633913
0.975609756097561	0.95	0.966101694915254	0.925269157694744	0.975609756097561	0.95	0.966101694915254	0.925269157694744	0.975609756097561	0.904761904761905	0.949152542372881	0.886465683130212
0.941176470588235	0.964285714285714	0.949152542372881	0.90427257977285	0.941176470588235	0.964285714285714	0.949152542372881	0.90427257977285	0.864864864864865	0.964285714285714	0.898305084745763	0.82501235788433
1	0.868421052631579	0.915254237288136	0.831524842946888	1	0.868421052631579	0.915254237288136	0.831524842946888	0.866666666666667	0.868421052631579	0.847457627118644	0.729495669893021
1	0.828571428571429	0.898305084745763	0.795847750865052	1	0.828571428571429	0.898305084745763	0.795847750865052	1	0.805555555555556	0.88135593220339	0.761684939411425
0.935483870967742	1	0.966101694915254	0.936285097192225	0.935483870967742	1	0.966101694915254	0.936285097192225	0.90625	1	0.949152542372881	0.907086614173228
0.939393939393939	0.875	0.898305084745763	0.808855291576674	0.939393939393939	0.875	0.898305084745763	0.808855291576674	0.861111111111111	0.875	0.847457627118644	0.738294726466239
0.923076923076923	0.884615384615385	0.898305084745763	0.806873977086743	0.923076923076923	0.884615384615385	0.898305084745763	0.806873977086743	0.923076923076923	0.958333333333333	0.932203389830508	0.872638963842417
0.928571428571429	0.942857142857143	0.932203389830508	0.871319520174482	0.928571428571429	0.942857142857143	0.932203389830508	0.871319520174482	0.928571428571429	0.891891891891892	0.898305084745763	0.808855291576674
0.933333333333333	0.837837837837838	0.864406779661017	0.748132337246532	0.933333333333333	0.837837837837838	0.864406779661017	0.748132337246532	0.875	1	0.932203389830508	0.878600823045267
0.9375	0.852941176470588	0.88135593220339	0.778076303062869	0.9375	0.852941176470588	0.88135593220339	0.778076303062869	0.857142857142857	0.90625	0.864406779661017	0.767143561914159
1	0.925925925925926	0.966101694915254	0.929845422116528	1	0.925925925925926	0.966101694915254	0.929845422116528	0.944444444444444	1	0.966101694915254	0.935589519650655
0.878787878787879	0.9375	0.898305084745763	0.819938962360122	0.878787878787879	0.9375	0.898305084745763	0.819938962360122	0.966666666666667	0.810810810810811	0.864406779661017	0.739370513528438
1	0.954545454545455	0.983050847457627	0.962634578847372	1	0.954545454545455	0.983050847457627	0.962634578847372	1	0.954545454545455	0.983050847457627	0.962634578847372
0.96875	0.875	0.915254237288136	0.835103409726104	0.96875	0.875	0.915254237288136	0.835103409726104	0.885714285714286	0.96551724137931	0.915254237288136	0.850177755205688
0.827586206896552	0.972222222222222	0.898305084745763	0.814756671899529	0.827586206896552	0.972222222222222	0.898305084745763	0.814756671899529	0.923076923076923	0.945945945945946	0.932203389830508	0.868743047830923
0.9	0.958333333333333	0.915254237288136	0.84627410109432	0.9	0.958333333333333	0.915254237288136	0.84627410109432	0.947368421052632	0.92	0.932203389830508	0.866967305524239
0.967741935483871	0.878787878787879	0.915254237288136	0.836020011117288	0.967741935483871	0.878787878787879	0.915254237288136	0.836020011117288	0.882352941176471	0.935483870967742	0.898305084745763	0.820304568527919
0.888888888888889	0.870967741935484	0.864406779661017	0.759674134419552	0.888888888888889	0.870967741935484	0.864406779661017	0.759674134419552	0.82051282051282	0.964285714285714	0.864406779661017	0.77829967120714
0.971428571428571	0.925925925925926	0.949152542372881	0.898914905768133	0.971428571428571	0.925925925925926	0.949152542372881	0.898914905768133	0.944444444444444	0.833333333333333	0.88135593220339	0.770172509738453
0.96	0.972222222222222	0.966101694915254	0.932144910868315	0.96	0.972222222222222	0.966101694915254	0.932144910868315	0.888888888888889	1	0.949152542372881	0.902479338842975
1	0.861111111111111	0.915254237288136	0.831524842946888	1	0.861111111111111	0.915254237288136	0.831524842946888	1	0.885714285714286	0.932203389830508	0.864988558352403
0.894736842105263	0.961538461538462	0.915254237288136	0.848795489492568	0.894736842105263	0.961538461538462	0.915254237288136	0.848795489492568	0.971428571428571	0.833333333333333	0.898305084745763	0.795020266357846
0.911764705882353	0.903225806451613	0.898305084745763	0.81495033978045	0.911764705882353	0.903225806451613	0.898305084745763	0.81495033978045	0.911764705882353	0.933333333333333	0.915254237288136	0.845791949817041
0.942857142857143	0.896551724137931	0.915254237288136	0.838709677419355	0.942857142857143	0.896551724137931	0.915254237288136	0.838709677419355	0.942857142857143	0.896551724137931	0.915254237288136	0.838709677419355
0.96875	0.903225806451613	0.932203389830508	0.86823003908431	0.96875	0.903225806451613	0.932203389830508	0.86823003908431	0.939393939393939	0.933333333333333	0.932203389830508	0.872707659115426
1	0.904761904761905	0.966101694915254	0.920162381596752	1	0.904761904761905	0.966101694915254	0.920162381596752	0.952380952380952	0.95	0.949152542372881	0.893180446590223
1	0.967741935483871	0.983050847457627	0.966111430212522	1	0.967741935483871	0.983050847457627	0.966111430212522	1	0.967741935483871	0.983050847457627	0.966111430212522
1	0.774193548387097	0.88135593220339	0.74235807860262	1	0.774193548387097	0.88135593220339	0.74235807860262	0.972222222222222	0.888888888888889	0.932203389830508	0.862710878417684
0.967741935483871	0.935483870967742	0.949152542372881	0.901612006670372	0.967741935483871	0.935483870967742	0.949152542372881	0.901612006670372	0.967741935483871	0.878787878787879	0.915254237288136	0.836020011117288
0.933333333333333	0.885714285714286	0.898305084745763	0.810085836909871	0.933333333333333	0.885714285714286	0.898305084745763	0.810085836909871	0.96551724137931	0.911764705882353	0.932203389830508	0.869107043815862
0.84375	0.914285714285714	0.864406779661017	0.764353469795307	0.84375	0.914285714285714	0.864406779661017	0.764353469795307	0.931034482758621	0.914285714285714	0.915254237288136	0.840798704803022
0.971428571428571	0.862068965517241	0.915254237288136	0.829971181556196	0.971428571428571	0.862068965517241	0.915254237288136	0.829971181556196	1	0.757575757575757	0.864406779661017	0.71007371007371
0.944444444444444	0.892857142857143	0.915254237288136	0.837106570955273	0.944444444444444	0.892857142857143	0.915254237288136	0.837106570955273	0.85	0.961538461538462	0.88135593220339	0.80038666022233
0.769230769230769	0.975	0.88135593220339	0.769144773616545	0.769230769230769	0.975	0.88135593220339	0.769144773616545	0.952380952380952	0.928571428571429	0.932203389830508	0.857745629897528
0.935483870967742	0.909090909090909	0.915254237288136	0.841483073616335	0.935483870967742	0.909090909090909	0.915254237288136	0.841483073616335	1	0.9375	0.966101694915254	0.932261768082664
0.921052631578947	0.827586206896552	0.864406779661017	0.743617599130907	0.921052631578947	0.827586206896552	0.864406779661017	0.743617599130907	0.972222222222222	0.75	0.847457627118644	0.681845416417016
0.9	0.851851851851852	0.864406779661017	0.750528541226216	0.9	0.851851851851852	0.864406779661017	0.750528541226216	1	0.851851851851852	0.932203389830508	0.85286783042394
0.846153846153846	0.866666666666667	0.830508474576271	0.715250965250965	0.846153846153846	0.866666666666667	0.830508474576271	0.715250965250965	0.868421052631579	0.866666666666667	0.847457627118644	0.736214605067064
0.914285714285714	0.9	0.898305084745763	0.814173228346457	0.914285714285714	0.9	0.898305084745763	0.814173228346457	1	0.818181818181818	0.898305084745763	0.791519434628975
0.972972972972973	0.958333333333333	0.966101694915254	0.931195335276968	0.972972972972973	0.958333333333333	0.966101694915254	0.931195335276968	0.878048780487805	0.958333333333333	0.898305084745763	0.821482602118003
0.935483870967742	0.967741935483871	0.949152542372881	0.904582210242588	0.935483870967742	0.967741935483871	0.949152542372881	0.904582210242588	0.966666666666667	0.833333333333333	0.88135593220339	0.771697070204533
0.785714285714286	0.925	0.847457627118644	0.723293381969776	0.785714285714286	0.925	0.847457627118644	0.723293381969776	0.88	0.925	0.898305084745763	0.80387811634349
0.914285714285714	0.870967741935484	0.88135593220339	0.782974251182344	0.914285714285714	0.870967741935484	0.88135593220339	0.782974251182344	0.914285714285714	0.9	0.898305084745763	0.814173228346457
0.967741935483871	0.966666666666667	0.966101694915254	0.934408004446915	0.967741935483871	0.966666666666667	0.966101694915254	0.934408004446915	0.909090909090909	0.935483870967742	0.915254237288136	0.845953002610966
1	0.888888888888889	0.949152542372881	0.892531876138434	1	0.888888888888889	0.949152542372881	0.892531876138434	0.945945945945946	0.888888888888889	0.915254237288136	0.835103409726104
0.868421052631579	1	0.915254237288136	0.854032657100445	0.868421052631579	1	0.915254237288136	0.854032657100445	0.942857142857143	0.962962962962963	0.949152542372881	0.903752039151713
0.909090909090909	0.935483870967742	0.915254237288136	0.845953002610966	0.909090909090909	0.935483870967742	0.915254237288136	0.845953002610966	0.909090909090909	0.935483870967742	0.915254237288136	0.845953002610966
0.904761904761905	0.91304347826087	0.898305084745763	0.809472551130248	0.904761904761905	0.91304347826087	0.898305084745763	0.809472551130248	0.926829268292683	0.91304347826087	0.915254237288136	0.834918858421936
0.866666666666667	0.916666666666667	0.88135593220339	0.787223080886141	0.866666666666667	0.916666666666667	0.88135593220339	0.787223080886141	0.838709677419355	0.891891891891892	0.847457627118644	0.734367183591796
0.934782608695652	0.888888888888889	0.915254237288136	0.812935954343691	0.934782608695652	0.888888888888889	0.915254237288136	0.812935954343691	1	0.941176470588235	0.983050847457627	0.956263899184581
0.864864864864865	0.931034482758621	0.88135593220339	0.795847750865052	0.864864864864865	0.931034482758621	0.88135593220339	0.795847750865052	0.96969696969697	0.931034482758621	0.949152542372881	0.900729108244532
0.878787878787879	1	0.932203389830508	0.879345603271983	0.878787878787879	1	0.932203389830508	0.879345603271983	0.935483870967742	1	0.966101694915254	0.936285097192225
0.96	0.972222222222222	0.966101694915254	0.932144910868315	0.96	0.972222222222222	0.966101694915254	0.932144910868315	1	0.945945945945946	0.966101694915254	0.930669800235018
0.878787878787879	0.882352941176471	0.864406779661017	0.761133603238867	0.878787878787879	0.882352941176471	0.864406779661017	0.761133603238867	1	0.810810810810811	0.88135593220339	0.763594733829422
0.911764705882353	0.96551724137931	0.932203389830508	0.876633559853633	0.911764705882353	0.96551724137931	0.932203389830508	0.876633559853633	0.939393939393939	0.875	0.898305084745763	0.808855291576674
1	0.848484848484848	0.915254237288136	0.828588030214991	1	0.848484848484848	0.915254237288136	0.828588030214991	0.939393939393939	0.933333333333333	0.932203389830508	0.872707659115426
0.971428571428571	0.961538461538462	0.966101694915254	0.932916429789653	0.971428571428571	0.961538461538462	0.966101694915254	0.932916429789653	0.944444444444444	0.925925925925926	0.932203389830508	0.87018701870187
1	0.8125	0.898305084745763	0.788530465949821	1	0.8125	0.898305084745763	0.788530465949821	0.916666666666667	0.787878787878788	0.830508474576271	0.685668620138519
0.973684210526316	0.846153846153846	0.915254237288136	0.820668693009119	0.973684210526316	0.846153846153846	0.915254237288136	0.820668693009119	0.973684210526316	0.956521739130435	0.966101694915254	0.930053349140486
0.892857142857143	0.894736842105263	0.88135593220339	0.781365802011646	0.892857142857143	0.894736842105263	0.88135593220339	0.781365802011646	0.833333333333333	0.894736842105263	0.847457627118644	0.731953558808682
0.945945945945946	0.8	0.864406779661017	0.732122587968218	0.945945945945946	0.8	0.864406779661017	0.732122587968218	0.972222222222222	0.888888888888889	0.932203389830508	0.862710878417684
0.923076923076923	0.884615384615385	0.898305084745763	0.806873977086743	0.923076923076923	0.884615384615385	0.898305084745763	0.806873977086743	0.947368421052632	0.884615384615385	0.915254237288136	0.832671582529779
0.96551724137931	0.885714285714286	0.915254237288136	0.836745987825125	0.96551724137931	0.885714285714286	0.915254237288136	0.836745987825125	0.823529411764706	0.911764705882353	0.847457627118644	0.742607852641784
0.846153846153846	0.928571428571429	0.864406779661017	0.772420443587271	0.846153846153846	0.928571428571429	0.864406779661017	0.772420443587271	0.868421052631579	1	0.915254237288136	0.854032657100445
0.918918918918919	0.961538461538462	0.932203389830508	0.875066172578084	0.918918918918919	0.961538461538462	0.932203389830508	0.875066172578084	0.918918918918919	0.961538461538462	0.932203389830508	0.875066172578084
0.944444444444444	0.925925925925926	0.932203389830508	0.87018701870187	0.944444444444444	0.925925925925926	0.932203389830508	0.87018701870187	0.894736842105263	1	0.932203389830508	0.879345603271983
0.96969696969697	0.794117647058824	0.864406779661017	0.732274532047646	0.96969696969697	0.794117647058824	0.864406779661017	0.732274532047646	0.941176470588235	0.9	0.915254237288136	0.839934888768313
0.925	0.956521739130435	0.932203389830508	0.870967741935484	0.925	0.956521739130435	0.932203389830508	0.870967741935484	0.948717948717949	1	0.966101694915254	0.933408577878104
0.944444444444444	0.833333333333333	0.88135593220339	0.770172509738453	0.944444444444444	0.833333333333333	0.88135593220339	0.770172509738453	1	0.833333333333333	0.915254237288136	0.821752265861027
1	0.892857142857143	0.949152542372881	0.894202032277346	1	0.892857142857143	0.949152542372881	0.894202032277346	0.944444444444444	0.862068965517241	0.898305084745763	0.803769401330377
1	0.885714285714286	0.932203389830508	0.864988558352403	1	0.885714285714286	0.932203389830508	0.864988558352403	0.96551724137931	0.939393939393939	0.949152542372881	0.901612006670372
0.842105263157895	0.9	0.847457627118644	0.744588744588744	0.842105263157895	0.9	0.847457627118644	0.744588744588744	1	0.870967741935484	0.932203389830508	0.861826697892271
0.96969696969697	0.964285714285714	0.966101694915254	0.933967543368775	0.96969696969697	0.964285714285714	0.966101694915254	0.933967543368775	0.96969696969697	0.964285714285714	0.966101694915254	0.933967543368775
0.90625	0.967741935483871	0.932203389830508	0.876375065479308	0.90625	0.967741935483871	0.932203389830508	0.876375065479308	0.90625	0.967741935483871	0.932203389830508	0.876375065479308
0.897435897435897	0.827586206896552	0.847457627118644	0.721843897328444	0.897435897435897	0.827586206896552	0.847457627118644	0.721843897328444	0.945945945945946	0.774193548387097	0.847457627118644	0.697090701654307
0.966666666666667	1	0.983050847457627	0.967167501391208	0.966666666666667	1	0.983050847457627	0.967167501391208	0.966666666666667	1	0.983050847457627	0.967167501391208
1	0.869565217391304	0.949152542372881	0.882235528942116	1	0.869565217391304	0.949152542372881	0.882235528942116	0.928571428571429	0.952380952380952	0.932203389830508	0.866591294516676
0.939393939393939	0.903225806451613	0.915254237288136	0.840798704803022	0.939393939393939	0.903225806451613	0.915254237288136	0.840798704803022	0.911764705882353	0.848484848484848	0.864406779661017	0.753267119707266
0.941176470588235	0.9	0.915254237288136	0.839934888768313	0.941176470588235	0.9	0.915254237288136	0.839934888768313	0.888888888888889	0.9	0.88135593220339	0.789821882951654
0.9	0.96969696969697	0.932203389830508	0.875066172578084	0.9	0.96969696969697	0.932203389830508	0.875066172578084	1	0.888888888888889	0.932203389830508	0.864988558352403
0.96969696969697	0.75	0.830508474576271	0.663817663817664	0.96969696969697	0.75	0.830508474576271	0.663817663817664	0.864864864864865	0.964285714285714	0.898305084745763	0.82501235788433
0.892857142857143	0.918918918918919	0.898305084745763	0.811401172083111	0.892857142857143	0.918918918918919	0.898305084745763	0.811401172083111	0.961538461538462	0.871794871794872	0.898305084745763	0.803224013340745
