# Supplementary material for: Predicting seismic-induced liquefaction through ensemble learning frameworks
Source: Sci Rep. 2019 Aug 13;9:11786. doi: 10.1038/s41598-019-48044-0 (PMC6692379; doi:10.1038/s41598-019-48044-0)
Supplement: Supplementary file 4 — Dataset 3 [file 41598_2019_48044_MOESM4_ESM.zip › Training_Result_ELR_Ensemble_Size_30.csv]

False_Positive_Bagging	False_Negative_Bagging	Accuracy_Bagging	Kappa_Bagging	False_Positive_Stacking	False_Negative_Stacking	Accuracy_Stacking	Kappa_Stacking	False_Positive_Boosting	False_Negative_Boosting	Accuracy_Boosting	Kappa_Boosting
1	0.958333333333333	0.983050847457627	0.964090079123554	1	1	1	1	1	1	1	1
0.970588235294118	0.962962962962963	0.966101694915254	0.933521126760563	1	0.962962962962963	0.983050847457627	0.965476887068461	1	1	1	1
1	0.964285714285714	0.983050847457627	0.965757399883923	1	0.964285714285714	0.983050847457627	0.965757399883923	1	1	1	1
1	0.961538461538462	0.983050847457627	0.965109402720284	1	1	1	1	1	1	1	1
1	1	1	1	1	1	1	1	1	1	1	1
1	0.884615384615385	0.949152542372881	0.890538033395176	1	0.958333333333333	0.983050847457627	0.964090079123554	1	1	1	1
1	0.866666666666667	0.932203389830508	0.860189573459715	0.970588235294118	0.928571428571429	0.949152542372881	0.899943470887507	1	1	1	1
1	0.92	0.966101694915254	0.92760736196319	1	0.958333333333333	0.983050847457627	0.964090079123554	1	1	1	1
1	0.9	0.949152542372881	0.896672504378284	1	0.931034482758621	0.966101694915254	0.931315483119907	1	1	1	1
1	1	1	1	1	1	1	1	1	1	1	1
1	0.925925925925926	0.966101694915254	0.929845422116528	1	0.925925925925926	0.966101694915254	0.929845422116528	1	1	1	1
1	0.96875	0.983050847457627	0.966072455434158	1	0.96875	0.983050847457627	0.966072455434158	1	1	1	1
0.96969696969697	1	0.983050847457627	0.967057509771078	1	1	1	1	1	1	1	1
1	0.931034482758621	0.966101694915254	0.931315483119907	1	0.931034482758621	0.966101694915254	0.931315483119907	1	1	1	1
0.967741935483871	1	0.983050847457627	0.967204002223457	1	1	1	1	1	1	1	1
1	0.952380952380952	0.983050847457627	0.961713173264114	1	0.952380952380952	0.983050847457627	0.961713173264114	1	1	1	1
0.933333333333333	0.939393939393939	0.932203389830508	0.872707659115426	1	0.96875	0.983050847457627	0.966072455434158	1	1	1	1
0.939393939393939	1	0.966101694915254	0.936422413793104	0.96875	1	0.983050847457627	0.967167501391208	1	1	1	1
1	1	1	1	1	1	1	1	1	1	1	1
0.941176470588235	1	0.966101694915254	0.936285097192225	0.941176470588235	1	0.966101694915254	0.936285097192225	1	1	1	1
1	0.970588235294118	0.983050847457627	0.965757399883923	1	0.970588235294118	0.983050847457627	0.965757399883923	1	1	1	1
0.9375	0.966666666666667	0.949152542372881	0.904684975767367	0.967741935483871	1	0.983050847457627	0.967204002223457	1	1	1	1
1	1	1	1	1	1	1	1	1	1	1	1
0.939393939393939	1	0.966101694915254	0.936422413793104	0.939393939393939	1	0.966101694915254	0.936422413793104	1	1	1	1
1	0.958333333333333	0.983050847457627	0.964090079123554	1	0.958333333333333	0.983050847457627	0.964090079123554	1	1	1	1
0.962962962962963	0.942857142857143	0.949152542372881	0.900729108244532	1	0.970588235294118	0.983050847457627	0.965757399883923	1	1	1	1
1	0.96875	0.983050847457627	0.966072455434158	1	0.96875	0.983050847457627	0.966072455434158	1	1	1	1
0.967741935483871	0.966666666666667	0.966101694915254	0.934408004446915	1	1	1	1	1	1	1	1
1	0.961538461538462	0.983050847457627	0.965109402720284	1	1	1	1	1	1	1	1
0.935483870967742	1	0.966101694915254	0.936285097192225	0.966666666666667	1	0.983050847457627	0.967167501391208	1	1	1	1
1	1	1	1	1	1	1	1	1	1	1	1
0.96875	0.96551724137931	0.966101694915254	0.934261838440111	1	0.96551724137931	0.983050847457627	0.965954991344489	1	1	1	1
0.96	1	0.983050847457627	0.965836711059641	0.96	1	0.983050847457627	0.965836711059641	1	1	1	1
0.947368421052632	0.958333333333333	0.949152542372881	0.900840336134454	1	0.958333333333333	0.983050847457627	0.964090079123554	1	1	1	1
0.9375	1	0.966101694915254	0.936422413793104	0.967741935483871	1	0.983050847457627	0.967204002223457	1	1	1	1
0.96969696969697	0.9	0.932203389830508	0.86734120292299	1	0.931034482758621	0.966101694915254	0.931315483119907	1	1	1	1
0.971428571428571	0.925925925925926	0.949152542372881	0.898914905768133	0.971428571428571	1	0.983050847457627	0.966610073571024	1	1	1	1
0.96	0.972222222222222	0.966101694915254	0.932144910868315	1	1	1	1	1	1	1	1
1	0.96875	0.983050847457627	0.966072455434158	1	0.96875	0.983050847457627	0.966072455434158	1	1	1	1
1	0.925925925925926	0.966101694915254	0.929845422116528	1	0.961538461538462	0.983050847457627	0.965109402720284	1	1	1	1
0.96875	1	0.983050847457627	0.967167501391208	0.96875	1	0.983050847457627	0.967167501391208	1	1	1	1
0.970588235294118	0.928571428571429	0.949152542372881	0.899943470887507	1	0.928571428571429	0.966101694915254	0.930669800235018	1	1	1	1
0.96875	0.96551724137931	0.966101694915254	0.934261838440111	1	0.96551724137931	0.983050847457627	0.965954991344489	1	1	1	1
1	0.95	0.983050847457627	0.960640426951301	1	0.95	0.983050847457627	0.960640426951301	1	1	1	1
1	0.967741935483871	0.983050847457627	0.966111430212522	1	0.967741935483871	0.983050847457627	0.966111430212522	1	1	1	1
0.972222222222222	0.857142857142857	0.915254237288136	0.827384435342306	0.972222222222222	0.96	0.966101694915254	0.932144910868315	1	1	1	1
0.967741935483871	1	0.983050847457627	0.967204002223457	1	1	1	1	1	1	1	1
0.96551724137931	0.96875	0.966101694915254	0.934261838440111	1	0.96875	0.983050847457627	0.966072455434158	1	1	1	1
0.964285714285714	0.96969696969697	0.966101694915254	0.933967543368775	1	0.96969696969697	0.983050847457627	0.965954991344489	1	1	1	1
1	0.961538461538462	0.983050847457627	0.965109402720284	1	0.961538461538462	0.983050847457627	0.965109402720284	1	1	1	1
0.971428571428571	0.925925925925926	0.949152542372881	0.898914905768133	1	0.961538461538462	0.983050847457627	0.965109402720284	1	1	1	1
0.909090909090909	0.975	0.949152542372881	0.893180446590223	1	0.975	0.983050847457627	0.962634578847372	1	1	1	1
0.935483870967742	1	0.966101694915254	0.936285097192225	1	0.9375	0.966101694915254	0.932261768082664	1	1	1	1
0.945945945945946	0.96	0.949152542372881	0.902047592695075	1	1	1	1	1	1	1	1
1	0.884615384615385	0.949152542372881	0.890538033395176	1	1	1	1	1	1	1	1
0.970588235294118	0.896551724137931	0.932203389830508	0.866137266023823	1	0.962962962962963	0.983050847457627	0.965476887068461	1	1	1	1
0.941176470588235	0.964285714285714	0.949152542372881	0.90427257977285	0.941176470588235	0.964285714285714	0.949152542372881	0.90427257977285	1	1	1	1
1	0.92	0.966101694915254	0.92760736196319	1	0.958333333333333	0.983050847457627	0.964090079123554	1	1	1	1
1	0.967741935483871	0.983050847457627	0.966111430212522	1	0.967741935483871	0.983050847457627	0.966111430212522	1	1	1	1
1	0.973684210526316	0.983050847457627	0.964090079123554	0.956521739130435	0.973684210526316	0.966101694915254	0.930053349140486	1	1	1	1
0.96969696969697	0.964285714285714	0.966101694915254	0.933967543368775	1	1	1	1	1	1	1	1
1	0.966666666666667	0.983050847457627	0.966072455434158	1	0.966666666666667	0.983050847457627	0.966072455434158	1	1	1	1
1	0.96	0.983050847457627	0.964649490713002	1	0.96	0.983050847457627	0.964649490713002	1	1	1	1
1	1	1	1	1	1	1	1	1	1	1	1
1	0.966666666666667	0.983050847457627	0.966072455434158	1	0.966666666666667	0.983050847457627	0.966072455434158	1	1	1	1
1	0.91304347826087	0.966101694915254	0.924455825864277	1	0.954545454545455	0.983050847457627	0.962634578847372	1	1	1	1
1	1	1	1	1	1	1	1	1	1	1	1
1	1	1	1	1	1	1	1	1	1	1	1
1	0.964285714285714	0.983050847457627	0.965757399883923	1	0.964285714285714	0.983050847457627	0.965757399883923	1	1	1	1
1	0.967741935483871	0.983050847457627	0.966111430212522	1	1	1	1	1	1	1	1
1	1	1	1	1	1	1	1	1	1	1	1
0.966666666666667	0.9375	0.949152542372881	0.901721265963354	1	0.9375	0.966101694915254	0.932261768082664	1	1	1	1
1	0.933333333333333	0.966101694915254	0.931791907514451	1	0.96551724137931	0.983050847457627	0.965954991344489	1	1	1	1
1	1	1	1	1	1	1	1	1	1	1	1
1	0.961538461538462	0.983050847457627	0.965109402720284	1	1	1	1	1	1	1	1
1	0.896551724137931	0.949152542372881	0.895575221238938	1	0.928571428571429	0.966101694915254	0.930669800235018	1	1	1	1
1	1	1	1	1	1	1	1	1	1	1	1
0.925925925925926	1	0.966101694915254	0.934298440979956	1	1	1	1	1	1	1	1
1	0.923076923076923	0.966101694915254	0.928829915560917	1	0.96	0.983050847457627	0.964649490713002	1	1	1	1
1	0.92	0.966101694915254	0.92760736196319	1	1	1	1	1	1	1	1
0.933333333333333	0.96875	0.949152542372881	0.90427257977285	0.96551724137931	0.96875	0.966101694915254	0.934261838440111	1	1	1	1
1	1	1	1	1	1	1	1	1	1	1	1
0.971428571428571	1	0.983050847457627	0.966610073571024	1	1	1	1	1	1	1	1
1	0.961538461538462	0.983050847457627	0.965109402720284	1	0.961538461538462	0.983050847457627	0.965109402720284	1	1	1	1
0.941176470588235	0.931034482758621	0.932203389830508	0.872156013001083	0.96969696969697	1	0.983050847457627	0.967057509771078	1	1	1	1
1	1	1	1	1	1	1	1	1	1	1	1
0.944444444444444	0.892857142857143	0.915254237288136	0.837106570955273	1	0.961538461538462	0.983050847457627	0.965109402720284	1	1	1	1
0.971428571428571	0.961538461538462	0.966101694915254	0.932916429789653	1	0.961538461538462	0.983050847457627	0.965109402720284	1	1	1	1
1	0.939393939393939	0.966101694915254	0.932261768082664	1	1	1	1	1	1	1	1
0.96969696969697	0.964285714285714	0.966101694915254	0.933967543368775	1	1	1	1	1	1	1	1
0.96969696969697	1	0.983050847457627	0.967057509771078	1	1	1	1	1	1	1	1
0.966666666666667	0.967741935483871	0.966101694915254	0.934408004446915	1	0.967741935483871	0.983050847457627	0.966111430212522	1	1	1	1
1	0.857142857142857	0.932203389830508	0.855745721271393	1	1	1	1	1	1	1	1
0.966666666666667	1	0.983050847457627	0.967167501391208	0.966666666666667	1	0.983050847457627	0.967167501391208	1	1	1	1
1	1	1	1	1	1	1	1	1	1	1	1
0.911764705882353	0.96551724137931	0.932203389830508	0.876633559853633	1	0.96551724137931	0.983050847457627	0.965954991344489	1	1	1	1
0.96969696969697	0.931034482758621	0.949152542372881	0.900729108244532	0.96969696969697	0.931034482758621	0.949152542372881	0.900729108244532	1	1	1	1
1	0.941176470588235	0.966101694915254	0.93210586881473	1	1	1	1	1	1	1	1
1	0.964285714285714	0.983050847457627	0.965757399883923	1	1	1	1	1	1	1	1
0.961538461538462	0.971428571428571	0.966101694915254	0.932916429789653	1	1	1	1	1	1	1	1
