# Supplementary material for: Predicting seismic-induced liquefaction through ensemble learning frameworks
Source: Sci Rep. 2019 Aug 13;9:11786. doi: 10.1038/s41598-019-48044-0 (PMC6692379; doi:10.1038/s41598-019-48044-0)
Supplement: Supplementary file 4 — Dataset 3 [file 41598_2019_48044_MOESM4_ESM.zip › Training_Result_ELR_Ensemble_Size_5.csv]

False_Positive_Bagging	False_Negative_Bagging	Accuracy_Bagging	Kappa_Bagging	False_Positive_Stacking	False_Negative_Stacking	Accuracy_Stacking	Kappa_Stacking	False_Positive_Boosting	False_Negative_Boosting	Accuracy_Boosting	Kappa_Boosting
0.972972972972973	0.958333333333333	0.966101694915254	0.931195335276968	0.972972972972973	1	0.983050847457627	0.965836711059641	1	1	1	1
0.970588235294118	0.962962962962963	0.966101694915254	0.933521126760563	0.970588235294118	0.962962962962963	0.966101694915254	0.933521126760563	1	1	1	1
1	0.931034482758621	0.966101694915254	0.931315483119907	1	0.931034482758621	0.966101694915254	0.931315483119907	1	1	1	1
0.971428571428571	1	0.983050847457627	0.966610073571024	0.971428571428571	0.961538461538462	0.966101694915254	0.932916429789653	1	1	1	1
1	1	1	1	1	1	1	1	1	1	1	1
0.947368421052632	0.851851851851852	0.898305084745763	0.797945205479452	0.972972972972973	0.851851851851852	0.915254237288136	0.824300178677784	1	1	1	1
0.916666666666667	1	0.949152542372881	0.907086614173228	0.970588235294118	0.896551724137931	0.932203389830508	0.866137266023823	1	1	1	1
0.947368421052632	0.92	0.932203389830508	0.866967305524239	1	0.884615384615385	0.949152542372881	0.890538033395176	1	1	1	1
1	0.931034482758621	0.966101694915254	0.931315483119907	1	0.931034482758621	0.966101694915254	0.931315483119907	1	1	1	1
0.966666666666667	1	0.983050847457627	0.967167501391208	0.966666666666667	1	0.983050847457627	0.967167501391208	1	1	1	1
0.971428571428571	0.925925925925926	0.949152542372881	0.898914905768133	0.971428571428571	0.925925925925926	0.949152542372881	0.898914905768133	1	1	1	1
1	0.939393939393939	0.966101694915254	0.932261768082664	1	0.939393939393939	0.966101694915254	0.932261768082664	1	1	1	1
0.96969696969697	1	0.983050847457627	0.967057509771078	0.96969696969697	0.964285714285714	0.966101694915254	0.933967543368775	1	1	1	1
0.96969696969697	0.931034482758621	0.949152542372881	0.900729108244532	1	0.931034482758621	0.966101694915254	0.931315483119907	1	1	1	1
0.967741935483871	1	0.983050847457627	0.967204002223457	0.9375	1	0.966101694915254	0.936422413793104	1	1	1	1
1	0.952380952380952	0.983050847457627	0.961713173264114	1	0.952380952380952	0.983050847457627	0.961713173264114	1	1	1	1
1	0.911764705882353	0.949152542372881	0.898567335243553	1	0.939393939393939	0.966101694915254	0.932261768082664	1	1	1	1
0.911764705882353	1	0.949152542372881	0.907475169890225	0.939393939393939	1	0.966101694915254	0.936422413793104	1	1	1	1
1	0.863636363636364	0.949152542372881	0.878517501715855	1	0.863636363636364	0.949152542372881	0.878517501715855	1	1	1	1
0.941176470588235	1	0.966101694915254	0.936285097192225	0.941176470588235	1	0.966101694915254	0.936285097192225	1	1	1	1
0.962962962962963	0.916666666666667	0.932203389830508	0.86823003908431	0.962962962962963	0.916666666666667	0.932203389830508	0.86823003908431	1	1	1	1
1	0.90625	0.949152542372881	0.898100172711572	0.9375	0.966666666666667	0.949152542372881	0.904684975767367	1	1	1	1
0.90625	1	0.949152542372881	0.907086614173228	0.935483870967742	0.967741935483871	0.949152542372881	0.904582210242588	1	1	1	1
0.939393939393939	0.933333333333333	0.932203389830508	0.872707659115426	0.939393939393939	0.96551724137931	0.949152542372881	0.904582210242588	1	1	1	1
0.972972972972973	0.958333333333333	0.966101694915254	0.931195335276968	1	0.958333333333333	0.983050847457627	0.964090079123554	1	1	1	1
0.928571428571429	0.970588235294118	0.949152542372881	0.903013698630137	0.962962962962963	0.970588235294118	0.966101694915254	0.933521126760563	1	1	1	1
1	0.939393939393939	0.966101694915254	0.932261768082664	1	0.939393939393939	0.966101694915254	0.932261768082664	1	1	1	1
0.9375	0.966666666666667	0.949152542372881	0.904684975767367	0.9375	0.966666666666667	0.949152542372881	0.904684975767367	1	1	1	1
0.971428571428571	0.961538461538462	0.966101694915254	0.932916429789653	1	0.961538461538462	0.983050847457627	0.965109402720284	1	1	1	1
0.935483870967742	1	0.966101694915254	0.936285097192225	0.935483870967742	1	0.966101694915254	0.936285097192225	1	1	1	1
1	1	1	1	1	1	1	1	1	1	1	1
0.939393939393939	0.96551724137931	0.949152542372881	0.904582210242588	0.96875	0.96551724137931	0.966101694915254	0.934261838440111	0.96875	1	0.983050847457627	0.967167501391208
0.96	0.972222222222222	0.966101694915254	0.932144910868315	0.96	0.972222222222222	0.966101694915254	0.932144910868315	1	1	1	1
0.923076923076923	0.958333333333333	0.932203389830508	0.872638963842417	0.923076923076923	0.958333333333333	0.932203389830508	0.872638963842417	1	1	1	1
0.967741935483871	0.90625	0.932203389830508	0.86881600889383	0.967741935483871	1	0.983050847457627	0.967204002223457	1	1	1	1
0.914285714285714	0.931034482758621	0.915254237288136	0.845306764551652	0.96969696969697	0.9	0.932203389830508	0.86734120292299	1	1	1	1
0.971428571428571	0.961538461538462	0.966101694915254	0.932916429789653	0.971428571428571	0.961538461538462	0.966101694915254	0.932916429789653	1	1	1	1
0.923076923076923	0.972222222222222	0.949152542372881	0.900840336134454	0.923076923076923	0.972222222222222	0.949152542372881	0.900840336134454	1	1	1	1
1	0.939393939393939	0.966101694915254	0.932261768082664	1	0.911764705882353	0.949152542372881	0.898567335243553	1	1	1	1
0.971428571428571	0.961538461538462	0.966101694915254	0.932916429789653	0.971428571428571	0.961538461538462	0.966101694915254	0.932916429789653	1	1	1	1
0.939393939393939	0.96551724137931	0.949152542372881	0.904582210242588	0.939393939393939	1	0.966101694915254	0.936422413793104	1	1	1	1
0.970588235294118	0.928571428571429	0.949152542372881	0.899943470887507	0.970588235294118	0.928571428571429	0.949152542372881	0.899943470887507	1	1	1	1
0.96875	1	0.983050847457627	0.967167501391208	0.96875	0.96551724137931	0.966101694915254	0.934261838440111	1	1	1	1
1	0.95	0.983050847457627	0.960640426951301	1	0.904761904761905	0.966101694915254	0.920162381596752	1	1	1	1
1	0.967741935483871	0.983050847457627	0.966111430212522	1	0.967741935483871	0.983050847457627	0.966111430212522	1	1	1	1
0.921052631578947	0.923076923076923	0.915254237288136	0.841823056300268	0.972222222222222	0.923076923076923	0.949152542372881	0.897628687102371	1	1	1	1
1	1	1	1	0.967741935483871	1	0.983050847457627	0.967204002223457	1	1	1	1
1	0.911764705882353	0.949152542372881	0.898567335243553	0.96551724137931	0.939393939393939	0.949152542372881	0.901612006670372	1	1	1	1
0.964285714285714	0.941176470588235	0.949152542372881	0.901282766313441	0.964285714285714	0.941176470588235	0.949152542372881	0.901282766313441	1	1	1	1
1	0.925925925925926	0.966101694915254	0.929845422116528	1	0.925925925925926	0.966101694915254	0.929845422116528	1	1	1	1
1	0.925925925925926	0.966101694915254	0.929845422116528	1	0.925925925925926	0.966101694915254	0.929845422116528	1	1	1	1
0.869565217391304	1	0.949152542372881	0.894075403949731	0.869565217391304	1	0.949152542372881	0.894075403949731	1	1	1	1
0.966666666666667	0.882352941176471	0.915254237288136	0.836565096952909	1	0.909090909090909	0.949152542372881	0.898450946643718	1	1	1	1
0.945945945945946	0.96	0.949152542372881	0.902047592695075	0.945945945945946	1	0.966101694915254	0.935022026431718	1	1	1	1
0.972972972972973	0.851851851851852	0.915254237288136	0.824300178677784	1	0.92	0.966101694915254	0.92760736196319	1	1	1	1
1	0.928571428571429	0.966101694915254	0.930669800235018	1	1	1	1	1	1	1	1
0.941176470588235	0.964285714285714	0.949152542372881	0.90427257977285	0.941176470588235	0.964285714285714	0.949152542372881	0.90427257977285	1	1	1	1
0.947368421052632	0.958333333333333	0.949152542372881	0.900840336134454	1	0.92	0.966101694915254	0.92760736196319	1	1	1	1
1	0.9375	0.966101694915254	0.932261768082664	1	0.967741935483871	0.983050847457627	0.966111430212522	1	1	1	1
0.88	0.973684210526316	0.932203389830508	0.866591294516676	0.916666666666667	0.973684210526316	0.949152542372881	0.897628687102371	1	1	1	1
0.96969696969697	0.964285714285714	0.966101694915254	0.933967543368775	0.96969696969697	0.964285714285714	0.966101694915254	0.933967543368775	1	1	1	1
1	0.966666666666667	0.983050847457627	0.966072455434158	1	0.966666666666667	0.983050847457627	0.966072455434158	1	1	1	1
1	0.96	0.983050847457627	0.964649490713002	1	0.96	0.983050847457627	0.964649490713002	1	1	1	1
1	0.928571428571429	0.966101694915254	0.930669800235018	1	0.962962962962963	0.983050847457627	0.965476887068461	1	1	1	1
1	0.935483870967742	0.966101694915254	0.93210586881473	1	0.935483870967742	0.966101694915254	0.93210586881473	1	1	1	1
0.974358974358974	0.875	0.932203389830508	0.854590264941466	1	0.875	0.949152542372881	0.885436893203884	0.974358974358974	1	0.983050847457627	0.964691801316577
1	0.868421052631579	0.915254237288136	0.831524842946888	1	0.891891891891892	0.932203389830508	0.864678899082569	1	1	1	1
1	0.941176470588235	0.983050847457627	0.956263899184581	0.977272727272727	1	0.983050847457627	0.959616700889802	1	1	1	1
1	0.964285714285714	0.983050847457627	0.965757399883923	1	0.964285714285714	0.983050847457627	0.965757399883923	1	1	1	1
1	0.967741935483871	0.983050847457627	0.966111430212522	0.966666666666667	1	0.983050847457627	0.967167501391208	1	1	1	1
0.96	1	0.983050847457627	0.965836711059641	1	1	1	1	1	1	1	1
0.90625	1	0.949152542372881	0.907086614173228	0.90625	1	0.949152542372881	0.907086614173228	1	1	1	1
1	0.903225806451613	0.949152542372881	0.897510133178923	1	0.903225806451613	0.949152542372881	0.897510133178923	1	1	1	1
0.939393939393939	0.96551724137931	0.949152542372881	0.904582210242588	0.96875	1	0.983050847457627	0.967167501391208	1	1	1	1
1	0.961538461538462	0.983050847457627	0.965109402720284	1	0.925925925925926	0.966101694915254	0.929845422116528	1	1	1	1
1	0.866666666666667	0.932203389830508	0.860189573459715	1	0.896551724137931	0.949152542372881	0.895575221238938	1	1	1	1
1	1	1	1	1	1	1	1	1	1	1	1
0.961538461538462	1	0.983050847457627	0.966266437964551	0.961538461538462	1	0.983050847457627	0.966266437964551	1	1	1	1
1	0.923076923076923	0.966101694915254	0.928829915560917	0.972222222222222	0.923076923076923	0.949152542372881	0.897628687102371	1	1	1	1
0.947368421052632	0.92	0.932203389830508	0.866967305524239	0.972972972972973	0.92	0.949152542372881	0.896065766294774	1	1	1	1
0.823529411764706	0.939393939393939	0.864406779661017	0.770204479065239	0.96551724137931	0.885714285714286	0.915254237288136	0.836745987825125	1	1	1	1
1	0.928571428571429	0.966101694915254	0.930669800235018	1	0.962962962962963	0.983050847457627	0.965476887068461	1	1	1	1
0.918918918918919	1	0.949152542372881	0.906596306068602	0.971428571428571	0.925925925925926	0.949152542372881	0.898914905768133	1	1	1	1
1	0.961538461538462	0.983050847457627	0.965109402720284	1	0.961538461538462	0.983050847457627	0.965109402720284	1	1	1	1
0.941176470588235	0.931034482758621	0.932203389830508	0.872156013001083	0.941176470588235	0.931034482758621	0.932203389830508	0.872156013001083	0.96969696969697	1	0.983050847457627	0.967057509771078
0.973684210526316	1	0.983050847457627	0.965314520870076	0.973684210526316	1	0.983050847457627	0.965314520870076	1	1	1	1
0.944444444444444	0.892857142857143	0.915254237288136	0.837106570955273	0.944444444444444	0.925925925925926	0.932203389830508	0.87018701870187	1	1	1	1
0.971428571428571	0.925925925925926	0.949152542372881	0.898914905768133	1	0.925925925925926	0.966101694915254	0.929845422116528	1	1	1	1
0.933333333333333	1	0.966101694915254	0.936008676789588	0.96551724137931	0.939393939393939	0.949152542372881	0.901612006670372	1	1	1	1
0.96969696969697	0.964285714285714	0.966101694915254	0.933967543368775	0.96969696969697	0.964285714285714	0.966101694915254	0.933967543368775	1	1	1	1
1	1	1	1	0.96969696969697	1	0.983050847457627	0.967057509771078	1	1	1	1
0.935483870967742	1	0.966101694915254	0.936285097192225	0.935483870967742	1	0.966101694915254	0.936285097192225	1	1	1	1
0.921052631578947	0.888888888888889	0.898305084745763	0.809369951534734	0.921052631578947	0.888888888888889	0.898305084745763	0.809369951534734	1	1	1	1
0.966666666666667	1	0.983050847457627	0.967167501391208	0.966666666666667	1	0.983050847457627	0.967167501391208	1	1	1	1
1	0.952380952380952	0.983050847457627	0.961713173264114	1	1	1	1	1	1	1	1
0.96875	0.933333333333333	0.949152542372881	0.901282766313441	0.96875	0.933333333333333	0.949152542372881	0.901282766313441	1	1	1	1
0.914285714285714	0.931034482758621	0.915254237288136	0.845306764551652	0.941176470588235	0.964285714285714	0.949152542372881	0.90427257977285	1	1	1	1
1	0.941176470588235	0.966101694915254	0.93210586881473	0.964285714285714	0.96969696969697	0.966101694915254	0.933967543368775	1	1	1	1
1	1	1	1	1	0.964285714285714	0.983050847457627	0.965757399883923	1	1	1	1
0.925925925925926	0.971428571428571	0.949152542372881	0.902047592695075	0.892857142857143	0.971428571428571	0.932203389830508	0.872638963842417	1	1	1	1
