# Supplementary material for: Predicting seismic-induced liquefaction through ensemble learning frameworks
Source: Sci Rep. 2019 Aug 13;9:11786. doi: 10.1038/s41598-019-48044-0 (PMC6692379; doi:10.1038/s41598-019-48044-0)
Supplement: Supplementary file 4 — Dataset 3 [file 41598_2019_48044_MOESM4_ESM.zip › Training_Result_ESVM_Ensemble_Size_1.csv]

False_Positive_Bagging	False_Negative_Bagging	Accuracy_Bagging	Kappa_Bagging	False_Positive_Stacking	False_Negative_Stacking	Accuracy_Stacking	Kappa_Stacking	False_Positive_Boosting	False_Negative_Boosting	Accuracy_Boosting	Kappa_Boosting
0.837209302325581	0.884615384615385	0.830508474576271	0.718107978977544	0.837209302325581	0.884615384615385	0.830508474576271	0.718107978977544	0.9	0.884615384615385	0.88135593220339	0.782745923198316
0.891891891891892	0.838709677419355	0.847457627118644	0.727552591072345	0.891891891891892	0.838709677419355	0.847457627118644	0.727552591072345	0.846153846153846	0.928571428571429	0.864406779661017	0.772420443587271
0.82051282051282	0.75	0.728813559322034	0.55990675990676	0.82051282051282	0.75	0.728813559322034	0.55990675990676	0.82051282051282	0.9	0.830508474576271	0.723394280356306
0.918918918918919	0.806451612903226	0.847457627118644	0.714362560516407	0.918918918918919	0.806451612903226	0.847457627118644	0.714362560516407	0.918918918918919	0.892857142857143	0.898305084745763	0.811401172083111
0.789473684210526	0.90625	0.813559322033898	0.701883325677538	0.789473684210526	0.90625	0.813559322033898	0.701883325677538	0.882352941176471	0.935483870967742	0.898305084745763	0.820304568527919
0.782608695652174	0.884615384615385	0.779661016949153	0.661667401852669	0.782608695652174	0.884615384615385	0.779661016949153	0.661667401852669	1	0.5	0.610169491525424	-1.82269658303678e-16
0.868421052631579	0.764705882352941	0.779661016949153	0.617456359102244	0.868421052631579	0.764705882352941	0.779661016949153	0.617456359102244	0.846153846153846	0.8125	0.796610169491525	0.657971014492754
1	0.522727272727273	0.64406779661017	0.10412147505423	1	0.522727272727273	0.64406779661017	0.10412147505423	0.782608695652174	0.92	0.796610169491525	0.688105726872247
0.842105263157895	0.9	0.847457627118644	0.744588744588744	0.842105263157895	0.9	0.847457627118644	0.744588744588744	0.864864864864865	0.9	0.864406779661017	0.766683143845774
0.852941176470588	0.9375	0.88135593220339	0.795240456122955	0.852941176470588	0.9375	0.88135593220339	0.795240456122955	0.935483870967742	0.882352941176471	0.898305084745763	0.810085836909871
0.871794871794872	0.78125	0.796610169491525	0.643683945646704	0.871794871794872	0.78125	0.796610169491525	0.643683945646704	0.723404255319149	0.806451612903226	0.677966101694915	0.540385403854038
0.8	0.885714285714286	0.813559322033898	0.693723454459651	0.8	0.885714285714286	0.813559322033898	0.693723454459651	0.903225806451613	0.885714285714286	0.88135593220339	0.784783741532048
0.842105263157895	0.964285714285714	0.88135593220339	0.801155512758787	0.842105263157895	0.964285714285714	0.88135593220339	0.801155512758787	0.888888888888889	0.870967741935484	0.864406779661017	0.759674134419552
0.761904761904762	0.870967741935484	0.76271186440678	0.638986013986014	0.761904761904762	0.870967741935484	0.76271186440678	0.638986013986014	0.82051282051282	0.794117647058824	0.76271186440678	0.614198972442784
0.882352941176471	0.852941176470588	0.847457627118644	0.731682668014149	0.882352941176471	0.852941176470588	0.847457627118644	0.731682668014149	0.731707317073171	0.828571428571429	0.711864406779661	0.571184266780675
0.866666666666667	0.909090909090909	0.864406779661017	0.759918616480163	0.866666666666667	0.909090909090909	0.864406779661017	0.759918616480163	0.906976744186047	0.909090909090909	0.898305084745763	0.806133625410734
0.903225806451613	0.939393939393939	0.915254237288136	0.845306764551652	0.903225806451613	0.939393939393939	0.915254237288136	0.845306764551652	0.848484848484848	0.939393939393939	0.88135593220339	0.794220229197808
0.861111111111111	0.848484848484848	0.830508474576271	0.709502708025603	0.861111111111111	0.848484848484848	0.830508474576271	0.709502708025603	0.885714285714286	0.933333333333333	0.898305084745763	0.820304568527919
0.909090909090909	0.863636363636364	0.88135593220339	0.767061477721376	0.909090909090909	0.863636363636364	0.88135593220339	0.767061477721376	1	0.59375	0.779661016949153	0.384923817161187
0.941176470588235	0.818181818181818	0.864406779661017	0.742639040348964	0.941176470588235	0.818181818181818	0.864406779661017	0.742639040348964	0.864864864864865	1	0.915254237288136	0.854176964903609
0.866666666666667	0.785714285714286	0.779661016949153	0.617837568510214	0.866666666666667	0.785714285714286	0.779661016949153	0.617837568510214	0.8125	0.846153846153846	0.796610169491525	0.657971014492754
0.9375	0.90625	0.915254237288136	0.841312533620226	0.9375	0.90625	0.915254237288136	0.841312533620226	0.789473684210526	0.852941176470588	0.779661016949153	0.649931538110452
0.90625	0.857142857142857	0.864406779661017	0.754805194805195	0.90625	0.857142857142857	0.864406779661017	0.754805194805195	0.90625	0.857142857142857	0.864406779661017	0.754805194805195
0.775	0.875	0.779661016949153	0.657130084935181	0.775	0.875	0.779661016949153	0.657130084935181	0.885714285714286	0.875	0.864406779661017	0.760649087221095
0.878048780487805	0.958333333333333	0.898305084745763	0.821482602118003	0.878048780487805	0.958333333333333	0.898305084745763	0.821482602118003	1	0.741935483870968	0.864406779661017	0.695876288659794
0.838709677419355	0.916666666666667	0.864406779661017	0.762455963764469	0.838709677419355	0.916666666666667	0.864406779661017	0.762455963764469	0.928571428571429	0.942857142857143	0.932203389830508	0.871319520174482
0.848484848484848	0.96875	0.898305084745763	0.822911455727864	0.848484848484848	0.96875	0.898305084745763	0.822911455727864	0.8	0.861111111111111	0.796610169491525	0.667449506810709
0.833333333333333	0.90625	0.847457627118644	0.744588744588744	0.833333333333333	0.90625	0.847457627118644	0.744588744588744	0.909090909090909	0.90625	0.898305084745763	0.815336463223787
0.971428571428571	0.657894736842105	0.76271186440678	0.503307276007216	0.971428571428571	0.657894736842105	0.76271186440678	0.503307276007216	0.918918918918919	0.862068965517241	0.88135593220339	0.779262426509888
0.90625	0.769230769230769	0.796610169491525	0.635239567233385	0.90625	0.769230769230769	0.796610169491525	0.635239567233385	0.852941176470588	0.857142857142857	0.830508474576271	0.71007371007371
0.863636363636364	1	0.898305084745763	0.824404761904762	0.863636363636364	1	0.898305084745763	0.824404761904762	0.904761904761905	1	0.932203389830508	0.874734607218683
0.794871794871795	0.875	0.796610169491525	0.676416819012797	0.794871794871795	0.875	0.796610169491525	0.676416819012797	0.885714285714286	0.848484848484848	0.847457627118644	0.730866700456158
0.631578947368421	1	0.76271186440678	0.616883116883117	0.631578947368421	1	0.76271186440678	0.616883116883117	0.8	0.972222222222222	0.88135593220339	0.788096459722935
0.878048780487805	0.821428571428571	0.830508474576271	0.697590978985136	0.878048780487805	0.821428571428571	0.830508474576271	0.697590978985136	0.923076923076923	0.92	0.915254237288136	0.839934888768313
0.857142857142857	0.966666666666667	0.898305084745763	0.824665676077266	0.857142857142857	0.966666666666667	0.898305084745763	0.824665676077266	0.833333333333333	0.805555555555556	0.779661016949153	0.634587898999524
0.888888888888889	0.818181818181818	0.830508474576271	0.699286442405708	0.888888888888889	0.818181818181818	0.830508474576271	0.699286442405708	0.888888888888889	0.84375	0.847457627118644	0.729495669893021
0.918918918918919	0.595238095238095	0.661016949152542	0.341885108756274	0.918918918918919	0.595238095238095	0.661016949152542	0.341885108756274	0.829268292682927	0.806451612903226	0.779661016949153	0.637352245862884
0.923076923076923	0.875	0.88135593220339	0.775176918889494	0.923076923076923	0.875	0.88135593220339	0.775176918889494	0.774193548387097	0.972222222222222	0.864406779661017	0.762216624685139
1	0.815789473684211	0.88135593220339	0.764940239043825	1	0.815789473684211	0.88135593220339	0.764940239043825	0.8	0.939393939393939	0.847457627118644	0.747022391615055
0.772727272727273	0.892857142857143	0.779661016949153	0.664038545773106	0.772727272727273	0.892857142857143	0.779661016949153	0.664038545773106	0.85	0.833333333333333	0.813559322033898	0.684491978609626
0.939393939393939	0.622222222222222	0.677966101694915	0.390429581294181	0.939393939393939	0.622222222222222	0.677966101694915	0.390429581294181	0.939393939393939	0.848484848484848	0.88135593220339	0.77687736358725
0.891891891891892	0.838709677419355	0.847457627118644	0.727552591072345	0.891891891891892	0.838709677419355	0.847457627118644	0.727552591072345	0.804878048780488	0.838709677419355	0.779661016949153	0.648970251716247
1	0.528301886792453	0.576271186440678	0.111980734497291	1	0.528301886792453	0.576271186440678	0.111980734497291	0.911764705882353	0.823529411764706	0.847457627118644	0.722425509670674
0.833333333333333	0.863636363636364	0.813559322033898	0.684491978609626	0.833333333333333	0.863636363636364	0.813559322033898	0.684491978609626	0.8	0.95	0.813559322033898	0.706201901312811
0.878787878787879	0.909090909090909	0.88135593220339	0.790461694571283	0.878787878787879	0.909090909090909	0.88135593220339	0.790461694571283	0.852941176470588	0.882352941176471	0.847457627118644	0.738294726466239
0.897435897435897	0.857142857142857	0.864406779661017	0.753653444676409	0.897435897435897	0.857142857142857	0.864406779661017	0.753653444676409	0.853658536585366	0.888888888888889	0.847457627118644	0.740849194729136
0.833333333333333	0.935483870967742	0.864406779661017	0.772420443587271	0.833333333333333	0.935483870967742	0.864406779661017	0.772420443587271	0.909090909090909	0.828571428571429	0.847457627118644	0.72386895475819
0.823529411764706	0.861111111111111	0.813559322033898	0.688130706391158	0.823529411764706	0.861111111111111	0.813559322033898	0.688130706391158	0.848484848484848	0.861111111111111	0.830508474576271	0.709502708025603
0.84375	0.96969696969697	0.898305084745763	0.821482602118003	0.84375	0.96969696969697	0.898305084745763	0.821482602118003	0.870967741935484	0.941176470588235	0.898305084745763	0.81808838643371
0.80952380952381	0.833333333333333	0.779661016949153	0.64735632183908	0.80952380952381	0.833333333333333	0.779661016949153	0.64735632183908	0.829268292682927	0.833333333333333	0.796610169491525	0.665564478034955
0.829268292682927	0.961538461538462	0.864406779661017	0.777882352941177	0.829268292682927	0.961538461538462	0.864406779661017	0.777882352941177	0.80952380952381	0.757575757575757	0.728813559322034	0.565377532228361
0.833333333333333	0.795918367346939	0.76271186440678	0.572905894519131	0.833333333333333	0.795918367346939	0.76271186440678	0.572905894519131	0.666666666666667	0.866666666666667	0.728813559322034	0.535889872173058
0.852941176470588	0.909090909090909	0.864406779661017	0.766683143845774	0.852941176470588	0.909090909090909	0.864406779661017	0.766683143845774	0.966666666666667	0.882352941176471	0.915254237288136	0.836565096952909
0.777777777777778	0.857142857142857	0.76271186440678	0.637082601054481	0.777777777777778	0.857142857142857	0.76271186440678	0.637082601054481	0.795454545454545	0.857142857142857	0.779661016949153	0.654660063034669
0.857142857142857	0.851851851851852	0.830508474576271	0.708498023715415	0.857142857142857	0.851851851851852	0.830508474576271	0.708498023715415	0.857142857142857	0.884615384615385	0.847457627118644	0.738552437223043
0.825	0.787878787878788	0.76271186440678	0.612024424612494	0.825	0.787878787878788	0.76271186440678	0.612024424612494	0.804878048780488	0.866666666666667	0.796610169491525	0.675824175824176
0.780487804878049	0.75	0.694915254237288	0.529880478087649	0.780487804878049	0.75	0.694915254237288	0.529880478087649	0.761904761904762	0.818181818181818	0.728813559322034	0.589208006962576
0.9	0.92	0.898305084745763	0.814659685863874	0.9	0.92	0.898305084745763	0.814659685863874	0.878048780487805	0.92	0.88135593220339	0.790886075949367
0.90625	0.882352941176471	0.88135593220339	0.785007808433108	0.90625	0.882352941176471	0.88135593220339	0.785007808433108	0.935483870967742	0.833333333333333	0.864406779661017	0.747593582887701
0.956521739130435	0.804347826086957	0.830508474576271	0.674931129476584	0.956521739130435	0.804347826086957	0.830508474576271	0.674931129476584	0.785714285714286	0.74	0.677966101694915	0.473461719116956
0.864864864864865	0.931034482758621	0.88135593220339	0.795847750865052	0.864864864864865	0.931034482758621	0.88135593220339	0.795847750865052	1	0.519230769230769	0.576271186440678	0.0798502807236432
0.967741935483871	0.966666666666667	0.966101694915254	0.934408004446915	0.967741935483871	0.966666666666667	0.966101694915254	0.934408004446915	0.833333333333333	0.966666666666667	0.88135593220339	0.80038666022233
0.972222222222222	0.888888888888889	0.932203389830508	0.862710878417684	0.972222222222222	0.888888888888889	0.932203389830508	0.862710878417684	0.897435897435897	0.96	0.915254237288136	0.847702632937532
0.868421052631579	0.896551724137931	0.864406779661017	0.76575682382134	0.868421052631579	0.896551724137931	0.864406779661017	0.76575682382134	0.825	0.838709677419355	0.796610169491525	0.667449506810709
0.810810810810811	0.783783783783784	0.745762711864407	0.590088003705419	0.810810810810811	0.783783783783784	0.745762711864407	0.590088003705419	0.833333333333333	0.935483870967742	0.864406779661017	0.772420443587271
0.826086956521739	0.875	0.813559322033898	0.692853762423095	0.826086956521739	0.875	0.813559322033898	0.692853762423095	0.76	0.875	0.745762711864407	0.623243933588761
0.838709677419355	0.75	0.728813559322034	0.546807489198272	0.838709677419355	0.75	0.728813559322034	0.546807489198272	0.928571428571429	0.767441860465116	0.796610169491525	0.628541448058762
0.843137254901961	1	0.864406779661017	0.764	0.843137254901961	1	0.864406779661017	0.764	0.877551020408163	0.888888888888889	0.864406779661017	0.739801543550166
1	0.529411764705882	0.593220338983051	0.119402985074627	1	0.529411764705882	0.593220338983051	0.119402985074627	0.82051282051282	0.72972972972973	0.711864406779661	0.532836516068933
0.935483870967742	0.9375	0.932203389830508	0.872981700753498	0.935483870967742	0.9375	0.932203389830508	0.872981700753498	0.966666666666667	0.9375	0.949152542372881	0.901721265963354
0.8	0.875	0.813559322033898	0.678235002478929	0.8	0.875	0.813559322033898	0.678235002478929	0.888888888888889	0.853658536585366	0.847457627118644	0.720379146919431
0.725	0.882352941176471	0.745762711864407	0.616052060737527	0.725	0.882352941176471	0.745762711864407	0.616052060737527	0.805555555555556	0.833333333333333	0.779661016949153	0.642424242424242
0.861111111111111	0.8	0.796610169491525	0.652088452088452	0.861111111111111	0.8	0.796610169491525	0.652088452088452	0.815789473684211	0.875	0.813559322033898	0.696303228825456
0.911764705882353	0.933333333333333	0.915254237288136	0.845791949817041	0.911764705882353	0.933333333333333	0.915254237288136	0.845791949817041	0.911764705882353	0.848484848484848	0.864406779661017	0.753267119707266
0.918918918918919	0.925925925925926	0.915254237288136	0.843335103558152	0.918918918918919	0.925925925925926	0.915254237288136	0.843335103558152	0.894736842105263	0.925925925925926	0.898305084745763	0.81808838643371
1	0.553191489361702	0.64406779661017	0.210325047801147	1	0.553191489361702	0.64406779661017	0.210325047801147	0.825	0.764705882352941	0.745762711864407	0.584311883513387
0.925	0.956521739130435	0.932203389830508	0.870967741935484	0.925	0.956521739130435	0.932203389830508	0.870967741935484	0.880952380952381	1	0.915254237288136	0.850481500253421
0.806451612903226	0.790697674418605	0.745762711864407	0.578370652691758	0.806451612903226	0.790697674418605	0.745762711864407	0.578370652691758	0.925925925925926	0.755555555555556	0.779661016949153	0.599895670318205
0.875	0.827586206896552	0.830508474576271	0.70126582278481	0.875	0.827586206896552	0.830508474576271	0.70126582278481	0.921052631578947	0.857142857142857	0.88135593220339	0.776636019469984
0.782608695652174	0.884615384615385	0.779661016949153	0.661667401852669	0.782608695652174	0.884615384615385	0.779661016949153	0.661667401852669	0.654545454545455	0.958333333333333	0.661016949152542	0.557886849007119
0.756756756756757	0.885714285714286	0.779661016949153	0.652469415496149	0.756756756756757	0.885714285714286	0.779661016949153	0.652469415496149	0.756756756756757	0.815789473684211	0.728813559322034	0.579135086937138
0.785714285714286	0.8125	0.745762711864407	0.605087014725569	0.785714285714286	0.8125	0.745762711864407	0.605087014725569	0.75	0.896551724137931	0.76271186440678	0.645949421345907
1	0.520833333333333	0.610169491525424	0.0910917615539181	1	0.520833333333333	0.610169491525424	0.0910917615539181	0.918918918918919	0.892857142857143	0.898305084745763	0.811401172083111
0.944444444444444	0.520833333333333	0.576271186440678	0.117295032914423	0.944444444444444	0.520833333333333	0.576271186440678	0.117295032914423	0.80952380952381	0.961538461538462	0.847457627118644	0.756310234052317
0.695652173913043	0.964285714285714	0.745762711864407	0.63684858432499	0.695652173913043	0.964285714285714	0.745762711864407	0.63684858432499	0.780487804878049	0.931034482758621	0.813559322033898	0.709099058718064
0.86046511627907	1	0.898305084745763	0.826129666011788	0.86046511627907	1	0.898305084745763	0.826129666011788	0.86046511627907	0.956521739130435	0.88135593220339	0.796250616674889
0.944444444444444	0.520833333333333	0.576271186440678	0.117295032914423	0.944444444444444	0.520833333333333	0.576271186440678	0.117295032914423	0.894736842105263	0.833333333333333	0.847457627118644	0.725012946659762
0.85	0.925925925925926	0.864406779661017	0.771539206195547	0.85	0.925925925925926	0.864406779661017	0.771539206195547	0.790697674418605	0.892857142857143	0.796610169491525	0.682653518601524
0.875	0.885714285714286	0.864406779661017	0.760649087221095	0.875	0.885714285714286	0.864406779661017	0.760649087221095	0.933333333333333	0.775	0.813559322033898	0.65643197458973
0.888888888888889	0.84375	0.847457627118644	0.729495669893021	0.888888888888889	0.84375	0.847457627118644	0.729495669893021	0.888888888888889	0.84375	0.847457627118644	0.729495669893021
0.941176470588235	1	0.966101694915254	0.936285097192225	0.941176470588235	1	0.966101694915254	0.936285097192225	0.914285714285714	0.964285714285714	0.932203389830508	0.876375065479308
0.966666666666667	0.789473684210526	0.847457627118644	0.70711527854385	0.966666666666667	0.789473684210526	0.847457627118644	0.70711527854385	0.90625	0.967741935483871	0.932203389830508	0.876375065479308
0.875	0.6	0.64406779661017	0.35096909376637	0.875	0.6	0.64406779661017	0.35096909376637	0.729166666666667	0.75	0.64406779661017	0.491588018054986
0.805555555555556	0.9375	0.847457627118644	0.748698532891623	0.805555555555556	0.9375	0.847457627118644	0.748698532891623	0.852941176470588	0.857142857142857	0.830508474576271	0.71007371007371
0.906976744186047	1	0.932203389830508	0.872844827586207	0.906976744186047	1	0.932203389830508	0.872844827586207	0.847826086956522	1	0.88135593220339	0.799222168206125
0.794871794871795	0.8	0.745762711864407	0.598275079437131	0.794871794871795	0.8	0.745762711864407	0.598275079437131	0.885714285714286	0.777777777777778	0.796610169491525	0.6417004048583
0.864864864864865	0.870967741935484	0.847457627118644	0.737518536826495	0.864864864864865	0.870967741935484	0.847457627118644	0.737518536826495	0.864864864864865	0.9	0.864406779661017	0.766683143845774
0.931034482758621	0.888888888888889	0.898305084745763	0.809677419354839	0.931034482758621	0.888888888888889	0.898305084745763	0.809677419354839	0.964285714285714	0.888888888888889	0.915254237288136	0.836565096952909
0.96969696969697	0.931034482758621	0.949152542372881	0.900729108244532	0.96969696969697	0.931034482758621	0.949152542372881	0.900729108244532	0.96969696969697	0.931034482758621	0.949152542372881	0.900729108244532
0.925925925925926	0.80952380952381	0.830508474576271	0.686836518046709	0.925925925925926	0.80952380952381	0.830508474576271	0.686836518046709	0.757575757575757	0.918918918918919	0.813559322033898	0.689027311931002
