# Supplementary material for: Predicting seismic-induced liquefaction through ensemble learning frameworks
Source: Sci Rep. 2019 Aug 13;9:11786. doi: 10.1038/s41598-019-48044-0 (PMC6692379; doi:10.1038/s41598-019-48044-0)
Supplement: Supplementary file 4 — Dataset 3 [file 41598_2019_48044_MOESM4_ESM.zip › Training_Result_ESVM_Ensemble_Size_10.csv]

False_Positive_Bagging	False_Negative_Bagging	Accuracy_Bagging	Kappa_Bagging	False_Positive_Stacking	False_Negative_Stacking	Accuracy_Stacking	Kappa_Stacking	False_Positive_Boosting	False_Negative_Boosting	Accuracy_Boosting	Kappa_Boosting
0.9	0.884615384615385	0.88135593220339	0.782745923198316	0.9	0.958333333333333	0.915254237288136	0.84627410109432	1	0.884615384615385	0.949152542372881	0.890538033395176
0.891891891891892	0.838709677419355	0.847457627118644	0.727552591072345	0.891891891891892	0.896551724137931	0.88135593220339	0.788746803069054	0.916666666666667	0.928571428571429	0.915254237288136	0.844491302055878
0.914285714285714	0.794117647058824	0.830508474576271	0.688982604111755	0.941176470588235	0.870967741935484	0.898305084745763	0.807608695652174	0.96969696969697	0.931034482758621	0.949152542372881	0.900729108244532
0.894736842105263	0.862068965517241	0.864406779661017	0.756198347107438	0.918918918918919	0.961538461538462	0.932203389830508	0.875066172578084	0.971428571428571	0.925925925925926	0.949152542372881	0.898914905768133
1	0.935483870967742	0.966101694915254	0.93210586881473	0.967741935483871	0.935483870967742	0.949152542372881	0.901612006670372	1	0.966666666666667	0.983050847457627	0.966072455434158
0.9	0.884615384615385	0.88135593220339	0.782745923198316	0.947368421052632	0.884615384615385	0.915254237288136	0.832671582529779	0.972972972972973	0.92	0.949152542372881	0.896065766294774
0.825	0.838709677419355	0.796610169491525	0.667449506810709	0.767441860465116	0.866666666666667	0.76271186440678	0.638986013986014	0.916666666666667	1	0.949152542372881	0.907086614173228
0.857142857142857	0.92	0.864406779661017	0.768400392541708	0.857142857142857	0.92	0.864406779661017	0.768400392541708	0.857142857142857	0.851851851851852	0.830508474576271	0.708498023715415
0.914285714285714	0.9	0.898305084745763	0.814173228346457	1	0.9	0.949152542372881	0.896672504378284	0.941176470588235	0.931034482758621	0.932203389830508	0.872156013001083
1	0.810810810810811	0.88135593220339	0.763594733829422	0.90625	1	0.949152542372881	0.907086614173228	1	1	1	1
0.829268292682927	0.806451612903226	0.779661016949153	0.637352245862884	0.871794871794872	0.806451612903226	0.813559322033898	0.674033149171271	0.944444444444444	0.892857142857143	0.915254237288136	0.837106570955273
0.903225806451613	0.885714285714286	0.88135593220339	0.784783741532048	0.933333333333333	0.885714285714286	0.898305084745763	0.810085836909871	1	0.96875	0.983050847457627	0.966072455434158
0.888888888888889	0.9	0.88135593220339	0.789821882951654	0.888888888888889	0.931034482758621	0.898305084745763	0.819938962360122	1	1	1	1
0.842105263157895	0.870967741935484	0.830508474576271	0.716346153846154	0.842105263157895	0.931034482758621	0.864406779661017	0.772858517805582	0.82051282051282	0.870967741935484	0.813559322033898	0.696018735362998
0.857142857142857	0.828571428571429	0.813559322033898	0.681706718979892	0.909090909090909	0.878787878787879	0.88135593220339	0.784783741532048	0.882352941176471	1	0.932203389830508	0.879837067209776
0.928571428571429	0.833333333333333	0.88135593220339	0.760023242300988	0.951219512195122	0.952380952380952	0.949152542372881	0.895575221238938	0.975	1	0.983050847457627	0.963958460598656
0.903225806451613	0.911764705882353	0.898305084745763	0.81495033978045	0.933333333333333	0.911764705882353	0.915254237288136	0.841312533620226	0.848484848484848	0.96875	0.898305084745763	0.822911455727864
0.885714285714286	0.848484848484848	0.847457627118644	0.730866700456158	0.861111111111111	1	0.915254237288136	0.854032657100445	0.939393939393939	0.96551724137931	0.949152542372881	0.904582210242588
0.909090909090909	0.826086956521739	0.864406779661017	0.73120728929385	0.909090909090909	0.826086956521739	0.864406779661017	0.73120728929385	1	1	1	1
0.888888888888889	1	0.932203389830508	0.880081300813008	0.941176470588235	1	0.966101694915254	0.936285097192225	0.941176470588235	1	0.966101694915254	0.936285097192225
0.8125	0.891891891891892	0.830508474576271	0.711350293542074	0.866666666666667	0.891891891891892	0.864406779661017	0.758196721311476	0.928571428571429	0.868421052631579	0.88135593220339	0.778076303062869
0.9375	0.828571428571429	0.864406779661017	0.746509129967777	0.909090909090909	0.90625	0.898305084745763	0.815336463223787	0.9375	1	0.966101694915254	0.936422413793104
0.852941176470588	0.789473684210526	0.779661016949153	0.626400389673648	0.878787878787879	0.882352941176471	0.864406779661017	0.761133603238867	1	0.967741935483871	0.983050847457627	0.966111430212522
0.911764705882353	0.848484848484848	0.864406779661017	0.753267119707266	0.885714285714286	0.933333333333333	0.898305084745763	0.820304568527919	0.939393939393939	0.777777777777778	0.830508474576271	0.680735930735931
0.947368421052632	0.92	0.932203389830508	0.866967305524239	0.947368421052632	0.92	0.932203389830508	0.866967305524239	0.947368421052632	0.92	0.932203389830508	0.866967305524239
0.896551724137931	0.891891891891892	0.88135593220339	0.782974251182344	0.928571428571429	0.942857142857143	0.932203389830508	0.871319520174482	0.962962962962963	0.970588235294118	0.966101694915254	0.933521126760563
0.903225806451613	0.911764705882353	0.898305084745763	0.81495033978045	0.96551724137931	0.911764705882353	0.932203389830508	0.869107043815862	0.903225806451613	1	0.949152542372881	0.906596306068602
0.882352941176471	0.90625	0.88135593220339	0.79067410035479	0.909090909090909	0.90625	0.898305084745763	0.815336463223787	0.882352941176471	1	0.932203389830508	0.879837067209776
0.944444444444444	0.961538461538462	0.949152542372881	0.903013698630137	1	0.961538461538462	0.983050847457627	0.965109402720284	1	1	1	1
0.90625	0.833333333333333	0.847457627118644	0.724727838258165	0.878787878787879	0.909090909090909	0.88135593220339	0.790461694571283	0.90625	1	0.949152542372881	0.907086614173228
0.863636363636364	1	0.898305084745763	0.824404761904762	0.883720930232558	1	0.915254237288136	0.848795489492568	1	1	1	1
0.911764705882353	0.848484848484848	0.864406779661017	0.753267119707266	0.911764705882353	0.903225806451613	0.898305084745763	0.81495033978045	0.939393939393939	0.933333333333333	0.932203389830508	0.872707659115426
0.888888888888889	0.875	0.864406779661017	0.749602122015915	0.857142857142857	0.875	0.847457627118644	0.725012946659762	1	1	1	1
0.947368421052632	0.92	0.932203389830508	0.866967305524239	0.947368421052632	0.958333333333333	0.949152542372881	0.900840336134454	1	0.92	0.966101694915254	0.92760736196319
0.882352941176471	0.828571428571429	0.830508474576271	0.702320887991927	0.857142857142857	1	0.915254237288136	0.853598014888338	0.967741935483871	0.878787878787879	0.915254237288136	0.836020011117288
0.864864864864865	0.870967741935484	0.847457627118644	0.737518536826495	0.941176470588235	0.870967741935484	0.898305084745763	0.807608695652174	0.914285714285714	0.870967741935484	0.88135593220339	0.782974251182344
0.918918918918919	0.862068965517241	0.88135593220339	0.779262426509888	0.918918918918919	0.925925925925926	0.915254237288136	0.843335103558152	0.944444444444444	0.925925925925926	0.932203389830508	0.87018701870187
0.923076923076923	0.972222222222222	0.949152542372881	0.900840336134454	0.96	0.972222222222222	0.966101694915254	0.932144910868315	1	0.945945945945946	0.966101694915254	0.930669800235018
1	0.837837837837838	0.898305084745763	0.798175598631699	0.903225806451613	0.885714285714286	0.88135593220339	0.784783741532048	1	0.96875	0.983050847457627	0.966072455434158
0.894736842105263	0.862068965517241	0.864406779661017	0.756198347107438	0.894736842105263	0.925925925925926	0.898305084745763	0.81808838643371	0.894736842105263	0.961538461538462	0.915254237288136	0.848795489492568
0.815789473684211	0.875	0.813559322033898	0.696303228825456	0.861111111111111	0.96551724137931	0.898305084745763	0.82501235788433	0.911764705882353	0.823529411764706	0.847457627118644	0.722425509670674
0.891891891891892	0.928571428571429	0.898305084745763	0.819203268641471	0.891891891891892	0.962962962962963	0.915254237288136	0.849566547679755	0.970588235294118	1	0.983050847457627	0.966872543514879
0.96875	0.933333333333333	0.949152542372881	0.901282766313441	0.939393939393939	0.96551724137931	0.949152542372881	0.904582210242588	1	0.96551724137931	0.983050847457627	0.965954991344489
0.930232558139535	0.863636363636364	0.898305084745763	0.791396582203889	0.952380952380952	0.904761904761905	0.932203389830508	0.855921855921856	1	0.95	0.983050847457627	0.960640426951301
0.90625	0.857142857142857	0.864406779661017	0.754805194805195	0.878787878787879	0.882352941176471	0.864406779661017	0.761133603238867	0.878787878787879	0.9375	0.898305084745763	0.819938962360122
0.875	0.827586206896552	0.830508474576271	0.70126582278481	0.897435897435897	0.827586206896552	0.847457627118644	0.721843897328444	0.972222222222222	0.857142857142857	0.915254237288136	0.827384435342306
0.9375	0.90625	0.915254237288136	0.841312533620226	0.967741935483871	0.90625	0.932203389830508	0.86881600889383	1	1	1	1
0.875	0.885714285714286	0.864406779661017	0.760649087221095	0.875	0.911764705882353	0.88135593220339	0.789821882951654	0.875	0.885714285714286	0.864406779661017	0.760649087221095
0.9	0.914285714285714	0.898305084745763	0.814173228346457	0.931034482758621	0.941176470588235	0.932203389830508	0.872156013001083	0.931034482758621	0.941176470588235	0.932203389830508	0.872156013001083
0.871794871794872	0.78125	0.796610169491525	0.643683945646704	0.894736842105263	0.833333333333333	0.847457627118644	0.725012946659762	0.971428571428571	0.892857142857143	0.932203389830508	0.864601262191623
0.871794871794872	0.892857142857143	0.864406779661017	0.764353469795307	0.829268292682927	0.892857142857143	0.830508474576271	0.721829325789722	1	0.925925925925926	0.966101694915254	0.929845422116528
0.869565217391304	0.795918367346939	0.779661016949153	0.59439450026441	0.8	0.886363636363636	0.830508474576271	0.681940700808625	0.8	0.975	0.898305084745763	0.79874928936896
0.878787878787879	0.882352941176471	0.864406779661017	0.761133603238867	0.878787878787879	0.967741935483871	0.915254237288136	0.849566547679755	1	1	1	1
0.897435897435897	0.827586206896552	0.847457627118644	0.721843897328444	0.833333333333333	0.857142857142857	0.813559322033898	0.691686460807601	0.972222222222222	0.857142857142857	0.915254237288136	0.827384435342306
0.9	0.821428571428571	0.847457627118644	0.718003186404673	0.972972972972973	0.821428571428571	0.898305084745763	0.787642471505699	0.947368421052632	0.884615384615385	0.915254237288136	0.832671582529779
0.891891891891892	0.838709677419355	0.847457627118644	0.727552591072345	0.942857142857143	0.838709677419355	0.88135593220339	0.772952171522815	0.970588235294118	0.896551724137931	0.932203389830508	0.866137266023823
0.82051282051282	0.931034482758621	0.847457627118644	0.750821210699202	0.941176470588235	0.870967741935484	0.898305084745763	0.807608695652174	1	0.9	0.949152542372881	0.896672504378284
0.878048780487805	0.92	0.88135593220339	0.790886075949367	0.947368421052632	0.92	0.932203389830508	0.866967305524239	1	1	1	1
0.935483870967742	0.857142857142857	0.88135593220339	0.778789501874665	0.90625	0.9375	0.915254237288136	0.845791949817041	0.852941176470588	0.967741935483871	0.898305084745763	0.823968175037295
0.846153846153846	0.822222222222222	0.796610169491525	0.635051546391753	0.88	0.880952380952381	0.864406779661017	0.743617599130907	1	1	1	1
0.888888888888889	0.931034482758621	0.898305084745763	0.819938962360122	0.914285714285714	0.931034482758621	0.915254237288136	0.845306764551652	0.96969696969697	0.9	0.932203389830508	0.86734120292299
1	0.90625	0.949152542372881	0.898100172711572	1	0.935483870967742	0.966101694915254	0.93210586881473	1	1	1	1
0.897435897435897	0.888888888888889	0.88135593220339	0.78523140925637	0.945945945945946	0.96	0.949152542372881	0.902047592695075	0.972222222222222	1	0.983050847457627	0.966266437964551
0.916666666666667	0.896551724137931	0.898305084745763	0.812995245641838	0.916666666666667	0.962962962962963	0.932203389830508	0.875854813256181	1	0.962962962962963	0.983050847457627	0.965476887068461
0.909090909090909	0.966666666666667	0.932203389830508	0.876633559853633	0.967741935483871	0.935483870967742	0.949152542372881	0.901612006670372	1	1	1	1
0.883720930232558	0.84	0.847457627118644	0.720966894377299	0.95	0.875	0.915254237288136	0.826368452030606	0.95	0.91304347826087	0.932203389830508	0.862310385064177
0.928571428571429	0.785714285714286	0.813559322033898	0.657880864522931	0.838709677419355	0.846153846153846	0.813559322033898	0.679189322787939	0.928571428571429	0.846153846153846	0.864406779661017	0.747593582887701
0.843137254901961	1	0.864406779661017	0.764	0.914893617021276	1	0.932203389830508	0.86150234741784	1	1	1	1
0.941176470588235	0.75	0.813559322033898	0.644383561643836	1	0.9	0.949152542372881	0.896672504378284	0.864864864864865	0.84375	0.830508474576271	0.708353929807217
0.966666666666667	0.9375	0.949152542372881	0.901721265963354	0.966666666666667	0.9375	0.949152542372881	0.901721265963354	1	0.967741935483871	0.983050847457627	0.966111430212522
0.888888888888889	0.921052631578947	0.898305084745763	0.809369951534734	0.888888888888889	0.972222222222222	0.932203389830508	0.870967741935484	1	1	1	1
0.852941176470588	0.857142857142857	0.830508474576271	0.71007371007371	0.852941176470588	0.882352941176471	0.847457627118644	0.738294726466239	0.805555555555556	0.967741935483871	0.864406779661017	0.775771971496437
0.939393939393939	0.848484848484848	0.88135593220339	0.77687736358725	0.939393939393939	0.875	0.898305084745763	0.808855291576674	0.861111111111111	0.823529411764706	0.813559322033898	0.680767338908018
0.911764705882353	0.933333333333333	0.915254237288136	0.845791949817041	0.911764705882353	0.933333333333333	0.915254237288136	0.845791949817041	1	1	1	1
0.829268292682927	0.925925925925926	0.847457627118644	0.749882242110221	0.918918918918919	0.925925925925926	0.915254237288136	0.843335103558152	0.971428571428571	1	0.983050847457627	0.966610073571024
0.868421052631579	0.764705882352941	0.779661016949153	0.617456359102244	0.970588235294118	0.787878787878788	0.864406779661017	0.728579643473261	0.846153846153846	0.866666666666667	0.830508474576271	0.715250965250965
0.925	0.916666666666667	0.915254237288136	0.837644468904788	0.925	1	0.949152542372881	0.90385659967409	1	1	1	1
0.862068965517241	0.829268292682927	0.813559322033898	0.671392405063291	0.892857142857143	0.894736842105263	0.88135593220339	0.781365802011646	0.925925925925926	0.971428571428571	0.949152542372881	0.902047592695075
0.945945945945946	0.827586206896552	0.88135593220339	0.766798418972332	0.921052631578947	0.857142857142857	0.88135593220339	0.776636019469984	0.972222222222222	0.888888888888889	0.932203389830508	0.862710878417684
0.8	0.851851851851852	0.779661016949153	0.652469415496149	0.9	0.793103448275862	0.830508474576271	0.685165421558164	0.972972972972973	1	0.983050847457627	0.965836711059641
0.8	0.815789473684211	0.76271186440678	0.615635179153095	0.8	0.911764705882353	0.830508474576271	0.720246562351825	0.875	0.96875	0.915254237288136	0.848795489492568
0.846153846153846	0.896551724137931	0.847457627118644	0.743849493487699	0.846153846153846	0.896551724137931	0.847457627118644	0.743849493487699	0.916666666666667	0.962962962962963	0.932203389830508	0.875854813256181
0.894736842105263	0.892857142857143	0.88135593220339	0.787223080886141	0.894736842105263	0.892857142857143	0.88135593220339	0.787223080886141	0.944444444444444	1	0.966101694915254	0.935589519650655
0.871794871794872	0.892857142857143	0.864406779661017	0.764353469795307	0.971428571428571	0.892857142857143	0.932203389830508	0.864601262191623	1	1	1	1
0.941176470588235	0.818181818181818	0.864406779661017	0.742639040348964	0.941176470588235	0.9	0.915254237288136	0.839934888768313	0.941176470588235	0.964285714285714	0.949152542372881	0.90427257977285
0.902439024390244	1	0.932203389830508	0.876310272536687	0.902439024390244	1	0.932203389830508	0.876310272536687	0.948717948717949	1	0.966101694915254	0.933408577878104
0.894736842105263	0.833333333333333	0.847457627118644	0.725012946659762	0.918918918918919	0.862068965517241	0.88135593220339	0.779262426509888	0.829268292682927	0.78125	0.76271186440678	0.609086606720303
0.918918918918919	0.925925925925926	0.915254237288136	0.843335103558152	0.944444444444444	0.892857142857143	0.915254237288136	0.837106570955273	0.944444444444444	0.892857142857143	0.915254237288136	0.837106570955273
0.875	0.861111111111111	0.847457627118644	0.731682668014149	0.903225806451613	0.911764705882353	0.898305084745763	0.81495033978045	0.96551724137931	0.96875	0.966101694915254	0.934261838440111
0.864864864864865	0.870967741935484	0.847457627118644	0.737518536826495	0.842105263157895	0.9	0.847457627118644	0.744588744588744	0.864864864864865	0.9	0.864406779661017	0.766683143845774
0.96969696969697	0.964285714285714	0.966101694915254	0.933967543368775	0.96969696969697	1	0.983050847457627	0.967057509771078	1	1	1	1
0.935483870967742	0.810810810810811	0.847457627118644	0.716497597437266	0.935483870967742	0.967741935483871	0.949152542372881	0.904582210242588	1	1	1	1
0.853658536585366	0.8	0.796610169491525	0.651917404129793	0.833333333333333	0.888888888888889	0.830508474576271	0.720246562351825	0.921052631578947	0.774193548387097	0.830508474576271	0.676712328767123
0.852941176470588	0.833333333333333	0.813559322033898	0.682018618324351	0.828571428571429	1	0.898305084745763	0.827485380116959	0.966666666666667	1	0.983050847457627	0.967167501391208
0.906976744186047	0.952380952380952	0.915254237288136	0.839760999456817	0.951219512195122	1	0.966101694915254	0.93107476635514	1	1	1	1
0.815789473684211	0.875	0.813559322033898	0.696303228825456	0.885714285714286	0.875	0.864406779661017	0.760649087221095	0.911764705882353	0.933333333333333	0.915254237288136	0.845791949817041
0.888888888888889	0.9	0.88135593220339	0.789821882951654	0.888888888888889	0.9	0.88135593220339	0.789821882951654	0.842105263157895	0.931034482758621	0.864406779661017	0.772858517805582
1	0.914285714285714	0.949152542372881	0.898450946643718	1	0.941176470588235	0.966101694915254	0.93210586881473	0.964285714285714	0.941176470588235	0.949152542372881	0.901282766313441
0.96969696969697	0.931034482758621	0.949152542372881	0.900729108244532	0.96969696969697	0.931034482758621	0.949152542372881	0.900729108244532	0.96969696969697	0.931034482758621	0.949152542372881	0.900729108244532
1	0.918918918918919	0.949152542372881	0.897510133178923	1	0.918918918918919	0.949152542372881	0.897510133178923	1	0.971428571428571	0.983050847457627	0.965476887068461
