# Supplementary material for: Predicting seismic-induced liquefaction through ensemble learning frameworks
Source: Sci Rep. 2019 Aug 13;9:11786. doi: 10.1038/s41598-019-48044-0 (PMC6692379; doi:10.1038/s41598-019-48044-0)
Supplement: Supplementary file 4 — Dataset 3 [file 41598_2019_48044_MOESM4_ESM.zip › Training_Result_ESVM_Ensemble_Size_15.csv]

False_Positive_Bagging	False_Negative_Bagging	Accuracy_Bagging	Kappa_Bagging	False_Positive_Stacking	False_Negative_Stacking	Accuracy_Stacking	Kappa_Stacking	False_Positive_Boosting	False_Negative_Boosting	Accuracy_Boosting	Kappa_Boosting
0.923076923076923	0.958333333333333	0.932203389830508	0.872638963842417	0.923076923076923	0.958333333333333	0.932203389830508	0.872638963842417	0.947368421052632	1	0.966101694915254	0.934298440979956
0.916666666666667	0.838709677419355	0.864406779661017	0.749602122015915	0.942857142857143	0.928571428571429	0.932203389830508	0.871319520174482	0.970588235294118	0.962962962962963	0.966101694915254	0.933521126760563
0.941176470588235	0.794117647058824	0.847457627118644	0.70999453850355	0.941176470588235	0.870967741935484	0.898305084745763	0.807608695652174	0.941176470588235	0.84375	0.88135593220339	0.775176918889494
0.871794871794872	0.862068965517241	0.847457627118644	0.734367183591796	0.871794871794872	0.961538461538462	0.898305084745763	0.823968175037295	0.971428571428571	1	0.983050847457627	0.966610073571024
0.967741935483871	0.828571428571429	0.88135593220339	0.770428015564202	1	0.966666666666667	0.983050847457627	0.966072455434158	1	0.966666666666667	0.983050847457627	0.966072455434158
0.857142857142857	0.884615384615385	0.847457627118644	0.738552437223043	0.923076923076923	0.884615384615385	0.898305084745763	0.806873977086743	1	0.884615384615385	0.949152542372881	0.890538033395176
0.785714285714286	0.866666666666667	0.779661016949153	0.657130084935181	0.825	0.928571428571429	0.847457627118644	0.750587130108032	0.942857142857143	0.866666666666667	0.898305084745763	0.805921052631579
0.8	0.92	0.813559322033898	0.706997742663657	0.878048780487805	0.958333333333333	0.898305084745763	0.821482602118003	0.923076923076923	0.92	0.915254237288136	0.839934888768313
0.941176470588235	0.9	0.915254237288136	0.839934888768313	1	0.870967741935484	0.932203389830508	0.861826697892271	1	0.870967741935484	0.932203389830508	0.861826697892271
0.90625	0.967741935483871	0.932203389830508	0.876375065479308	0.935483870967742	1	0.966101694915254	0.936285097192225	1	1	1	1
0.871794871794872	0.806451612903226	0.813559322033898	0.674033149171271	0.918918918918919	0.833333333333333	0.864406779661017	0.746916890080429	1	0.892857142857143	0.949152542372881	0.894202032277346
0.903225806451613	0.885714285714286	0.88135593220339	0.784783741532048	0.903225806451613	0.911764705882353	0.898305084745763	0.81495033978045	1	1	1	1
0.888888888888889	0.9	0.88135593220339	0.789821882951654	0.888888888888889	0.964285714285714	0.915254237288136	0.850025419420437	1	1	1	1
0.864864864864865	0.794117647058824	0.796610169491525	0.65002471576866	0.842105263157895	0.9	0.847457627118644	0.744588744588744	1	1	1	1
0.909090909090909	0.828571428571429	0.847457627118644	0.72386895475819	0.909090909090909	0.90625	0.898305084745763	0.815336463223787	1	1	1	1
0.906976744186047	0.909090909090909	0.898305084745763	0.806133625410734	0.951219512195122	0.909090909090909	0.932203389830508	0.859356376638856	1	1	1	1
0.848484848484848	0.939393939393939	0.88135593220339	0.794220229197808	0.875	0.96875	0.915254237288136	0.848795489492568	0.96551724137931	0.96875	0.966101694915254	0.934261838440111
0.885714285714286	0.8	0.813559322033898	0.671392405063291	0.911764705882353	0.933333333333333	0.915254237288136	0.845791949817041	0.939393939393939	0.933333333333333	0.932203389830508	0.872707659115426
0.909090909090909	0.863636363636364	0.88135593220339	0.767061477721376	0.888888888888889	0.826086956521739	0.847457627118644	0.70999453850355	1	1	1	1
0.941176470588235	0.9	0.915254237288136	0.839934888768313	0.941176470588235	0.964285714285714	0.949152542372881	0.90427257977285	0.96969696969697	1	0.983050847457627	0.967057509771078
0.787878787878788	0.804878048780488	0.745762711864407	0.5870275314979	0.866666666666667	0.916666666666667	0.88135593220339	0.787223080886141	0.896551724137931	0.942857142857143	0.915254237288136	0.843335103558152
0.909090909090909	0.878787878787879	0.88135593220339	0.784783741532048	0.9375	0.90625	0.915254237288136	0.841312533620226	0.967741935483871	0.935483870967742	0.949152542372881	0.901612006670372
0.852941176470588	0.909090909090909	0.864406779661017	0.766683143845774	0.935483870967742	0.909090909090909	0.915254237288136	0.841483073616335	1	1	1	1
0.911764705882353	0.903225806451613	0.898305084745763	0.81495033978045	0.911764705882353	0.96551724137931	0.932203389830508	0.876633559853633	0.939393939393939	0.933333333333333	0.932203389830508	0.872707659115426
0.9	0.958333333333333	0.915254237288136	0.84627410109432	0.947368421052632	0.958333333333333	0.949152542372881	0.900840336134454	1	0.958333333333333	0.983050847457627	0.964090079123554
0.896551724137931	0.916666666666667	0.898305084745763	0.812995245641838	0.928571428571429	0.942857142857143	0.932203389830508	0.871319520174482	0.962962962962963	1	0.983050847457627	0.966610073571024
0.96551724137931	0.911764705882353	0.932203389830508	0.869107043815862	0.96551724137931	0.96875	0.966101694915254	0.934261838440111	0.96551724137931	1	0.983050847457627	0.967057509771078
0.909090909090909	0.90625	0.898305084745763	0.815336463223787	0.9375	0.90625	0.915254237288136	0.841312533620226	0.9375	0.966666666666667	0.949152542372881	0.904684975767367
0.918918918918919	0.961538461538462	0.932203389830508	0.875066172578084	1	0.961538461538462	0.983050847457627	0.965109402720284	1	1	1	1
0.90625	0.833333333333333	0.847457627118644	0.724727838258165	0.935483870967742	0.909090909090909	0.915254237288136	0.841483073616335	0.90625	0.967741935483871	0.932203389830508	0.876375065479308
0.926829268292683	1	0.949152542372881	0.902479338842975	0.974358974358974	1	0.983050847457627	0.964691801316577	1	1	1	1
0.837837837837838	0.875	0.830508474576271	0.716890595009597	0.911764705882353	0.903225806451613	0.898305084745763	0.81495033978045	0.96875	0.875	0.915254237288136	0.835103409726104
0.888888888888889	0.875	0.864406779661017	0.749602122015915	0.888888888888889	0.921052631578947	0.898305084745763	0.809369951534734	1	1	1	1
0.947368421052632	0.958333333333333	0.949152542372881	0.900840336134454	0.947368421052632	0.958333333333333	0.949152542372881	0.900840336134454	1	0.958333333333333	0.983050847457627	0.964090079123554
0.909090909090909	0.90625	0.898305084745763	0.815336463223787	0.909090909090909	1	0.949152542372881	0.907378335949765	1	1	1	1
0.941176470588235	0.84375	0.88135593220339	0.775176918889494	0.941176470588235	0.870967741935484	0.898305084745763	0.807608695652174	0.914285714285714	0.931034482758621	0.915254237288136	0.845306764551652
0.871794871794872	0.892857142857143	0.864406779661017	0.764353469795307	0.918918918918919	0.925925925925926	0.915254237288136	0.843335103558152	0.971428571428571	0.961538461538462	0.966101694915254	0.932916429789653
0.96	0.921052631578947	0.932203389830508	0.866137266023823	0.923076923076923	0.921052631578947	0.915254237288136	0.837106570955273	1	1	1	1
0.875	0.885714285714286	0.864406779661017	0.760649087221095	1	0.885714285714286	0.932203389830508	0.864988558352403	1	1	1	1
0.871794871794872	0.925925925925926	0.88135593220339	0.794220229197808	0.894736842105263	0.892857142857143	0.88135593220339	0.787223080886141	0.944444444444444	0.892857142857143	0.915254237288136	0.837106570955273
0.885714285714286	0.875	0.864406779661017	0.760649087221095	0.885714285714286	0.933333333333333	0.898305084745763	0.820304568527919	0.939393939393939	1	0.966101694915254	0.936422413793104
0.891891891891892	0.866666666666667	0.864406779661017	0.758196721311476	0.891891891891892	0.962962962962963	0.915254237288136	0.849566547679755	1	1	1	1
0.939393939393939	0.848484848484848	0.88135593220339	0.77687736358725	0.939393939393939	1	0.966101694915254	0.936422413793104	1	1	1	1
0.869565217391304	0.904761904761905	0.864406779661017	0.755946225439504	0.952380952380952	0.904761904761905	0.932203389830508	0.855921855921856	0.952380952380952	0.95	0.949152542372881	0.893180446590223
0.90625	0.882352941176471	0.88135593220339	0.785007808433108	0.878787878787879	0.909090909090909	0.88135593220339	0.790461694571283	0.966666666666667	0.9375	0.949152542372881	0.901721265963354
0.921052631578947	0.888888888888889	0.898305084745763	0.809369951534734	0.921052631578947	0.888888888888889	0.898305084745763	0.809369951534734	0.945945945945946	0.923076923076923	0.932203389830508	0.868743047830923
0.967741935483871	0.90625	0.932203389830508	0.86881600889383	0.967741935483871	1	0.983050847457627	0.967204002223457	1	1	1	1
0.903225806451613	0.885714285714286	0.88135593220339	0.784783741532048	0.875	0.96875	0.915254237288136	0.848795489492568	1	1	1	1
0.84375	0.941176470588235	0.88135593220339	0.792774711490216	0.931034482758621	1	0.966101694915254	0.935589519650655	0.964285714285714	1	0.983050847457627	0.966872543514879
0.871794871794872	0.833333333333333	0.830508474576271	0.704260651629073	0.971428571428571	0.833333333333333	0.898305084745763	0.795020266357846	1	1	1	1
0.790697674418605	0.892857142857143	0.796610169491525	0.682653518601524	0.871794871794872	0.862068965517241	0.847457627118644	0.734367183591796	1	1	1	1
0.869565217391304	0.847826086956522	0.830508474576271	0.676712328767123	0.869565217391304	0.906976744186047	0.88135593220339	0.765207504263786	0.869565217391304	0.975	0.932203389830508	0.860602480803307
0.852941176470588	0.882352941176471	0.847457627118644	0.738294726466239	0.935483870967742	0.9375	0.932203389830508	0.872981700753498	1	1	1	1
0.833333333333333	0.888888888888889	0.830508474576271	0.720246562351825	0.853658536585366	0.888888888888889	0.847457627118644	0.740849194729136	1	0.96	0.983050847457627	0.964649490713002
0.923076923076923	0.821428571428571	0.864406779661017	0.739658025372311	0.972972972972973	0.851851851851852	0.915254237288136	0.824300178677784	1	1	1	1
0.916666666666667	0.787878787878788	0.830508474576271	0.685668620138519	0.868421052631579	0.896551724137931	0.864406779661017	0.76575682382134	0.970588235294118	0.962962962962963	0.966101694915254	0.933521126760563
0.8	0.931034482758621	0.830508474576271	0.729605866177818	0.888888888888889	0.870967741935484	0.864406779661017	0.759674134419552	1	1	1	1
0.923076923076923	0.884615384615385	0.898305084745763	0.806873977086743	1	0.958333333333333	0.983050847457627	0.964090079123554	1	1	1	1
0.935483870967742	0.857142857142857	0.88135593220339	0.778789501874665	0.935483870967742	0.9375	0.932203389830508	0.872981700753498	0.935483870967742	1	0.966101694915254	0.936285097192225
0.846153846153846	0.86046511627907	0.830508474576271	0.689800210304942	0.916666666666667	0.86046511627907	0.864406779661017	0.739801543550166	1	0.925	0.949152542372881	0.894202032277346
0.914285714285714	0.931034482758621	0.915254237288136	0.845306764551652	0.914285714285714	0.931034482758621	0.915254237288136	0.845306764551652	1	1	1	1
1	0.935483870967742	0.966101694915254	0.93210586881473	1	0.966666666666667	0.983050847457627	0.966072455434158	1	1	1	1
0.897435897435897	0.96	0.915254237288136	0.847702632937532	0.945945945945946	0.96	0.949152542372881	0.902047592695075	1	1	1	1
0.916666666666667	0.896551724137931	0.898305084745763	0.812995245641838	0.942857142857143	0.962962962962963	0.949152542372881	0.903752039151713	1	1	1	1
0.909090909090909	0.90625	0.898305084745763	0.815336463223787	0.909090909090909	0.966666666666667	0.932203389830508	0.876633559853633	1	1	1	1
0.904761904761905	0.807692307692308	0.847457627118644	0.708081363386476	0.974358974358974	0.84	0.915254237288136	0.816428126944617	0.974358974358974	0.954545454545455	0.966101694915254	0.928700906344411
0.787878787878788	0.804878048780488	0.745762711864407	0.5870275314979	0.838709677419355	0.825	0.796610169491525	0.652088452088452	1	0.942857142857143	0.966101694915254	0.931791907514451
0.843137254901961	1	0.864406779661017	0.764	0.914893617021276	0.941176470588235	0.915254237288136	0.824509220701963	1	1	1	1
0.941176470588235	0.771428571428572	0.830508474576271	0.677242888402626	1	0.84375	0.915254237288136	0.826776277157957	1	0.9	0.949152542372881	0.896672504378284
0.966666666666667	0.909090909090909	0.932203389830508	0.869107043815862	1	0.9375	0.966101694915254	0.932261768082664	0.966666666666667	0.967741935483871	0.966101694915254	0.934408004446915
0.888888888888889	0.972222222222222	0.932203389830508	0.870967741935484	0.923076923076923	0.972222222222222	0.949152542372881	0.900840336134454	1	1	1	1
0.852941176470588	0.857142857142857	0.830508474576271	0.71007371007371	0.852941176470588	0.882352941176471	0.847457627118644	0.738294726466239	0.935483870967742	0.9375	0.932203389830508	0.872981700753498
0.861111111111111	0.848484848484848	0.830508474576271	0.709502708025603	0.939393939393939	0.875	0.898305084745763	0.808855291576674	0.939393939393939	0.933333333333333	0.932203389830508	0.872707659115426
0.885714285714286	0.903225806451613	0.88135593220339	0.790461694571283	0.939393939393939	0.903225806451613	0.915254237288136	0.840798704803022	1	1	1	1
0.829268292682927	0.925925925925926	0.847457627118644	0.749882242110221	0.944444444444444	0.961538461538462	0.949152542372881	0.903013698630137	1	1	1	1
0.868421052631579	0.8125	0.813559322033898	0.676953708312593	0.942857142857143	0.8125	0.864406779661017	0.739801543550166	0.891891891891892	0.8125	0.830508474576271	0.696813977389517
0.925	1	0.949152542372881	0.90385659967409	0.948717948717949	1	0.966101694915254	0.933408577878104	1	1	1	1
0.925925925925926	0.829268292682927	0.847457627118644	0.716497597437266	0.892857142857143	0.871794871794872	0.864406779661017	0.751709626512362	0.892857142857143	0.971428571428571	0.932203389830508	0.872638963842417
0.945945945945946	0.827586206896552	0.88135593220339	0.766798418972332	0.972222222222222	0.857142857142857	0.915254237288136	0.827384435342306	1	0.96	0.983050847457627	0.964649490713002
0.857142857142857	0.884615384615385	0.847457627118644	0.738552437223043	0.923076923076923	0.884615384615385	0.898305084745763	0.806873977086743	1	0.958333333333333	0.983050847457627	0.964090079123554
0.8	0.861111111111111	0.796610169491525	0.667449506810709	0.933333333333333	0.815789473684211	0.847457627118644	0.717402873869079	0.96551724137931	0.861111111111111	0.898305084745763	0.804527885146328
0.846153846153846	0.896551724137931	0.847457627118644	0.743849493487699	0.868421052631579	0.896551724137931	0.864406779661017	0.76575682382134	1	1	1	1
0.918918918918919	0.862068965517241	0.88135593220339	0.779262426509888	0.894736842105263	0.925925925925926	0.898305084745763	0.81808838643371	1	0.925925925925926	0.966101694915254	0.929845422116528
0.918918918918919	0.892857142857143	0.898305084745763	0.811401172083111	1	0.925925925925926	0.966101694915254	0.929845422116528	1	1	1	1
0.780487804878049	0.964285714285714	0.830508474576271	0.735069600359228	0.888888888888889	0.964285714285714	0.915254237288136	0.850025419420437	0.914285714285714	0.931034482758621	0.915254237288136	0.845306764551652
0.880952380952381	1	0.915254237288136	0.850481500253421	0.902439024390244	1	0.932203389830508	0.876310272536687	1	1	1	1
0.894736842105263	0.833333333333333	0.847457627118644	0.725012946659762	0.918918918918919	0.892857142857143	0.898305084745763	0.811401172083111	0.944444444444444	0.806451612903226	0.864406779661017	0.736312849162011
0.85	0.892857142857143	0.847457627118644	0.742607852641784	0.944444444444444	0.925925925925926	0.932203389830508	0.87018701870187	1	0.961538461538462	0.983050847457627	0.965109402720284
0.903225806451613	0.885714285714286	0.88135593220339	0.784783741532048	0.903225806451613	0.939393939393939	0.915254237288136	0.845306764551652	1	1	1	1
0.941176470588235	0.9	0.915254237288136	0.839934888768313	0.941176470588235	0.9	0.915254237288136	0.839934888768313	0.888888888888889	0.964285714285714	0.915254237288136	0.850025419420437
0.96969696969697	0.964285714285714	0.966101694915254	0.933967543368775	0.96969696969697	1	0.983050847457627	0.967057509771078	1	1	1	1
0.935483870967742	0.967741935483871	0.949152542372881	0.904582210242588	0.935483870967742	0.967741935483871	0.949152542372881	0.904582210242588	1	1	1	1
0.813953488372093	0.827586206896552	0.779661016949153	0.645071726052753	0.813953488372093	0.857142857142857	0.796610169491525	0.672828096118299	0.945945945945946	0.888888888888889	0.915254237288136	0.835103409726104
0.743589743589744	1	0.830508474576271	0.734234234234234	0.852941176470588	1	0.915254237288136	0.85286783042394	1	1	1	1
0.847826086956522	1	0.88135593220339	0.799222168206125	0.906976744186047	1	0.932203389830508	0.872844827586207	1	1	1	1
0.885714285714286	0.8	0.813559322033898	0.671392405063291	0.885714285714286	0.875	0.864406779661017	0.760649087221095	0.939393939393939	0.96551724137931	0.949152542372881	0.904582210242588
0.888888888888889	0.84375	0.847457627118644	0.729495669893021	0.914285714285714	0.9	0.898305084745763	0.814173228346457	0.96969696969697	0.931034482758621	0.949152542372881	0.900729108244532
0.964285714285714	0.914285714285714	0.932203389830508	0.86881600889383	0.964285714285714	0.914285714285714	0.932203389830508	0.86881600889383	1	1	1	1
0.914285714285714	0.931034482758621	0.915254237288136	0.845306764551652	0.96969696969697	0.931034482758621	0.949152542372881	0.900729108244532	1	1	1	1
1	0.894736842105263	0.932203389830508	0.86405529953917	0.961538461538462	0.894736842105263	0.915254237288136	0.835103409726104	1	1	1	1
