# Supplementary material for: Predicting seismic-induced liquefaction through ensemble learning frameworks
Source: Sci Rep. 2019 Aug 13;9:11786. doi: 10.1038/s41598-019-48044-0 (PMC6692379; doi:10.1038/s41598-019-48044-0)
Supplement: Supplementary file 4 — Dataset 3 [file 41598_2019_48044_MOESM4_ESM.zip › Training_Result_ESVM_Ensemble_Size_20.csv]

False_Positive_Bagging	False_Negative_Bagging	Accuracy_Bagging	Kappa_Bagging	False_Positive_Stacking	False_Negative_Stacking	Accuracy_Stacking	Kappa_Stacking	False_Positive_Boosting	False_Negative_Boosting	Accuracy_Boosting	Kappa_Boosting
0.9	0.958333333333333	0.915254237288136	0.84627410109432	0.923076923076923	0.958333333333333	0.932203389830508	0.872638963842417	1	1	1	1
0.942857142857143	0.838709677419355	0.88135593220339	0.772952171522815	0.942857142857143	0.928571428571429	0.932203389830508	0.871319520174482	0.970588235294118	0.928571428571429	0.949152542372881	0.899943470887507
0.914285714285714	0.870967741935484	0.88135593220339	0.782974251182344	0.914285714285714	0.964285714285714	0.932203389830508	0.876375065479308	1	1	1	1
0.871794871794872	0.862068965517241	0.847457627118644	0.734367183591796	0.871794871794872	0.961538461538462	0.898305084745763	0.823968175037295	1	1	1	1
0.967741935483871	0.935483870967742	0.949152542372881	0.901612006670372	0.967741935483871	0.90625	0.932203389830508	0.86881600889383	1	0.966666666666667	0.983050847457627	0.966072455434158
0.782608695652174	0.884615384615385	0.779661016949153	0.661667401852669	0.923076923076923	0.851851851851852	0.88135593220339	0.773450356555129	1	0.958333333333333	0.983050847457627	0.964090079123554
0.868421052631579	0.764705882352941	0.779661016949153	0.617456359102244	0.846153846153846	0.866666666666667	0.830508474576271	0.715250965250965	0.970588235294118	0.962962962962963	0.966101694915254	0.933521126760563
0.818181818181818	0.92	0.830508474576271	0.726598702502317	0.923076923076923	0.884615384615385	0.898305084745763	0.806873977086743	1	0.958333333333333	0.983050847457627	0.964090079123554
0.941176470588235	0.870967741935484	0.898305084745763	0.807608695652174	1	0.9	0.949152542372881	0.896672504378284	1	1	1	1
0.966666666666667	0.882352941176471	0.915254237288136	0.836565096952909	0.966666666666667	0.9375	0.949152542372881	0.901721265963354	1	1	1	1
0.829268292682927	0.806451612903226	0.779661016949153	0.637352245862884	0.85	0.925925925925926	0.864406779661017	0.771539206195547	1	1	1	1
0.903225806451613	0.885714285714286	0.88135593220339	0.784783741532048	0.933333333333333	0.885714285714286	0.898305084745763	0.810085836909871	1	1	1	1
0.888888888888889	0.931034482758621	0.898305084745763	0.819938962360122	0.914285714285714	1	0.949152542372881	0.907378335949765	0.96969696969697	1	0.983050847457627	0.967057509771078
0.888888888888889	0.818181818181818	0.830508474576271	0.699286442405708	0.888888888888889	0.9	0.88135593220339	0.789821882951654	1	1	1	1
0.882352941176471	0.828571428571429	0.830508474576271	0.702320887991927	0.882352941176471	0.852941176470588	0.847457627118644	0.731682668014149	1	0.966666666666667	0.983050847457627	0.966072455434158
0.928571428571429	0.909090909090909	0.915254237288136	0.831717056474615	0.951219512195122	0.909090909090909	0.932203389830508	0.859356376638856	1	0.869565217391304	0.949152542372881	0.882235528942116
0.875	0.939393939393939	0.898305084745763	0.819203268641471	0.903225806451613	0.939393939393939	0.915254237288136	0.845306764551652	0.903225806451613	1	0.949152542372881	0.906596306068602
0.885714285714286	0.903225806451613	0.88135593220339	0.790461694571283	0.885714285714286	0.933333333333333	0.898305084745763	0.820304568527919	0.885714285714286	0.96551724137931	0.915254237288136	0.850177755205688
0.909090909090909	0.826086956521739	0.864406779661017	0.73120728929385	0.975609756097561	0.904761904761905	0.949152542372881	0.886465683130212	1	1	1	1
0.941176470588235	0.964285714285714	0.949152542372881	0.90427257977285	0.941176470588235	0.964285714285714	0.949152542372881	0.90427257977285	0.914285714285714	1	0.949152542372881	0.907378335949765
0.8125	0.846153846153846	0.796610169491525	0.657971014492754	0.866666666666667	0.942857142857143	0.898305084745763	0.816580310880829	1	0.970588235294118	0.983050847457627	0.965757399883923
0.909090909090909	0.90625	0.898305084745763	0.815336463223787	0.9375	0.90625	0.915254237288136	0.841312533620226	1	1	1	1
0.878787878787879	0.882352941176471	0.864406779661017	0.761133603238867	0.90625	0.909090909090909	0.898305084745763	0.815336463223787	1	1	1	1
0.885714285714286	0.875	0.864406779661017	0.760649087221095	0.939393939393939	0.903225806451613	0.915254237288136	0.840798704803022	1	1	1	1
0.9	0.958333333333333	0.915254237288136	0.84627410109432	0.947368421052632	0.92	0.932203389830508	0.866967305524239	0.972972972972973	1	0.983050847457627	0.965836711059641
0.896551724137931	0.916666666666667	0.898305084745763	0.812995245641838	0.928571428571429	0.942857142857143	0.932203389830508	0.871319520174482	0.962962962962963	0.970588235294118	0.966101694915254	0.933521126760563
0.96551724137931	0.911764705882353	0.932203389830508	0.869107043815862	0.96551724137931	0.96875	0.966101694915254	0.934261838440111	1	1	1	1
0.909090909090909	0.90625	0.898305084745763	0.815336463223787	0.9375	0.90625	0.915254237288136	0.841312533620226	0.9375	0.90625	0.915254237288136	0.841312533620226
0.918918918918919	0.961538461538462	0.932203389830508	0.875066172578084	0.918918918918919	0.961538461538462	0.932203389830508	0.875066172578084	1	1	1	1
0.90625	0.857142857142857	0.864406779661017	0.754805194805195	0.935483870967742	0.9375	0.932203389830508	0.872981700753498	1	0.967741935483871	0.983050847457627	0.966111430212522
0.926829268292683	1	0.949152542372881	0.902479338842975	0.926829268292683	1	0.949152542372881	0.902479338842975	1	1	1	1
0.885714285714286	0.848484848484848	0.847457627118644	0.730866700456158	0.911764705882353	0.96551724137931	0.932203389830508	0.876633559853633	1	0.933333333333333	0.966101694915254	0.931791907514451
0.857142857142857	0.921052631578947	0.88135593220339	0.782745923198316	0.857142857142857	0.972222222222222	0.915254237288136	0.84233030464992	1	1	1	1
0.947368421052632	0.958333333333333	0.949152542372881	0.900840336134454	0.947368421052632	0.958333333333333	0.949152542372881	0.900840336134454	1	1	1	1
0.857142857142857	1	0.915254237288136	0.853598014888338	0.857142857142857	1	0.915254237288136	0.853598014888338	0.9375	1	0.966101694915254	0.936422413793104
0.941176470588235	0.818181818181818	0.864406779661017	0.742639040348964	0.96969696969697	0.9	0.932203389830508	0.86734120292299	0.96969696969697	0.931034482758621	0.949152542372881	0.900729108244532
0.918918918918919	0.925925925925926	0.915254237288136	0.843335103558152	0.918918918918919	0.925925925925926	0.915254237288136	0.843335103558152	1	1	1	1
0.923076923076923	0.921052631578947	0.915254237288136	0.837106570955273	0.96	0.945945945945946	0.949152542372881	0.898914905768133	1	1	1	1
0.875	0.794871794871795	0.796610169491525	0.646	0.903225806451613	0.911764705882353	0.898305084745763	0.81495033978045	1	1	1	1
0.918918918918919	0.806451612903226	0.847457627118644	0.714362560516407	0.944444444444444	0.925925925925926	0.932203389830508	0.87018701870187	0.944444444444444	0.892857142857143	0.915254237288136	0.837106570955273
0.885714285714286	0.875	0.864406779661017	0.760649087221095	0.837837837837838	0.96551724137931	0.88135593220339	0.800963855421687	1	1	1	1
0.891891891891892	0.896551724137931	0.88135593220339	0.788746803069054	0.942857142857143	0.928571428571429	0.932203389830508	0.871319520174482	1	1	1	1
0.939393939393939	0.823529411764706	0.864406779661017	0.744864864864865	0.939393939393939	0.96551724137931	0.949152542372881	0.904582210242588	1	0.96551724137931	0.983050847457627	0.965954991344489
0.909090909090909	0.863636363636364	0.88135593220339	0.767061477721376	0.952380952380952	0.863636363636364	0.915254237288136	0.817788758492897	1	0.95	0.983050847457627	0.960640426951301
0.90625	0.882352941176471	0.88135593220339	0.785007808433108	0.966666666666667	0.909090909090909	0.932203389830508	0.869107043815862	1	0.967741935483871	0.983050847457627	0.966111430212522
0.921052631578947	0.827586206896552	0.864406779661017	0.743617599130907	0.921052631578947	0.857142857142857	0.88135593220339	0.776636019469984	0.972222222222222	0.923076923076923	0.949152542372881	0.897628687102371
0.967741935483871	1	0.983050847457627	0.967204002223457	0.9375	1	0.966101694915254	0.936422413793104	1	1	1	1
0.903225806451613	0.837837837837838	0.847457627118644	0.725012946659762	0.903225806451613	0.96875	0.932203389830508	0.875854813256181	0.875	0.96875	0.915254237288136	0.848795489492568
0.870967741935484	0.914285714285714	0.88135593220339	0.788746803069054	0.931034482758621	0.96969696969697	0.949152542372881	0.903752039151713	0.964285714285714	0.941176470588235	0.949152542372881	0.901282766313441
0.871794871794872	0.892857142857143	0.864406779661017	0.764353469795307	0.918918918918919	0.925925925925926	0.915254237288136	0.843335103558152	1	0.892857142857143	0.949152542372881	0.894202032277346
0.790697674418605	0.892857142857143	0.796610169491525	0.682653518601524	0.894736842105263	0.892857142857143	0.88135593220339	0.787223080886141	0.944444444444444	1	0.966101694915254	0.935589519650655
0.8	0.847826086956522	0.796610169491525	0.627955859169732	0.909090909090909	0.906976744186047	0.898305084745763	0.794186046511628	0.909090909090909	0.975	0.949152542372881	0.893180446590223
0.852941176470588	0.882352941176471	0.847457627118644	0.738294726466239	0.935483870967742	0.9375	0.932203389830508	0.872981700753498	1	1	1	1
0.833333333333333	0.857142857142857	0.813559322033898	0.691686460807601	0.897435897435897	0.857142857142857	0.864406779661017	0.753653444676409	0.972222222222222	1	0.983050847457627	0.966266437964551
0.923076923076923	0.821428571428571	0.864406779661017	0.739658025372311	0.972972972972973	0.851851851851852	0.915254237288136	0.824300178677784	0.972972972972973	0.958333333333333	0.966101694915254	0.931195335276968
0.846153846153846	0.866666666666667	0.830508474576271	0.715250965250965	0.891891891891892	0.896551724137931	0.88135593220339	0.788746803069054	1	1	1	1
0.888888888888889	0.931034482758621	0.898305084745763	0.819938962360122	0.941176470588235	0.931034482758621	0.932203389830508	0.872156013001083	0.96969696969697	0.931034482758621	0.949152542372881	0.900729108244532
1	0.851851851851852	0.932203389830508	0.85286783042394	1	0.92	0.966101694915254	0.92760736196319	1	1	1	1
0.935483870967742	0.909090909090909	0.915254237288136	0.841483073616335	0.935483870967742	0.967741935483871	0.949152542372881	0.904582210242588	1	1	1	1
0.814814814814815	0.822222222222222	0.779661016949153	0.613212304589007	0.88	0.902439024390244	0.88135593220339	0.773450356555129	1	0.973684210526316	0.983050847457627	0.964090079123554
0.914285714285714	0.931034482758621	0.915254237288136	0.845306764551652	0.941176470588235	0.931034482758621	0.932203389830508	0.872156013001083	1	1	1	1
1	0.935483870967742	0.966101694915254	0.93210586881473	1	0.966666666666667	0.983050847457627	0.966072455434158	1	1	1	1
0.897435897435897	0.96	0.915254237288136	0.847702632937532	0.972222222222222	0.96	0.966101694915254	0.932144910868315	1	1	1	1
0.891891891891892	0.896551724137931	0.88135593220339	0.788746803069054	0.970588235294118	0.962962962962963	0.966101694915254	0.933521126760563	1	1	1	1
0.9375	0.878787878787879	0.898305084745763	0.809677419354839	0.9375	0.90625	0.915254237288136	0.841312533620226	1	1	1	1
0.883720930232558	0.807692307692308	0.830508474576271	0.687995769434162	0.95	0.84	0.898305084745763	0.78978622327791	0.883720930232558	1	0.915254237288136	0.848795489492568
0.866666666666667	0.767441860465116	0.76271186440678	0.590683845391477	0.896551724137931	0.868421052631579	0.864406779661017	0.753267119707266	0.896551724137931	1	0.949152542372881	0.904991948470209
0.914893617021276	1	0.932203389830508	0.86150234741784	0.914893617021276	1	0.932203389830508	0.86150234741784	1	1	1	1
0.941176470588235	0.75	0.813559322033898	0.644383561643836	1	0.9	0.949152542372881	0.896672504378284	0.96969696969697	0.964285714285714	0.966101694915254	0.933967543368775
0.966666666666667	0.882352941176471	0.915254237288136	0.836565096952909	0.966666666666667	0.909090909090909	0.932203389830508	0.869107043815862	1	1	1	1
0.888888888888889	0.972222222222222	0.932203389830508	0.870967741935484	0.923076923076923	0.972222222222222	0.949152542372881	0.900840336134454	1	1	1	1
0.828571428571429	0.833333333333333	0.796610169491525	0.66189111747851	0.852941176470588	0.882352941176471	0.847457627118644	0.738294726466239	0.966666666666667	0.9375	0.949152542372881	0.901721265963354
0.911764705882353	0.848484848484848	0.864406779661017	0.753267119707266	0.939393939393939	0.875	0.898305084745763	0.808855291576674	0.96875	0.96551724137931	0.966101694915254	0.934261838440111
0.837837837837838	0.96551724137931	0.88135593220339	0.800963855421687	0.939393939393939	0.96551724137931	0.949152542372881	0.904582210242588	1	1	1	1
0.918918918918919	0.925925925925926	0.915254237288136	0.843335103558152	0.944444444444444	0.961538461538462	0.949152542372881	0.903013698630137	1	1	1	1
0.825	0.896551724137931	0.830508474576271	0.722874589008924	0.868421052631579	0.896551724137931	0.864406779661017	0.76575682382134	1	0.928571428571429	0.966101694915254	0.930669800235018
0.925	0.916666666666667	0.915254237288136	0.837644468904788	0.948717948717949	1	0.966101694915254	0.933408577878104	1	1	1	1
0.862068965517241	0.829268292682927	0.813559322033898	0.671392405063291	0.892857142857143	0.871794871794872	0.864406779661017	0.751709626512362	0.961538461538462	1	0.983050847457627	0.966266437964551
0.945945945945946	0.827586206896552	0.88135593220339	0.766798418972332	0.945945945945946	0.857142857142857	0.898305084745763	0.801123595505618	1	0.857142857142857	0.932203389830508	0.855745721271393
0.857142857142857	0.884615384615385	0.847457627118644	0.738552437223043	0.878048780487805	0.884615384615385	0.864406779661017	0.7600406710727	1	1	1	1
0.903225806451613	0.794871794871795	0.813559322033898	0.665980442614514	0.933333333333333	0.885714285714286	0.898305084745763	0.810085836909871	0.848484848484848	0.911764705882353	0.864406779661017	0.76575682382134
0.942857142857143	0.702702702702703	0.779661016949153	0.57126886528787	0.868421052631579	0.896551724137931	0.864406779661017	0.76575682382134	1	1	1	1
0.894736842105263	0.892857142857143	0.88135593220339	0.787223080886141	0.894736842105263	0.925925925925926	0.898305084745763	0.81808838643371	0.971428571428571	0.961538461538462	0.966101694915254	0.932916429789653
0.894736842105263	0.961538461538462	0.915254237288136	0.848795489492568	0.918918918918919	0.961538461538462	0.932203389830508	0.875066172578084	1	1	1	1
0.780487804878049	0.931034482758621	0.813559322033898	0.709099058718064	0.941176470588235	0.931034482758621	0.932203389830508	0.872156013001083	0.941176470588235	0.964285714285714	0.949152542372881	0.90427257977285
0.86046511627907	1	0.898305084745763	0.826129666011788	0.902439024390244	1	0.932203389830508	0.876310272536687	1	1	1	1
0.918918918918919	0.806451612903226	0.847457627118644	0.714362560516407	0.944444444444444	0.862068965517241	0.898305084745763	0.803769401330377	0.971428571428571	0.961538461538462	0.966101694915254	0.932916429789653
0.829268292682927	0.925925925925926	0.847457627118644	0.749882242110221	0.944444444444444	0.925925925925926	0.932203389830508	0.87018701870187	1	1	1	1
0.875	0.861111111111111	0.847457627118644	0.731682668014149	0.903225806451613	0.939393939393939	0.915254237288136	0.845306764551652	0.96551724137931	1	0.983050847457627	0.967057509771078
0.864864864864865	0.870967741935484	0.847457627118644	0.737518536826495	0.96969696969697	0.84375	0.898305084745763	0.800112930547713	0.96969696969697	0.964285714285714	0.966101694915254	0.933967543368775
0.96969696969697	0.964285714285714	0.966101694915254	0.933967543368775	0.96969696969697	1	0.983050847457627	0.967057509771078	1	1	1	1
0.935483870967742	0.909090909090909	0.915254237288136	0.841483073616335	0.966666666666667	0.967741935483871	0.966101694915254	0.934408004446915	1	0.967741935483871	0.983050847457627	0.966111430212522
0.833333333333333	0.827586206896552	0.796610169491525	0.66301761066159	0.875	0.923076923076923	0.88135593220339	0.792774711490216	1	1	1	1
0.90625	0.967741935483871	0.932203389830508	0.876375065479308	0.935483870967742	1	0.966101694915254	0.936285097192225	1	1	1	1
0.866666666666667	1	0.898305084745763	0.822289156626506	0.975	1	0.983050847457627	0.963958460598656	1	1	1	1
0.837837837837838	0.875	0.830508474576271	0.716890595009597	0.911764705882353	0.875	0.88135593220339	0.784108729743858	0.96875	1	0.983050847457627	0.967167501391208
0.888888888888889	0.870967741935484	0.864406779661017	0.759674134419552	0.914285714285714	0.931034482758621	0.915254237288136	0.845306764551652	1	0.931034482758621	0.966101694915254	0.931315483119907
1	0.941176470588235	0.966101694915254	0.93210586881473	0.964285714285714	0.96969696969697	0.966101694915254	0.933967543368775	1	1	1	1
0.96969696969697	0.9	0.932203389830508	0.86734120292299	0.96969696969697	0.931034482758621	0.949152542372881	0.900729108244532	0.914285714285714	1	0.949152542372881	0.907378335949765
1	0.894736842105263	0.932203389830508	0.86405529953917	1	0.894736842105263	0.932203389830508	0.86405529953917	1	1	1	1
