# Supplementary material for: Predicting seismic-induced liquefaction through ensemble learning frameworks
Source: Sci Rep. 2019 Aug 13;9:11786. doi: 10.1038/s41598-019-48044-0 (PMC6692379; doi:10.1038/s41598-019-48044-0)
Supplement: Supplementary file 4 — Dataset 3 [file 41598_2019_48044_MOESM4_ESM.zip › Training_Result_ESVM_Ensemble_Size_25.csv]

False_Positive_Bagging	False_Negative_Bagging	Accuracy_Bagging	Kappa_Bagging	False_Positive_Stacking	False_Negative_Stacking	Accuracy_Stacking	Kappa_Stacking	False_Positive_Boosting	False_Negative_Boosting	Accuracy_Boosting	Kappa_Boosting
0.9	0.92	0.898305084745763	0.814659685863874	0.923076923076923	0.958333333333333	0.932203389830508	0.872638963842417	1	1	1	1
0.825	0.896551724137931	0.830508474576271	0.722874589008924	0.942857142857143	0.896551724137931	0.915254237288136	0.838709677419355	1	1	1	1
0.914285714285714	0.870967741935484	0.88135593220339	0.782974251182344	0.941176470588235	0.931034482758621	0.932203389830508	0.872156013001083	0.96969696969697	1	0.983050847457627	0.967057509771078
0.871794871794872	0.862068965517241	0.847457627118644	0.734367183591796	0.871794871794872	0.961538461538462	0.898305084745763	0.823968175037295	0.971428571428571	1	0.983050847457627	0.966610073571024
0.967741935483871	0.90625	0.932203389830508	0.86881600889383	0.967741935483871	0.935483870967742	0.949152542372881	0.901612006670372	1	1	1	1
0.782608695652174	0.884615384615385	0.779661016949153	0.661667401852669	0.9	0.851851851851852	0.864406779661017	0.750528541226216	1	0.92	0.966101694915254	0.92760736196319
0.767441860465116	0.866666666666667	0.76271186440678	0.638986013986014	0.825	0.928571428571429	0.847457627118644	0.750587130108032	0.970588235294118	1	0.983050847457627	0.966872543514879
0.8	0.92	0.813559322033898	0.706997742663657	0.923076923076923	0.958333333333333	0.932203389830508	0.872638963842417	0.923076923076923	0.884615384615385	0.898305084745763	0.806873977086743
0.941176470588235	0.9	0.915254237288136	0.839934888768313	1	0.9	0.949152542372881	0.896672504378284	1	1	1	1
0.966666666666667	0.909090909090909	0.932203389830508	0.869107043815862	0.966666666666667	0.967741935483871	0.966101694915254	0.934408004446915	1	1	1	1
0.894736842105263	0.806451612903226	0.830508474576271	0.693665628245067	0.944444444444444	0.833333333333333	0.88135593220339	0.770172509738453	1	0.961538461538462	0.983050847457627	0.965109402720284
0.875	0.885714285714286	0.864406779661017	0.760649087221095	0.96551724137931	0.939393939393939	0.949152542372881	0.901612006670372	1	1	1	1
0.914285714285714	0.9	0.898305084745763	0.814173228346457	0.914285714285714	0.931034482758621	0.915254237288136	0.845306764551652	1	1	1	1
0.864864864864865	0.818181818181818	0.813559322033898	0.679189322787939	0.941176470588235	0.931034482758621	0.932203389830508	0.872156013001083	1	1	1	1
0.882352941176471	0.828571428571429	0.830508474576271	0.702320887991927	0.967741935483871	0.878787878787879	0.915254237288136	0.836020011117288	1	1	1	1
0.906976744186047	0.909090909090909	0.898305084745763	0.806133625410734	1	0.909090909090909	0.966101694915254	0.922470433639948	1	1	1	1
0.875	0.939393939393939	0.898305084745763	0.819203268641471	0.875	0.939393939393939	0.898305084745763	0.819203268641471	1	0.911764705882353	0.949152542372881	0.898567335243553
0.885714285714286	0.903225806451613	0.88135593220339	0.790461694571283	0.911764705882353	0.933333333333333	0.915254237288136	0.845791949817041	0.96875	1	0.983050847457627	0.967167501391208
0.888888888888889	0.826086956521739	0.847457627118644	0.70999453850355	0.930232558139535	0.904761904761905	0.915254237288136	0.82798833819242	1	1	1	1
0.941176470588235	0.964285714285714	0.949152542372881	0.90427257977285	0.914285714285714	1	0.949152542372881	0.907378335949765	0.96969696969697	1	0.983050847457627	0.967057509771078
0.764705882352941	0.891891891891892	0.796610169491525	0.667293233082707	0.896551724137931	0.916666666666667	0.898305084745763	0.812995245641838	0.962962962962963	1	0.983050847457627	0.966610073571024
0.9375	0.90625	0.915254237288136	0.841312533620226	0.9375	0.90625	0.915254237288136	0.841312533620226	1	1	1	1
0.878787878787879	0.857142857142857	0.847457627118644	0.731953558808682	0.90625	0.909090909090909	0.898305084745763	0.815336463223787	1	1	1	1
0.885714285714286	0.875	0.864406779661017	0.760649087221095	0.885714285714286	1	0.932203389830508	0.880081300813008	0.96875	1	0.983050847457627	0.967167501391208
0.947368421052632	0.92	0.932203389830508	0.866967305524239	0.9	0.958333333333333	0.915254237288136	0.84627410109432	1	1	1	1
0.896551724137931	0.942857142857143	0.915254237288136	0.843335103558152	0.896551724137931	0.970588235294118	0.932203389830508	0.87399893219434	0.928571428571429	0.970588235294118	0.949152542372881	0.903013698630137
0.875	0.911764705882353	0.88135593220339	0.789821882951654	0.933333333333333	0.96875	0.949152542372881	0.90427257977285	1	1	1	1
0.909090909090909	0.90625	0.898305084745763	0.815336463223787	0.967741935483871	0.935483870967742	0.949152542372881	0.901612006670372	1	1	1	1
0.944444444444444	0.961538461538462	0.949152542372881	0.903013698630137	0.971428571428571	0.961538461538462	0.966101694915254	0.932916429789653	1	1	1	1
0.90625	0.909090909090909	0.898305084745763	0.815336463223787	0.90625	1	0.949152542372881	0.907086614173228	1	1	1	1
0.926829268292683	1	0.949152542372881	0.902479338842975	0.926829268292683	1	0.949152542372881	0.902479338842975	1	1	1	1
0.911764705882353	0.875	0.88135593220339	0.784108729743858	0.911764705882353	0.96551724137931	0.932203389830508	0.876633559853633	1	1	1	1
0.857142857142857	0.875	0.847457627118644	0.725012946659762	0.857142857142857	0.972222222222222	0.915254237288136	0.84233030464992	1	1	1	1
0.923076923076923	0.92	0.915254237288136	0.839934888768313	0.947368421052632	0.958333333333333	0.949152542372881	0.900840336134454	1	1	1	1
0.857142857142857	0.966666666666667	0.898305084745763	0.824665676077266	0.909090909090909	0.966666666666667	0.932203389830508	0.876633559853633	0.9375	1	0.966101694915254	0.936422413793104
0.941176470588235	0.84375	0.88135593220339	0.775176918889494	0.941176470588235	0.9	0.915254237288136	0.839934888768313	0.96969696969697	1	0.983050847457627	0.967057509771078
0.918918918918919	0.892857142857143	0.898305084745763	0.811401172083111	0.918918918918919	0.925925925925926	0.915254237288136	0.843335103558152	1	0.925925925925926	0.966101694915254	0.929845422116528
0.96	0.875	0.898305084745763	0.801902630106324	0.96	0.921052631578947	0.932203389830508	0.866137266023823	1	1	1	1
0.875	0.939393939393939	0.898305084745763	0.819203268641471	0.875	0.939393939393939	0.898305084745763	0.819203268641471	0.96551724137931	1	0.983050847457627	0.967057509771078
0.894736842105263	0.892857142857143	0.88135593220339	0.787223080886141	0.894736842105263	0.925925925925926	0.898305084745763	0.81808838643371	1	1	1	1
0.885714285714286	0.933333333333333	0.898305084745763	0.820304568527919	0.885714285714286	0.933333333333333	0.898305084745763	0.820304568527919	0.939393939393939	0.96551724137931	0.949152542372881	0.904582210242588
0.891891891891892	0.838709677419355	0.847457627118644	0.727552591072345	0.891891891891892	1	0.932203389830508	0.879837067209776	1	1	1	1
0.911764705882353	0.933333333333333	0.915254237288136	0.845791949817041	0.911764705882353	1	0.949152542372881	0.907475169890225	1	1	1	1
0.869565217391304	0.904761904761905	0.864406779661017	0.755946225439504	0.952380952380952	0.863636363636364	0.915254237288136	0.817788758492897	1	0.904761904761905	0.966101694915254	0.920162381596752
0.878787878787879	0.882352941176471	0.864406779661017	0.761133603238867	0.935483870967742	0.882352941176471	0.898305084745763	0.810085836909871	1	1	1	1
0.897435897435897	0.857142857142857	0.864406779661017	0.753653444676409	0.921052631578947	0.888888888888889	0.898305084745763	0.809369951534734	1	0.923076923076923	0.966101694915254	0.928829915560917
0.967741935483871	0.90625	0.932203389830508	0.86881600889383	0.967741935483871	1	0.983050847457627	0.967204002223457	1	1	1	1
0.875	0.885714285714286	0.864406779661017	0.760649087221095	0.875	0.96875	0.915254237288136	0.848795489492568	1	1	1	1
0.9	0.864864864864865	0.864406779661017	0.754294638209266	0.931034482758621	0.96969696969697	0.949152542372881	0.903752039151713	0.931034482758621	0.96969696969697	0.949152542372881	0.903752039151713
0.85	0.892857142857143	0.847457627118644	0.742607852641784	1	0.806451612903226	0.898305084745763	0.784933171324423	1	0.925925925925926	0.966101694915254	0.929845422116528
0.790697674418605	0.892857142857143	0.796610169491525	0.682653518601524	0.918918918918919	0.862068965517241	0.88135593220339	0.779262426509888	1	1	1	1
0.909090909090909	0.847826086956522	0.847457627118644	0.702187324733595	0.909090909090909	0.886363636363636	0.88135593220339	0.762780011487651	1	1	1	1
0.852941176470588	0.882352941176471	0.847457627118644	0.738294726466239	0.935483870967742	0.9375	0.932203389830508	0.872981700753498	1	0.9375	0.966101694915254	0.932261768082664
0.795454545454545	0.888888888888889	0.796610169491525	0.681511470985155	0.897435897435897	0.857142857142857	0.864406779661017	0.753653444676409	1	0.96	0.983050847457627	0.964649490713002
0.9	0.821428571428571	0.847457627118644	0.718003186404673	0.923076923076923	0.92	0.915254237288136	0.839934888768313	0.972972972972973	1	0.983050847457627	0.965836711059641
0.846153846153846	0.866666666666667	0.830508474576271	0.715250965250965	0.916666666666667	0.928571428571429	0.915254237288136	0.844491302055878	1	0.962962962962963	0.983050847457627	0.965476887068461
0.8	0.9	0.813559322033898	0.702974828375286	0.864864864864865	0.964285714285714	0.898305084745763	0.82501235788433	1	1	1	1
1	0.884615384615385	0.949152542372881	0.890538033395176	1	0.92	0.966101694915254	0.92760736196319	1	1	1	1
0.935483870967742	0.9375	0.932203389830508	0.872981700753498	0.935483870967742	0.967741935483871	0.949152542372881	0.904582210242588	1	1	1	1
0.846153846153846	0.822222222222222	0.796610169491525	0.635051546391753	0.916666666666667	0.86046511627907	0.864406779661017	0.739801543550166	1	0.948717948717949	0.966101694915254	0.928829915560917
0.864864864864865	0.931034482758621	0.88135593220339	0.795847750865052	0.914285714285714	0.931034482758621	0.915254237288136	0.845306764551652	1	1	1	1
1	0.90625	0.949152542372881	0.898100172711572	1	0.966666666666667	0.983050847457627	0.966072455434158	1	1	1	1
0.945945945945946	0.96	0.949152542372881	0.902047592695075	0.945945945945946	0.96	0.949152542372881	0.902047592695075	1	1	1	1
0.916666666666667	0.896551724137931	0.898305084745763	0.812995245641838	0.970588235294118	0.896551724137931	0.932203389830508	0.866137266023823	1	1	1	1
0.909090909090909	0.90625	0.898305084745763	0.815336463223787	1	0.90625	0.949152542372881	0.898100172711572	1	1	1	1
0.904761904761905	0.84	0.864406779661017	0.74235807860262	0.95	0.875	0.915254237288136	0.826368452030606	1	1	1	1
0.838709677419355	0.785714285714286	0.76271186440678	0.598834385624089	0.928571428571429	0.846153846153846	0.864406779661017	0.747593582887701	1	0.942857142857143	0.966101694915254	0.931791907514451
0.877551020408163	1	0.898305084745763	0.809267241379311	0.914893617021276	0.888888888888889	0.898305084745763	0.78648974668275	1	1	1	1
0.941176470588235	0.84375	0.88135593220339	0.775176918889494	1	0.870967741935484	0.932203389830508	0.861826697892271	1	0.964285714285714	0.983050847457627	0.965757399883923
1	0.909090909090909	0.949152542372881	0.898450946643718	1	0.9375	0.966101694915254	0.932261768082664	1	1	1	1
0.888888888888889	0.972222222222222	0.932203389830508	0.870967741935484	0.888888888888889	0.972222222222222	0.932203389830508	0.870967741935484	1	1	1	1
0.805555555555556	0.857142857142857	0.796610169491525	0.668694431445952	0.878787878787879	0.833333333333333	0.830508474576271	0.702920443101712	0.966666666666667	0.967741935483871	0.966101694915254	0.934408004446915
0.861111111111111	0.875	0.847457627118644	0.738294726466239	0.939393939393939	0.875	0.898305084745763	0.808855291576674	1	1	1	1
0.911764705882353	0.933333333333333	0.915254237288136	0.845791949817041	0.939393939393939	0.903225806451613	0.915254237288136	0.840798704803022	1	1	1	1
0.918918918918919	0.961538461538462	0.932203389830508	0.875066172578084	1	0.925925925925926	0.966101694915254	0.929845422116528	1	1	1	1
0.825	0.838709677419355	0.796610169491525	0.667449506810709	0.868421052631579	0.838709677419355	0.830508474576271	0.706613625062158	1	1	1	1
0.948717948717949	0.916666666666667	0.932203389830508	0.864833906071019	0.973684210526316	1	0.983050847457627	0.965314520870076	1	1	1	1
0.892857142857143	0.871794871794872	0.864406779661017	0.751709626512362	0.892857142857143	0.871794871794872	0.864406779661017	0.751709626512362	1	1	1	1
0.945945945945946	0.827586206896552	0.88135593220339	0.766798418972332	0.945945945945946	0.923076923076923	0.932203389830508	0.868743047830923	1	1	1	1
0.923076923076923	0.851851851851852	0.88135593220339	0.773450356555129	0.923076923076923	0.884615384615385	0.898305084745763	0.806873977086743	1	1	1	1
0.8	0.794871794871795	0.745762711864407	0.590088003705419	0.903225806451613	0.939393939393939	0.915254237288136	0.845306764551652	1	0.861111111111111	0.915254237288136	0.831524842946888
0.868421052631579	0.896551724137931	0.864406779661017	0.76575682382134	0.868421052631579	0.928571428571429	0.88135593220339	0.795240456122955	1	1	1	1
0.894736842105263	0.862068965517241	0.864406779661017	0.756198347107438	0.894736842105263	0.892857142857143	0.88135593220339	0.787223080886141	0.944444444444444	0.961538461538462	0.949152542372881	0.903013698630137
0.85	0.961538461538462	0.88135593220339	0.80038666022233	0.944444444444444	0.961538461538462	0.949152542372881	0.903013698630137	1	1	1	1
0.842105263157895	0.84375	0.813559322033898	0.688130706391158	0.888888888888889	0.964285714285714	0.915254237288136	0.850025419420437	0.941176470588235	0.964285714285714	0.949152542372881	0.90427257977285
0.902439024390244	1	0.932203389830508	0.876310272536687	0.925	1	0.949152542372881	0.90385659967409	1	1	1	1
0.918918918918919	0.806451612903226	0.847457627118644	0.714362560516407	0.918918918918919	0.862068965517241	0.88135593220339	0.779262426509888	1	0.833333333333333	0.915254237288136	0.821752265861027
0.829268292682927	0.925925925925926	0.847457627118644	0.749882242110221	0.944444444444444	0.925925925925926	0.932203389830508	0.87018701870187	1	1	1	1
0.875	0.837837837837838	0.830508474576271	0.702920443101712	0.96551724137931	0.911764705882353	0.932203389830508	0.869107043815862	1	1	1	1
0.864864864864865	0.9	0.864406779661017	0.766683143845774	0.864864864864865	0.9	0.864406779661017	0.766683143845774	1	1	1	1
0.914285714285714	1	0.949152542372881	0.907378335949765	0.96969696969697	0.964285714285714	0.966101694915254	0.933967543368775	1	1	1	1
0.966666666666667	0.909090909090909	0.932203389830508	0.869107043815862	0.966666666666667	0.967741935483871	0.966101694915254	0.934408004446915	1	1	1	1
0.795454545454545	0.8	0.745762711864407	0.600811907983762	1	0.827586206896552	0.915254237288136	0.818461538461539	1	1	1	1
0.743589743589744	0.967741935483871	0.813559322033898	0.709099058718064	0.935483870967742	1	0.966101694915254	0.936285097192225	0.966666666666667	1	0.983050847457627	0.967167501391208
0.866666666666667	1	0.898305084745763	0.822289156626506	0.928571428571429	1	0.949152542372881	0.900840336134454	1	1	1	1
0.885714285714286	0.875	0.864406779661017	0.760649087221095	0.911764705882353	0.933333333333333	0.915254237288136	0.845791949817041	1	1	1	1
0.941176470588235	0.84375	0.88135593220339	0.775176918889494	0.941176470588235	0.9	0.915254237288136	0.839934888768313	1	1	1	1
0.964285714285714	0.96969696969697	0.966101694915254	0.933967543368775	1	0.941176470588235	0.966101694915254	0.93210586881473	1	1	1	1
0.96969696969697	0.931034482758621	0.949152542372881	0.900729108244532	0.96969696969697	0.931034482758621	0.949152542372881	0.900729108244532	1	1	1	1
0.961538461538462	0.871794871794872	0.898305084745763	0.803224013340745	0.961538461538462	0.971428571428571	0.966101694915254	0.932916429789653	1	1	1	1
