# Supplementary material for: Predicting seismic-induced liquefaction through ensemble learning frameworks
Source: Sci Rep. 2019 Aug 13;9:11786. doi: 10.1038/s41598-019-48044-0 (PMC6692379; doi:10.1038/s41598-019-48044-0)
Supplement: Supplementary file 4 — Dataset 3 [file 41598_2019_48044_MOESM4_ESM.zip › Training_Result_ESVM_Ensemble_Size_30.csv]

False_Positive_Bagging	False_Negative_Bagging	Accuracy_Bagging	Kappa_Bagging	False_Positive_Stacking	False_Negative_Stacking	Accuracy_Stacking	Kappa_Stacking	False_Positive_Boosting	False_Negative_Boosting	Accuracy_Boosting	Kappa_Boosting
0.878048780487805	0.92	0.88135593220339	0.790886075949367	0.923076923076923	0.958333333333333	0.932203389830508	0.872638963842417	1	0.958333333333333	0.983050847457627	0.964090079123554
0.868421052631579	0.896551724137931	0.864406779661017	0.76575682382134	0.916666666666667	0.928571428571429	0.915254237288136	0.844491302055878	1	1	1	1
0.914285714285714	0.870967741935484	0.88135593220339	0.782974251182344	0.914285714285714	0.964285714285714	0.932203389830508	0.876375065479308	0.96969696969697	0.964285714285714	0.966101694915254	0.933967543368775
0.871794871794872	0.862068965517241	0.847457627118644	0.734367183591796	0.871794871794872	0.961538461538462	0.898305084745763	0.823968175037295	1	1	1	1
1	0.90625	0.949152542372881	0.898100172711572	0.967741935483871	0.935483870967742	0.949152542372881	0.901612006670372	1	1	1	1
0.8	0.884615384615385	0.796610169491525	0.679782903663501	0.923076923076923	0.851851851851852	0.88135593220339	0.773450356555129	1	1	1	1
0.846153846153846	0.787878787878788	0.779661016949153	0.629289511841469	0.825	0.866666666666667	0.813559322033898	0.695162047909817	0.970588235294118	0.962962962962963	0.966101694915254	0.933521126760563
0.818181818181818	0.884615384615385	0.813559322033898	0.698560148629819	0.923076923076923	0.851851851851852	0.88135593220339	0.773450356555129	1	0.958333333333333	0.983050847457627	0.964090079123554
1	0.870967741935484	0.932203389830508	0.861826697892271	1	0.870967741935484	0.932203389830508	0.861826697892271	1	1	1	1
0.966666666666667	0.857142857142857	0.898305084745763	0.80409518539015	0.966666666666667	1	0.983050847457627	0.967167501391208	1	1	1	1
0.894736842105263	0.806451612903226	0.830508474576271	0.693665628245067	0.871794871794872	0.862068965517241	0.847457627118644	0.734367183591796	1	1	1	1
0.933333333333333	0.885714285714286	0.898305084745763	0.810085836909871	0.903225806451613	0.911764705882353	0.898305084745763	0.81495033978045	1	1	1	1
0.888888888888889	0.9	0.88135593220339	0.789821882951654	0.914285714285714	1	0.949152542372881	0.907378335949765	1	1	1	1
0.864864864864865	0.84375	0.830508474576271	0.708353929807217	0.888888888888889	0.870967741935484	0.864406779661017	0.759674134419552	1	1	1	1
0.909090909090909	0.805555555555556	0.830508474576271	0.693506493506493	0.9375	0.878787878787879	0.898305084745763	0.809677419354839	1	1	1	1
0.906976744186047	0.909090909090909	0.898305084745763	0.806133625410734	0.951219512195122	0.909090909090909	0.932203389830508	0.859356376638856	1	1	1	1
0.848484848484848	0.939393939393939	0.88135593220339	0.794220229197808	0.875	0.939393939393939	0.898305084745763	0.819203268641471	1	1	1	1
0.911764705882353	0.848484848484848	0.864406779661017	0.753267119707266	0.885714285714286	1	0.932203389830508	0.880081300813008	0.96875	0.96551724137931	0.966101694915254	0.934261838440111
0.888888888888889	0.826086956521739	0.847457627118644	0.70999453850355	0.975609756097561	0.863636363636364	0.932203389830508	0.846653671215075	1	1	1	1
0.941176470588235	0.964285714285714	0.949152542372881	0.90427257977285	0.941176470588235	1	0.966101694915254	0.936285097192225	1	1	1	1
0.8125	0.846153846153846	0.796610169491525	0.657971014492754	0.8125	0.970588235294118	0.88135593220339	0.794014962593516	1	0.942857142857143	0.966101694915254	0.931791907514451
0.909090909090909	0.90625	0.898305084745763	0.815336463223787	0.9375	0.90625	0.915254237288136	0.841312533620226	1	1	1	1
0.878787878787879	0.882352941176471	0.864406779661017	0.761133603238867	0.935483870967742	0.882352941176471	0.898305084745763	0.810085836909871	1	1	1	1
0.911764705882353	0.875	0.88135593220339	0.784108729743858	0.911764705882353	1	0.949152542372881	0.907475169890225	1	1	1	1
0.947368421052632	0.92	0.932203389830508	0.866967305524239	0.947368421052632	0.958333333333333	0.949152542372881	0.900840336134454	1	1	1	1
0.896551724137931	0.916666666666667	0.898305084745763	0.812995245641838	0.928571428571429	0.942857142857143	0.932203389830508	0.871319520174482	1	1	1	1
0.96551724137931	0.911764705882353	0.932203389830508	0.869107043815862	0.96551724137931	0.939393939393939	0.949152542372881	0.901612006670372	1	1	1	1
0.882352941176471	0.90625	0.88135593220339	0.79067410035479	0.9375	0.90625	0.915254237288136	0.841312533620226	1	1	1	1
0.971428571428571	0.961538461538462	0.966101694915254	0.932916429789653	0.971428571428571	0.961538461538462	0.966101694915254	0.932916429789653	1	1	1	1
0.90625	0.857142857142857	0.864406779661017	0.754805194805195	0.90625	0.9375	0.915254237288136	0.845791949817041	1	1	1	1
0.926829268292683	1	0.949152542372881	0.902479338842975	0.926829268292683	1	0.949152542372881	0.902479338842975	1	1	1	1
0.815789473684211	0.875	0.813559322033898	0.696303228825456	0.911764705882353	0.96551724137931	0.932203389830508	0.876633559853633	1	1	1	1
0.857142857142857	0.875	0.847457627118644	0.725012946659762	0.888888888888889	0.945945945945946	0.915254237288136	0.839934888768313	1	1	1	1
0.947368421052632	0.958333333333333	0.949152542372881	0.900840336134454	0.947368421052632	0.958333333333333	0.949152542372881	0.900840336134454	1	1	1	1
0.857142857142857	0.90625	0.864406779661017	0.767143561914159	0.909090909090909	1	0.949152542372881	0.907378335949765	1	0.935483870967742	0.966101694915254	0.93210586881473
0.941176470588235	0.84375	0.88135593220339	0.775176918889494	0.96969696969697	0.870967741935484	0.915254237288136	0.833802816901409	1	1	1	1
0.918918918918919	0.892857142857143	0.898305084745763	0.811401172083111	0.918918918918919	0.961538461538462	0.932203389830508	0.875066172578084	1	1	1	1
0.923076923076923	0.972222222222222	0.949152542372881	0.900840336134454	0.96	0.972222222222222	0.966101694915254	0.932144910868315	1	1	1	1
0.875	0.861111111111111	0.847457627118644	0.731682668014149	1	0.911764705882353	0.949152542372881	0.898567335243553	1	1	1	1
0.85	0.862068965517241	0.830508474576271	0.713592233009709	0.894736842105263	0.925925925925926	0.898305084745763	0.81808838643371	1	1	1	1
0.885714285714286	0.875	0.864406779661017	0.760649087221095	0.885714285714286	0.933333333333333	0.898305084745763	0.820304568527919	1	1	1	1
0.891891891891892	0.896551724137931	0.88135593220339	0.788746803069054	0.891891891891892	0.962962962962963	0.915254237288136	0.849566547679755	0.970588235294118	1	0.983050847457627	0.966872543514879
0.939393939393939	0.903225806451613	0.915254237288136	0.840798704803022	0.939393939393939	0.96551724137931	0.949152542372881	0.904582210242588	1	1	1	1
0.869565217391304	0.904761904761905	0.864406779661017	0.755946225439504	0.952380952380952	0.904761904761905	0.932203389830508	0.855921855921856	1	1	1	1
0.878787878787879	0.882352941176471	0.864406779661017	0.761133603238867	0.935483870967742	0.909090909090909	0.915254237288136	0.841483073616335	1	1	1	1
0.921052631578947	0.827586206896552	0.864406779661017	0.743617599130907	0.945945945945946	0.888888888888889	0.915254237288136	0.835103409726104	0.972222222222222	0.923076923076923	0.949152542372881	0.897628687102371
0.967741935483871	1	0.983050847457627	0.967204002223457	0.967741935483871	1	0.983050847457627	0.967204002223457	1	1	1	1
0.848484848484848	0.861111111111111	0.830508474576271	0.709502708025603	0.875	0.939393939393939	0.898305084745763	0.819203268641471	0.96551724137931	0.96875	0.966101694915254	0.934261838440111
0.84375	0.888888888888889	0.847457627118644	0.736214605067064	0.931034482758621	0.941176470588235	0.932203389830508	0.872156013001083	1	1	1	1
0.829268292682927	0.892857142857143	0.830508474576271	0.721829325789722	0.971428571428571	0.833333333333333	0.898305084745763	0.795020266357846	1	1	1	1
0.790697674418605	0.892857142857143	0.796610169491525	0.682653518601524	0.894736842105263	0.961538461538462	0.915254237288136	0.848795489492568	1	1	1	1
0.8	0.886363636363636	0.830508474576271	0.681940700808625	0.769230769230769	0.928571428571429	0.847457627118644	0.711256117455139	0.952380952380952	1	0.983050847457627	0.963101938711695
0.878787878787879	0.882352941176471	0.864406779661017	0.761133603238867	0.935483870967742	0.9375	0.932203389830508	0.872981700753498	1	1	1	1
0.813953488372093	0.888888888888889	0.813559322033898	0.700507614213198	0.833333333333333	0.923076923076923	0.847457627118644	0.748698532891623	1	1	1	1
0.923076923076923	0.821428571428571	0.864406779661017	0.739658025372311	0.972972972972973	0.884615384615385	0.932203389830508	0.860437610881135	1	1	1	1
0.846153846153846	0.8125	0.796610169491525	0.657971014492754	0.846153846153846	0.838709677419355	0.813559322033898	0.686624818928054	1	1	1	1
0.842105263157895	0.931034482758621	0.864406779661017	0.772858517805582	0.941176470588235	0.964285714285714	0.949152542372881	0.90427257977285	1	0.964285714285714	0.983050847457627	0.965757399883923
0.947368421052632	0.884615384615385	0.915254237288136	0.832671582529779	1	0.884615384615385	0.949152542372881	0.890538033395176	1	1	1	1
0.935483870967742	0.9375	0.932203389830508	0.872981700753498	0.935483870967742	0.9375	0.932203389830508	0.872981700753498	1	1	1	1
0.846153846153846	0.822222222222222	0.796610169491525	0.635051546391753	0.916666666666667	0.86046511627907	0.864406779661017	0.739801543550166	1	1	1	1
0.888888888888889	0.931034482758621	0.898305084745763	0.819938962360122	0.914285714285714	0.931034482758621	0.915254237288136	0.845306764551652	1	1	1	1
1	0.935483870967742	0.966101694915254	0.93210586881473	1	0.966666666666667	0.983050847457627	0.966072455434158	1	1	1	1
0.945945945945946	0.96	0.949152542372881	0.902047592695075	0.972222222222222	0.96	0.966101694915254	0.932144910868315	1	1	1	1
0.916666666666667	0.896551724137931	0.898305084745763	0.812995245641838	0.942857142857143	0.896551724137931	0.915254237288136	0.838709677419355	1	1	1	1
0.909090909090909	0.935483870967742	0.915254237288136	0.845953002610966	0.909090909090909	0.935483870967742	0.915254237288136	0.845953002610966	1	1	1	1
0.883720930232558	0.807692307692308	0.830508474576271	0.687995769434162	0.974358974358974	0.84	0.915254237288136	0.816428126944617	0.974358974358974	1	0.983050847457627	0.964691801316577
0.764705882352941	0.75	0.677966101694915	0.497984773846843	0.8125	0.891891891891892	0.830508474576271	0.711350293542074	1	0.970588235294118	0.983050847457627	0.965757399883923
0.843137254901961	1	0.864406779661017	0.764	0.934782608695652	1	0.949152542372881	0.891076923076923	1	1	1	1
0.941176470588235	0.818181818181818	0.864406779661017	0.742639040348964	1	0.870967741935484	0.932203389830508	0.861826697892271	1	0.931034482758621	0.966101694915254	0.931315483119907
0.966666666666667	0.909090909090909	0.932203389830508	0.869107043815862	0.935483870967742	0.9375	0.932203389830508	0.872981700753498	1	1	1	1
0.923076923076923	0.972222222222222	0.949152542372881	0.900840336134454	0.923076923076923	0.972222222222222	0.949152542372881	0.900840336134454	1	1	1	1
0.763157894736842	0.909090909090909	0.796610169491525	0.679782903663501	0.805555555555556	0.909090909090909	0.830508474576271	0.721829325789722	1	0.967741935483871	0.983050847457627	0.966111430212522
0.885714285714286	0.823529411764706	0.830508474576271	0.701114488348531	0.939393939393939	0.848484848484848	0.88135593220339	0.77687736358725	1	0.933333333333333	0.966101694915254	0.931791907514451
0.911764705882353	0.933333333333333	0.915254237288136	0.845791949817041	0.911764705882353	0.933333333333333	0.915254237288136	0.845791949817041	1	1	1	1
0.829268292682927	0.925925925925926	0.847457627118644	0.749882242110221	0.944444444444444	0.961538461538462	0.949152542372881	0.903013698630137	1	1	1	1
0.868421052631579	0.8125	0.813559322033898	0.676953708312593	0.916666666666667	0.866666666666667	0.88135593220339	0.781365802011646	1	0.962962962962963	0.983050847457627	0.965476887068461
0.948717948717949	1	0.966101694915254	0.933408577878104	0.948717948717949	1	0.966101694915254	0.933408577878104	1	1	1	1
0.925925925925926	0.829268292682927	0.847457627118644	0.716497597437266	0.892857142857143	0.918918918918919	0.898305084745763	0.811401172083111	1	1	1	1
0.945945945945946	0.827586206896552	0.88135593220339	0.766798418972332	0.945945945945946	0.857142857142857	0.898305084745763	0.801123595505618	1	1	1	1
0.857142857142857	0.851851851851852	0.830508474576271	0.708498023715415	0.923076923076923	0.884615384615385	0.898305084745763	0.806873977086743	1	1	1	1
0.8	0.861111111111111	0.796610169491525	0.667449506810709	0.933333333333333	0.861111111111111	0.88135593220339	0.779026217228464	0.933333333333333	0.885714285714286	0.898305084745763	0.810085836909871
0.868421052631579	0.838709677419355	0.830508474576271	0.706613625062158	0.868421052631579	0.928571428571429	0.88135593220339	0.795240456122955	1	1	1	1
0.918918918918919	0.892857142857143	0.898305084745763	0.811401172083111	0.918918918918919	0.892857142857143	0.898305084745763	0.811401172083111	1	1	1	1
0.918918918918919	0.961538461538462	0.932203389830508	0.875066172578084	0.971428571428571	0.961538461538462	0.966101694915254	0.932916429789653	1	1	1	1
0.864864864864865	0.870967741935484	0.847457627118644	0.737518536826495	0.864864864864865	0.931034482758621	0.88135593220339	0.795847750865052	1	1	1	1
0.902439024390244	1	0.932203389830508	0.876310272536687	0.902439024390244	1	0.932203389830508	0.876310272536687	1	1	1	1
0.918918918918919	0.833333333333333	0.864406779661017	0.746916890080429	0.918918918918919	0.892857142857143	0.898305084745763	0.811401172083111	0.944444444444444	0.892857142857143	0.915254237288136	0.837106570955273
0.829268292682927	0.892857142857143	0.830508474576271	0.721829325789722	0.918918918918919	0.925925925925926	0.915254237288136	0.843335103558152	1	1	1	1
0.933333333333333	0.885714285714286	0.898305084745763	0.810085836909871	0.933333333333333	0.939393939393939	0.932203389830508	0.872707659115426	1	1	1	1
0.864864864864865	0.9	0.864406779661017	0.766683143845774	0.888888888888889	0.9	0.88135593220339	0.789821882951654	1	1	1	1
0.941176470588235	1	0.966101694915254	0.936285097192225	0.941176470588235	1	0.966101694915254	0.936285097192225	1	1	1	1
0.966666666666667	0.967741935483871	0.966101694915254	0.934408004446915	0.966666666666667	0.967741935483871	0.966101694915254	0.934408004446915	1	1	1	1
0.833333333333333	0.827586206896552	0.796610169491525	0.66301761066159	0.945945945945946	0.888888888888889	0.915254237288136	0.835103409726104	1	1	1	1
0.935483870967742	0.967741935483871	0.949152542372881	0.904582210242588	0.935483870967742	1	0.966101694915254	0.936285097192225	1	1	1	1
0.906976744186047	1	0.932203389830508	0.872844827586207	0.975	1	0.983050847457627	0.963958460598656	1	1	1	1
0.911764705882353	0.875	0.88135593220339	0.784108729743858	0.911764705882353	0.933333333333333	0.915254237288136	0.845791949817041	0.96875	1	0.983050847457627	0.967167501391208
0.914285714285714	0.84375	0.864406779661017	0.751709626512362	0.96969696969697	0.9	0.932203389830508	0.86734120292299	0.96969696969697	0.964285714285714	0.966101694915254	0.933967543368775
1	0.914285714285714	0.949152542372881	0.898450946643718	1	0.941176470588235	0.966101694915254	0.93210586881473	1	1	1	1
0.96969696969697	0.931034482758621	0.949152542372881	0.900729108244532	0.96969696969697	0.931034482758621	0.949152542372881	0.900729108244532	1	1	1	1
1	0.894736842105263	0.932203389830508	0.86405529953917	1	0.894736842105263	0.932203389830508	0.86405529953917	1	1	1	1
