# Supplementary material for: Predicting seismic-induced liquefaction through ensemble learning frameworks
Source: Sci Rep. 2019 Aug 13;9:11786. doi: 10.1038/s41598-019-48044-0 (PMC6692379; doi:10.1038/s41598-019-48044-0)
Supplement: Supplementary file 4 — Dataset 3 [file 41598_2019_48044_MOESM4_ESM.zip › Training_Result_ESVM_Ensemble_Size_40.csv]

False_Positive_Bagging	False_Negative_Bagging	Accuracy_Bagging	Kappa_Bagging	False_Positive_Stacking	False_Negative_Stacking	Accuracy_Stacking	Kappa_Stacking	False_Positive_Boosting	False_Negative_Boosting	Accuracy_Boosting	Kappa_Boosting
0.878048780487805	0.958333333333333	0.898305084745763	0.821482602118003	0.923076923076923	0.958333333333333	0.932203389830508	0.872638963842417	1	1	1	1
0.916666666666667	0.928571428571429	0.915254237288136	0.844491302055878	0.942857142857143	0.928571428571429	0.932203389830508	0.871319520174482	1	1	1	1
0.914285714285714	0.870967741935484	0.88135593220339	0.782974251182344	0.941176470588235	0.931034482758621	0.932203389830508	0.872156013001083	1	1	1	1
0.871794871794872	0.862068965517241	0.847457627118644	0.734367183591796	0.894736842105263	0.961538461538462	0.915254237288136	0.848795489492568	1	1	1	1
0.967741935483871	0.935483870967742	0.949152542372881	0.901612006670372	0.967741935483871	0.935483870967742	0.949152542372881	0.901612006670372	1	1	1	1
0.8	0.884615384615385	0.796610169491525	0.679782903663501	0.947368421052632	0.884615384615385	0.915254237288136	0.832671582529779	1	0.958333333333333	0.983050847457627	0.964090079123554
0.733333333333333	0.866666666666667	0.728813559322034	0.604026845637584	0.942857142857143	0.838709677419355	0.88135593220339	0.772952171522815	1	0.962962962962963	0.983050847457627	0.965476887068461
0.782608695652174	0.92	0.796610169491525	0.688105726872247	0.857142857142857	0.92	0.864406779661017	0.768400392541708	1	1	1	1
0.941176470588235	0.9	0.915254237288136	0.839934888768313	1	0.9	0.949152542372881	0.896672504378284	1	1	1	1
0.966666666666667	0.9375	0.949152542372881	0.901721265963354	0.935483870967742	1	0.966101694915254	0.936285097192225	1	1	1	1
0.894736842105263	0.806451612903226	0.830508474576271	0.693665628245067	0.871794871794872	0.806451612903226	0.813559322033898	0.674033149171271	1	1	1	1
0.903225806451613	0.885714285714286	0.88135593220339	0.784783741532048	0.933333333333333	0.939393939393939	0.932203389830508	0.872707659115426	1	1	1	1
0.888888888888889	0.9	0.88135593220339	0.789821882951654	0.914285714285714	0.964285714285714	0.932203389830508	0.876375065479308	1	1	1	1
0.82051282051282	0.794117647058824	0.76271186440678	0.614198972442784	0.888888888888889	0.931034482758621	0.898305084745763	0.819938962360122	1	1	1	1
0.857142857142857	0.828571428571429	0.813559322033898	0.681706718979892	0.882352941176471	0.878787878787879	0.864406779661017	0.761133603238867	1	1	1	1
0.886363636363636	0.952380952380952	0.898305084745763	0.814756671899529	1	0.952380952380952	0.983050847457627	0.961713173264114	1	1	1	1
0.848484848484848	0.939393939393939	0.88135593220339	0.794220229197808	0.875	0.939393939393939	0.898305084745763	0.819203268641471	1	1	1	1
0.885714285714286	0.903225806451613	0.88135593220339	0.790461694571283	0.885714285714286	0.96551724137931	0.915254237288136	0.850177755205688	0.96875	1	0.983050847457627	0.967167501391208
0.888888888888889	0.826086956521739	0.847457627118644	0.70999453850355	0.975609756097561	0.863636363636364	0.932203389830508	0.846653671215075	1	1	1	1
0.941176470588235	0.964285714285714	0.949152542372881	0.90427257977285	0.941176470588235	1	0.966101694915254	0.936285097192225	1	1	1	1
0.8125	0.846153846153846	0.796610169491525	0.657971014492754	0.962962962962963	0.942857142857143	0.949152542372881	0.900729108244532	1	1	1	1
0.909090909090909	0.828571428571429	0.847457627118644	0.72386895475819	0.9375	0.90625	0.915254237288136	0.841312533620226	1	1	1	1
0.828571428571429	0.882352941176471	0.830508474576271	0.716346153846154	0.878787878787879	0.909090909090909	0.88135593220339	0.790461694571283	1	1	1	1
0.911764705882353	0.823529411764706	0.847457627118644	0.722425509670674	0.911764705882353	0.933333333333333	0.915254237288136	0.845791949817041	1	1	1	1
0.947368421052632	0.92	0.932203389830508	0.866967305524239	1	0.958333333333333	0.983050847457627	0.964090079123554	1	1	1	1
0.896551724137931	0.942857142857143	0.915254237288136	0.843335103558152	0.962962962962963	0.942857142857143	0.949152542372881	0.900729108244532	1	1	1	1
0.933333333333333	0.911764705882353	0.915254237288136	0.841312533620226	0.96551724137931	0.96875	0.966101694915254	0.934261838440111	1	1	1	1
0.909090909090909	0.90625	0.898305084745763	0.815336463223787	0.909090909090909	0.90625	0.898305084745763	0.815336463223787	0.967741935483871	1	0.983050847457627	0.967204002223457
0.944444444444444	0.961538461538462	0.949152542372881	0.903013698630137	1	0.961538461538462	0.983050847457627	0.965109402720284	1	1	1	1
0.90625	0.882352941176471	0.88135593220339	0.785007808433108	0.935483870967742	1	0.966101694915254	0.936285097192225	1	1	1	1
0.926829268292683	1	0.949152542372881	0.902479338842975	0.95	1	0.966101694915254	0.932339449541284	1	1	1	1
0.911764705882353	0.875	0.88135593220339	0.784108729743858	0.911764705882353	0.96551724137931	0.932203389830508	0.876633559853633	0.96875	1	0.983050847457627	0.967167501391208
0.857142857142857	0.921052631578947	0.88135593220339	0.782745923198316	0.857142857142857	0.972222222222222	0.915254237288136	0.84233030464992	1	1	1	1
0.923076923076923	0.958333333333333	0.932203389830508	0.872638963842417	0.947368421052632	0.958333333333333	0.949152542372881	0.900840336134454	1	1	1	1
0.833333333333333	0.90625	0.847457627118644	0.744588744588744	0.882352941176471	1	0.932203389830508	0.879837067209776	1	1	1	1
0.941176470588235	0.84375	0.88135593220339	0.775176918889494	0.96969696969697	0.9	0.932203389830508	0.86734120292299	0.96969696969697	0.964285714285714	0.966101694915254	0.933967543368775
0.918918918918919	0.892857142857143	0.898305084745763	0.811401172083111	0.918918918918919	0.961538461538462	0.932203389830508	0.875066172578084	1	1	1	1
0.923076923076923	0.897435897435897	0.898305084745763	0.805921052631579	0.923076923076923	0.972222222222222	0.949152542372881	0.900840336134454	1	1	1	1
0.848484848484848	0.939393939393939	0.88135593220339	0.794220229197808	0.875	0.939393939393939	0.898305084745763	0.819203268641471	1	1	1	1
0.894736842105263	0.892857142857143	0.88135593220339	0.787223080886141	0.971428571428571	0.892857142857143	0.932203389830508	0.864601262191623	1	1	1	1
0.885714285714286	0.848484848484848	0.847457627118644	0.730866700456158	0.911764705882353	0.933333333333333	0.915254237288136	0.845791949817041	0.939393939393939	1	0.966101694915254	0.936422413793104
0.891891891891892	0.838709677419355	0.847457627118644	0.727552591072345	0.891891891891892	1	0.932203389830508	0.879837067209776	1	1	1	1
0.939393939393939	0.903225806451613	0.915254237288136	0.840798704803022	0.939393939393939	1	0.966101694915254	0.936422413793104	1	1	1	1
0.888888888888889	0.904761904761905	0.88135593220339	0.778314546430488	0.909090909090909	0.904761904761905	0.898305084745763	0.802234636871509	1	1	1	1
0.90625	0.882352941176471	0.88135593220339	0.785007808433108	0.878787878787879	0.9375	0.898305084745763	0.819938962360122	1	1	1	1
0.853658536585366	0.857142857142857	0.830508474576271	0.711350293542074	0.945945945945946	0.888888888888889	0.915254237288136	0.835103409726104	1	1	1	1
0.9375	0.90625	0.915254237288136	0.841312533620226	0.967741935483871	1	0.983050847457627	0.967204002223457	1	1	1	1
0.875	0.885714285714286	0.864406779661017	0.760649087221095	0.875	0.939393939393939	0.898305084745763	0.819203268641471	1	1	1	1
0.9	0.941176470588235	0.915254237288136	0.844491302055878	0.931034482758621	0.96969696969697	0.949152542372881	0.903752039151713	0.964285714285714	1	0.983050847457627	0.966872543514879
0.871794871794872	0.833333333333333	0.830508474576271	0.704260651629073	0.971428571428571	0.925925925925926	0.949152542372881	0.898914905768133	0.971428571428571	1	0.983050847457627	0.966610073571024
0.790697674418605	0.892857142857143	0.796610169491525	0.682653518601524	0.944444444444444	0.862068965517241	0.898305084745763	0.803769401330377	1	1	1	1
0.833333333333333	0.847826086956522	0.813559322033898	0.65201072386059	0.869565217391304	0.906976744186047	0.88135593220339	0.765207504263786	1	1	1	1
0.852941176470588	0.9375	0.88135593220339	0.795240456122955	0.935483870967742	0.967741935483871	0.949152542372881	0.904582210242588	1	1	1	1
0.777777777777778	0.888888888888889	0.779661016949153	0.663153271848924	0.833333333333333	0.96	0.864406779661017	0.777042985356637	1	1	1	1
0.857142857142857	0.821428571428571	0.813559322033898	0.678235002478929	0.972972972972973	0.851851851851852	0.915254237288136	0.824300178677784	1	1	1	1
0.825	0.866666666666667	0.813559322033898	0.695162047909817	0.942857142857143	0.896551724137931	0.915254237288136	0.838709677419355	1	1	1	1
0.888888888888889	0.931034482758621	0.898305084745763	0.819938962360122	0.941176470588235	0.931034482758621	0.932203389830508	0.872156013001083	1	1	1	1
0.947368421052632	0.884615384615385	0.915254237288136	0.832671582529779	1	0.92	0.966101694915254	0.92760736196319	1	1	1	1
0.935483870967742	0.9375	0.932203389830508	0.872981700753498	0.935483870967742	0.9375	0.932203389830508	0.872981700753498	1	1	1	1
0.88	0.822222222222222	0.813559322033898	0.657519788918206	0.88	0.925	0.898305084745763	0.80387811634349	1	1	1	1
0.888888888888889	0.931034482758621	0.898305084745763	0.819938962360122	0.914285714285714	0.931034482758621	0.915254237288136	0.845306764551652	1	1	1	1
1	0.935483870967742	0.966101694915254	0.93210586881473	1	0.966666666666667	0.983050847457627	0.966072455434158	1	1	1	1
0.945945945945946	0.96	0.949152542372881	0.902047592695075	0.945945945945946	0.96	0.949152542372881	0.902047592695075	1	1	1	1
0.916666666666667	0.896551724137931	0.898305084745763	0.812995245641838	0.942857142857143	0.896551724137931	0.915254237288136	0.838709677419355	1	1	1	1
0.909090909090909	0.935483870967742	0.915254237288136	0.845953002610966	0.909090909090909	0.966666666666667	0.932203389830508	0.876633559853633	1	1	1	1
0.926829268292683	0.807692307692308	0.864406779661017	0.729512893982808	0.95	0.875	0.915254237288136	0.826368452030606	1	1	1	1
0.866666666666667	0.785714285714286	0.779661016949153	0.617837568510214	0.866666666666667	0.868421052631579	0.847457627118644	0.729495669893021	1	1	1	1
0.843137254901961	1	0.864406779661017	0.764	0.955555555555556	0.941176470588235	0.949152542372881	0.883475971033575	1	1	1	1
0.941176470588235	0.794117647058824	0.847457627118644	0.70999453850355	1	0.9	0.949152542372881	0.896672504378284	1	1	1	1
0.966666666666667	0.909090909090909	0.932203389830508	0.869107043815862	1	0.9375	0.966101694915254	0.932261768082664	1	1	1	1
0.888888888888889	0.972222222222222	0.932203389830508	0.870967741935484	0.923076923076923	0.972222222222222	0.949152542372881	0.900840336134454	1	1	1	1
0.805555555555556	0.857142857142857	0.796610169491525	0.668694431445952	0.852941176470588	0.909090909090909	0.864406779661017	0.766683143845774	0.966666666666667	1	0.983050847457627	0.967167501391208
0.939393939393939	0.875	0.898305084745763	0.808855291576674	0.939393939393939	0.903225806451613	0.915254237288136	0.840798704803022	1	1	1	1
0.939393939393939	0.903225806451613	0.915254237288136	0.840798704803022	0.939393939393939	0.933333333333333	0.932203389830508	0.872707659115426	1	1	1	1
0.944444444444444	0.925925925925926	0.932203389830508	0.87018701870187	0.971428571428571	0.961538461538462	0.966101694915254	0.932916429789653	1	1	1	1
0.825	0.8125	0.779661016949153	0.639736965711602	1	0.8125	0.898305084745763	0.788530465949821	0.942857142857143	0.962962962962963	0.949152542372881	0.903752039151713
0.925	0.916666666666667	0.915254237288136	0.837644468904788	0.948717948717949	1	0.966101694915254	0.933408577878104	1	1	1	1
0.925925925925926	0.829268292682927	0.847457627118644	0.716497597437266	0.961538461538462	0.871794871794872	0.898305084745763	0.803224013340745	1	1	1	1
0.945945945945946	0.827586206896552	0.88135593220339	0.766798418972332	0.972222222222222	0.827586206896552	0.898305084745763	0.791642142436728	1	1	1	1
0.857142857142857	0.851851851851852	0.830508474576271	0.708498023715415	0.923076923076923	0.884615384615385	0.898305084745763	0.806873977086743	1	1	1	1
0.8	0.794871794871795	0.745762711864407	0.590088003705419	0.903225806451613	0.861111111111111	0.864406779661017	0.754805194805195	1	0.939393939393939	0.966101694915254	0.932261768082664
0.868421052631579	0.896551724137931	0.864406779661017	0.76575682382134	0.868421052631579	0.928571428571429	0.88135593220339	0.795240456122955	1	1	1	1
0.894736842105263	0.925925925925926	0.898305084745763	0.81808838643371	0.918918918918919	0.892857142857143	0.898305084745763	0.811401172083111	1	1	1	1
0.85	0.961538461538462	0.88135593220339	0.80038666022233	1	0.961538461538462	0.983050847457627	0.965109402720284	1	1	1	1
0.8	0.931034482758621	0.830508474576271	0.729605866177818	0.941176470588235	0.931034482758621	0.932203389830508	0.872156013001083	1	1	1	1
0.902439024390244	1	0.932203389830508	0.876310272536687	0.925	1	0.949152542372881	0.90385659967409	1	1	1	1
0.918918918918919	0.862068965517241	0.88135593220339	0.779262426509888	0.918918918918919	0.892857142857143	0.898305084745763	0.811401172083111	1	1	1	1
0.829268292682927	0.925925925925926	0.847457627118644	0.749882242110221	0.944444444444444	0.925925925925926	0.932203389830508	0.87018701870187	1	1	1	1
0.875	0.911764705882353	0.88135593220339	0.789821882951654	0.903225806451613	0.939393939393939	0.915254237288136	0.845306764551652	1	1	1	1
0.888888888888889	0.9	0.88135593220339	0.789821882951654	0.941176470588235	0.9	0.915254237288136	0.839934888768313	1	1	1	1
0.941176470588235	1	0.966101694915254	0.936285097192225	0.96969696969697	1	0.983050847457627	0.967057509771078	1	1	1	1
0.935483870967742	0.967741935483871	0.949152542372881	0.904582210242588	0.966666666666667	0.967741935483871	0.966101694915254	0.934408004446915	1	1	1	1
0.813953488372093	0.8	0.76271186440678	0.617238183503244	0.897435897435897	0.96	0.915254237288136	0.847702632937532	1	0.96	0.983050847457627	0.964649490713002
0.852941176470588	0.967741935483871	0.898305084745763	0.823968175037295	0.90625	0.967741935483871	0.932203389830508	0.876375065479308	1	1	1	1
0.847826086956522	1	0.88135593220339	0.799222168206125	0.975	1	0.983050847457627	0.963958460598656	1	1	1	1
0.911764705882353	0.875	0.88135593220339	0.784108729743858	0.911764705882353	0.933333333333333	0.915254237288136	0.845791949817041	0.96875	1	0.983050847457627	0.967167501391208
0.941176470588235	0.84375	0.88135593220339	0.775176918889494	0.941176470588235	0.9	0.915254237288136	0.839934888768313	1	1	1	1
0.964285714285714	0.941176470588235	0.949152542372881	0.901282766313441	1	0.941176470588235	0.966101694915254	0.93210586881473	1	1	1	1
0.96969696969697	0.931034482758621	0.949152542372881	0.900729108244532	0.96969696969697	0.931034482758621	0.949152542372881	0.900729108244532	1	1	1	1
1	0.918918918918919	0.949152542372881	0.897510133178923	1	0.894736842105263	0.932203389830508	0.86405529953917	1	1	1	1
