# Supplementary material for: Predicting seismic-induced liquefaction through ensemble learning frameworks
Source: Sci Rep. 2019 Aug 13;9:11786. doi: 10.1038/s41598-019-48044-0 (PMC6692379; doi:10.1038/s41598-019-48044-0)
Supplement: Supplementary file 4 — Dataset 3 [file 41598_2019_48044_MOESM4_ESM.zip › Training_Result_ESVM_Ensemble_Size_5.csv]

False_Positive_Bagging	False_Negative_Bagging	Accuracy_Bagging	Kappa_Bagging	False_Positive_Stacking	False_Negative_Stacking	Accuracy_Stacking	Kappa_Stacking	False_Positive_Boosting	False_Negative_Boosting	Accuracy_Boosting	Kappa_Boosting
0.878048780487805	0.958333333333333	0.898305084745763	0.821482602118003	0.923076923076923	0.92	0.915254237288136	0.839934888768313	0.972972972972973	0.884615384615385	0.932203389830508	0.860437610881135
0.804878048780488	0.838709677419355	0.779661016949153	0.648970251716247	0.891891891891892	0.838709677419355	0.847457627118644	0.727552591072345	0.942857142857143	0.928571428571429	0.932203389830508	0.871319520174482
0.941176470588235	0.818181818181818	0.864406779661017	0.742639040348964	0.914285714285714	0.870967741935484	0.88135593220339	0.782974251182344	0.96969696969697	0.870967741935484	0.915254237288136	0.833802816901409
0.871794871794872	0.862068965517241	0.847457627118644	0.734367183591796	0.918918918918919	0.833333333333333	0.864406779661017	0.746916890080429	0.85	0.862068965517241	0.830508474576271	0.713592233009709
0.967741935483871	0.90625	0.932203389830508	0.86881600889383	0.967741935483871	0.90625	0.932203389830508	0.86881600889383	0.909090909090909	0.878787878787879	0.88135593220339	0.784783741532048
0.782608695652174	0.884615384615385	0.779661016949153	0.661667401852669	0.923076923076923	0.851851851851852	0.88135593220339	0.773450356555129	0.818181818181818	0.793103448275862	0.76271186440678	0.613657623947615
0.785714285714286	0.866666666666667	0.779661016949153	0.657130084935181	0.785714285714286	0.866666666666667	0.779661016949153	0.657130084935181	0.868421052631579	0.838709677419355	0.830508474576271	0.706613625062158
0.818181818181818	0.92	0.830508474576271	0.726598702502317	0.818181818181818	0.92	0.830508474576271	0.726598702502317	0.878048780487805	0.793103448275862	0.813559322033898	0.665980442614514
0.82051282051282	0.870967741935484	0.813559322033898	0.696018735362998	0.96969696969697	0.870967741935484	0.915254237288136	0.833802816901409	0.888888888888889	0.931034482758621	0.898305084745763	0.819938962360122
0.878787878787879	0.909090909090909	0.88135593220339	0.790461694571283	0.966666666666667	0.882352941176471	0.915254237288136	0.836565096952909	1	0.967741935483871	0.983050847457627	0.966111430212522
0.85	0.862068965517241	0.830508474576271	0.713592233009709	0.944444444444444	0.78125	0.847457627118644	0.702187324733595	0.944444444444444	0.892857142857143	0.915254237288136	0.837106570955273
0.933333333333333	0.885714285714286	0.898305084745763	0.810085836909871	0.903225806451613	0.885714285714286	0.88135593220339	0.784783741532048	0.96551724137931	0.861111111111111	0.898305084745763	0.804527885146328
0.888888888888889	0.9	0.88135593220339	0.789821882951654	0.888888888888889	0.964285714285714	0.915254237288136	0.850025419420437	0.941176470588235	1	0.966101694915254	0.936285097192225
0.82051282051282	0.870967741935484	0.813559322033898	0.696018735362998	0.8	0.870967741935484	0.796610169491525	0.676416819012797	0.888888888888889	0.870967741935484	0.864406779661017	0.759674134419552
0.882352941176471	0.878787878787879	0.864406779661017	0.761133603238867	0.857142857142857	0.966666666666667	0.898305084745763	0.824665676077266	0.833333333333333	0.966666666666667	0.88135593220339	0.80038666022233
0.906976744186047	0.909090909090909	0.898305084745763	0.806133625410734	0.928571428571429	0.909090909090909	0.915254237288136	0.831717056474615	0.928571428571429	0.909090909090909	0.915254237288136	0.831717056474615
0.875	0.939393939393939	0.898305084745763	0.819203268641471	0.933333333333333	0.939393939393939	0.932203389830508	0.872707659115426	0.933333333333333	0.861111111111111	0.88135593220339	0.779026217228464
0.837837837837838	0.933333333333333	0.864406779661017	0.772858517805582	0.861111111111111	0.903225806451613	0.864406779661017	0.767143561914159	0.911764705882353	0.875	0.88135593220339	0.784108729743858
1	0.826086956521739	0.932203389830508	0.835654596100278	0.975609756097561	0.863636363636364	0.932203389830508	0.846653671215075	0.869565217391304	0.904761904761905	0.864406779661017	0.755946225439504
0.96969696969697	0.870967741935484	0.915254237288136	0.833802816901409	0.941176470588235	0.870967741935484	0.898305084745763	0.807608695652174	0.96969696969697	0.964285714285714	0.966101694915254	0.933967543368775
0.8125	0.868421052631579	0.813559322033898	0.684491978609626	0.8125	0.891891891891892	0.830508474576271	0.711350293542074	0.896551724137931	0.891891891891892	0.88135593220339	0.782974251182344
0.909090909090909	0.852941176470588	0.864406779661017	0.754294638209266	0.909090909090909	0.852941176470588	0.864406779661017	0.754294638209266	0.967741935483871	0.828571428571429	0.88135593220339	0.770428015564202
0.878787878787879	0.882352941176471	0.864406779661017	0.761133603238867	0.878787878787879	0.882352941176471	0.864406779661017	0.761133603238867	0.935483870967742	0.9375	0.932203389830508	0.872981700753498
0.911764705882353	0.903225806451613	0.898305084745763	0.81495033978045	0.939393939393939	0.903225806451613	0.915254237288136	0.840798704803022	0.911764705882353	0.875	0.88135593220339	0.784108729743858
0.947368421052632	0.92	0.932203389830508	0.866967305524239	0.947368421052632	0.92	0.932203389830508	0.866967305524239	0.923076923076923	0.793103448275862	0.847457627118644	0.70549084858569
0.896551724137931	0.942857142857143	0.915254237288136	0.843335103558152	0.896551724137931	0.942857142857143	0.915254237288136	0.843335103558152	0.962962962962963	0.916666666666667	0.932203389830508	0.86823003908431
0.875	0.96875	0.915254237288136	0.848795489492568	0.903225806451613	0.96875	0.932203389830508	0.875854813256181	0.933333333333333	1	0.966101694915254	0.936008676789588
0.9375	0.90625	0.915254237288136	0.841312533620226	0.9375	0.90625	0.915254237288136	0.841312533620226	0.967741935483871	0.90625	0.932203389830508	0.86881600889383
0.918918918918919	0.961538461538462	0.932203389830508	0.875066172578084	0.944444444444444	0.961538461538462	0.949152542372881	0.903013698630137	1	0.862068965517241	0.932203389830508	0.858173076923077
0.90625	0.882352941176471	0.88135593220339	0.785007808433108	0.90625	0.882352941176471	0.88135593220339	0.785007808433108	0.935483870967742	0.9375	0.932203389830508	0.872981700753498
0.926829268292683	1	0.949152542372881	0.902479338842975	0.904761904761905	1	0.932203389830508	0.874734607218683	0.974358974358974	1	0.983050847457627	0.964691801316577
0.911764705882353	0.8	0.830508474576271	0.691583899634083	0.911764705882353	0.823529411764706	0.847457627118644	0.722425509670674	0.837837837837838	0.848484848484848	0.813559322033898	0.689027311931002
0.857142857142857	0.921052631578947	0.88135593220339	0.782745923198316	0.857142857142857	0.972222222222222	0.915254237288136	0.84233030464992	0.923076923076923	0.921052631578947	0.915254237288136	0.837106570955273
0.947368421052632	0.884615384615385	0.915254237288136	0.832671582529779	0.947368421052632	0.884615384615385	0.915254237288136	0.832671582529779	0.947368421052632	0.92	0.932203389830508	0.866967305524239
0.909090909090909	1	0.949152542372881	0.907378335949765	0.857142857142857	1	0.915254237288136	0.853598014888338	0.882352941176471	1	0.932203389830508	0.879837067209776
0.941176470588235	0.870967741935484	0.898305084745763	0.807608695652174	0.96969696969697	0.84375	0.898305084745763	0.800112930547713	0.888888888888889	0.870967741935484	0.864406779661017	0.759674134419552
0.829268292682927	0.925925925925926	0.847457627118644	0.749882242110221	0.871794871794872	0.925925925925926	0.88135593220339	0.794220229197808	0.871794871794872	0.961538461538462	0.898305084745763	0.823968175037295
0.888888888888889	0.921052631578947	0.898305084745763	0.809369951534734	0.923076923076923	0.921052631578947	0.915254237288136	0.837106570955273	0.923076923076923	0.853658536585366	0.864406779661017	0.744864864864865
0.96551724137931	0.837837837837838	0.88135593220339	0.772451790633609	0.875	0.939393939393939	0.898305084745763	0.819203268641471	1	0.815789473684211	0.88135593220339	0.764940239043825
0.85	0.862068965517241	0.830508474576271	0.713592233009709	0.85	0.892857142857143	0.847457627118644	0.742607852641784	0.894736842105263	0.892857142857143	0.88135593220339	0.787223080886141
0.885714285714286	0.903225806451613	0.88135593220339	0.790461694571283	0.885714285714286	0.933333333333333	0.898305084745763	0.820304568527919	0.911764705882353	0.903225806451613	0.898305084745763	0.81495033978045
0.891891891891892	0.866666666666667	0.864406779661017	0.758196721311476	0.891891891891892	0.896551724137931	0.88135593220339	0.788746803069054	0.970588235294118	1	0.983050847457627	0.966872543514879
0.939393939393939	0.848484848484848	0.88135593220339	0.77687736358725	0.96875	0.848484848484848	0.898305084745763	0.801902630106324	0.96875	1	0.983050847457627	0.967167501391208
0.909090909090909	0.863636363636364	0.88135593220339	0.767061477721376	0.909090909090909	0.863636363636364	0.88135593220339	0.767061477721376	0.909090909090909	0.95	0.915254237288136	0.836745987825125
0.90625	0.75	0.779661016949153	0.605655526992288	0.828571428571429	0.882352941176471	0.830508474576271	0.716346153846154	0.935483870967742	0.909090909090909	0.915254237288136	0.841483073616335
0.853658536585366	0.827586206896552	0.813559322033898	0.681706718979892	0.921052631578947	0.8	0.847457627118644	0.710310965630115	0.875	0.857142857142857	0.847457627118644	0.731953558808682
0.833333333333333	0.966666666666667	0.88135593220339	0.80038666022233	0.833333333333333	0.966666666666667	0.88135593220339	0.80038666022233	0.882352941176471	1	0.932203389830508	0.879837067209776
0.848484848484848	0.885714285714286	0.847457627118644	0.737518536826495	0.875	0.911764705882353	0.88135593220339	0.789821882951654	0.823529411764706	0.911764705882353	0.847457627118644	0.742607852641784
0.84375	0.941176470588235	0.88135593220339	0.792774711490216	0.84375	0.96969696969697	0.898305084745763	0.821482602118003	0.9	1	0.949152542372881	0.905901116427432
0.829268292682927	0.862068965517241	0.813559322033898	0.693723454459651	0.829268292682927	0.862068965517241	0.813559322033898	0.693723454459651	0.944444444444444	0.806451612903226	0.864406779661017	0.736312849162011
0.918918918918919	0.833333333333333	0.864406779661017	0.746916890080429	0.944444444444444	0.833333333333333	0.88135593220339	0.770172509738453	0.894736842105263	0.892857142857143	0.88135593220339	0.787223080886141
0.909090909090909	0.78	0.779661016949153	0.589180503481521	0.769230769230769	0.847826086956522	0.779661016949153	0.60443527591542	0.689655172413793	0.847826086956522	0.728813559322034	0.536117936117936
0.828571428571429	0.967741935483871	0.88135593220339	0.799417192812045	0.852941176470588	1	0.915254237288136	0.85286783042394	0.783783783783784	0.882352941176471	0.796610169491525	0.674632352941176
0.813953488372093	0.857142857142857	0.796610169491525	0.672828096118299	0.897435897435897	0.774193548387097	0.813559322033898	0.657519788918206	0.875	0.75	0.779661016949153	0.608073582013286
0.857142857142857	0.884615384615385	0.847457627118644	0.738552437223043	0.9	0.884615384615385	0.88135593220339	0.782745923198316	0.947368421052632	0.92	0.932203389830508	0.866967305524239
0.891891891891892	0.866666666666667	0.864406779661017	0.758196721311476	0.891891891891892	0.896551724137931	0.88135593220339	0.788746803069054	0.942857142857143	0.838709677419355	0.88135593220339	0.772952171522815
0.82051282051282	0.84375	0.796610169491525	0.668694431445952	0.888888888888889	0.84375	0.847457627118644	0.729495669893021	0.888888888888889	0.931034482758621	0.898305084745763	0.819938962360122
1	0.793103448275862	0.898305084745763	0.775665399239544	0.947368421052632	0.92	0.932203389830508	0.866967305524239	0.923076923076923	0.884615384615385	0.898305084745763	0.806873977086743
0.935483870967742	0.857142857142857	0.88135593220339	0.778789501874665	0.935483870967742	0.882352941176471	0.898305084745763	0.810085836909871	0.935483870967742	0.9375	0.932203389830508	0.872981700753498
0.846153846153846	0.787234042553192	0.76271186440678	0.582406471183013	0.88	0.86046511627907	0.847457627118644	0.714362560516407	0.758620689655172	0.880952380952381	0.796610169491525	0.645468202303455
0.914285714285714	0.931034482758621	0.915254237288136	0.845306764551652	0.888888888888889	0.931034482758621	0.898305084745763	0.819938962360122	1	0.9	0.949152542372881	0.896672504378284
1	0.878787878787879	0.932203389830508	0.86405529953917	1	0.90625	0.949152542372881	0.898100172711572	1	1	1	1
0.945945945945946	0.888888888888889	0.915254237288136	0.835103409726104	0.945945945945946	0.96	0.949152542372881	0.902047592695075	0.945945945945946	0.96	0.949152542372881	0.902047592695075
0.916666666666667	0.896551724137931	0.898305084745763	0.812995245641838	0.970588235294118	0.896551724137931	0.932203389830508	0.866137266023823	0.970588235294118	0.866666666666667	0.915254237288136	0.832100170745589
0.9375	0.90625	0.915254237288136	0.841312533620226	0.9375	0.90625	0.915254237288136	0.841312533620226	0.909090909090909	0.90625	0.898305084745763	0.815336463223787
0.904761904761905	0.84	0.864406779661017	0.74235807860262	0.926829268292683	0.84	0.88135593220339	0.765207504263786	0.904761904761905	0.807692307692308	0.847457627118644	0.708081363386476
0.866666666666667	0.767441860465116	0.76271186440678	0.590683845391477	0.787878787878788	0.804878048780488	0.745762711864407	0.5870275314979	0.722222222222222	0.916666666666667	0.779661016949153	0.649291266575217
0.895833333333333	1	0.915254237288136	0.834362717574397	0.914893617021276	0.941176470588235	0.915254237288136	0.824509220701963	0.977272727272727	1	0.983050847457627	0.959616700889802
1	0.710526315789474	0.813559322033898	0.612074118350269	0.888888888888889	0.84375	0.847457627118644	0.729495669893021	0.82051282051282	0.870967741935484	0.813559322033898	0.696018735362998
0.935483870967742	0.833333333333333	0.864406779661017	0.747593582887701	0.935483870967742	0.909090909090909	0.915254237288136	0.841483073616335	0.966666666666667	0.9375	0.949152542372881	0.901721265963354
0.96	0.972222222222222	0.966101694915254	0.932144910868315	0.96	0.972222222222222	0.966101694915254	0.932144910868315	0.96	0.921052631578947	0.932203389830508	0.866137266023823
0.725	0.857142857142857	0.728813559322034	0.592576607682348	0.783783783783784	0.857142857142857	0.779661016949153	0.648970251716247	0.828571428571429	0.882352941176471	0.830508474576271	0.716346153846154
0.815789473684211	0.875	0.813559322033898	0.696303228825456	0.815789473684211	0.875	0.813559322033898	0.696303228825456	0.96875	0.848484848484848	0.898305084745763	0.801902630106324
0.939393939393939	0.903225806451613	0.915254237288136	0.840798704803022	0.939393939393939	0.903225806451613	0.915254237288136	0.840798704803022	1	1	1	1
0.918918918918919	0.961538461538462	0.932203389830508	0.875066172578084	0.944444444444444	0.925925925925926	0.932203389830508	0.87018701870187	0.944444444444444	0.892857142857143	0.915254237288136	0.837106570955273
0.804878048780488	0.764705882352941	0.728813559322034	0.568555758683729	0.804878048780488	0.8125	0.76271186440678	0.622140896614822	0.767441860465116	0.8125	0.728813559322034	0.588491717523976
0.902439024390244	1	0.932203389830508	0.876310272536687	0.948717948717949	1	0.966101694915254	0.933408577878104	1	1	1	1
0.925925925925926	0.871794871794872	0.88135593220339	0.77687736358725	0.925925925925926	0.871794871794872	0.88135593220339	0.77687736358725	0.862068965517241	0.894736842105263	0.864406779661017	0.756198347107438
0.897435897435897	0.827586206896552	0.847457627118644	0.721843897328444	0.972222222222222	0.827586206896552	0.898305084745763	0.791642142436728	0.972222222222222	0.923076923076923	0.949152542372881	0.897628687102371
0.857142857142857	0.851851851851852	0.830508474576271	0.708498023715415	0.857142857142857	0.92	0.864406779661017	0.768400392541708	0.972972972972973	0.793103448275862	0.88135593220339	0.750453172205438
0.875	0.815789473684211	0.813559322033898	0.674360260913196	0.933333333333333	0.861111111111111	0.88135593220339	0.779026217228464	0.903225806451613	0.837837837837838	0.847457627118644	0.725012946659762
0.891891891891892	0.866666666666667	0.864406779661017	0.758196721311476	0.942857142857143	0.8125	0.864406779661017	0.739801543550166	0.804878048780488	0.838709677419355	0.779661016949153	0.648970251716247
0.894736842105263	0.862068965517241	0.864406779661017	0.756198347107438	0.894736842105263	0.862068965517241	0.864406779661017	0.756198347107438	0.894736842105263	0.892857142857143	0.88135593220339	0.787223080886141
0.871794871794872	0.892857142857143	0.864406779661017	0.764353469795307	0.944444444444444	0.892857142857143	0.915254237288136	0.837106570955273	0.944444444444444	0.961538461538462	0.949152542372881	0.903013698630137
0.864864864864865	0.84375	0.830508474576271	0.708353929807217	0.914285714285714	0.818181818181818	0.847457627118644	0.720379146919431	0.888888888888889	0.931034482758621	0.898305084745763	0.819938962360122
0.925	1	0.949152542372881	0.90385659967409	0.925	1	0.949152542372881	0.90385659967409	0.948717948717949	0.956521739130435	0.949152542372881	0.89937464468448
0.944444444444444	0.806451612903226	0.864406779661017	0.736312849162011	0.918918918918919	0.892857142857143	0.898305084745763	0.811401172083111	0.918918918918919	0.806451612903226	0.847457627118644	0.714362560516407
0.85	0.925925925925926	0.864406779661017	0.771539206195547	0.918918918918919	0.925925925925926	0.915254237288136	0.843335103558152	0.918918918918919	0.925925925925926	0.915254237288136	0.843335103558152
0.875	0.911764705882353	0.88135593220339	0.789821882951654	0.903225806451613	0.911764705882353	0.898305084745763	0.81495033978045	0.903225806451613	0.911764705882353	0.898305084745763	0.81495033978045
0.864864864864865	0.870967741935484	0.847457627118644	0.737518536826495	0.888888888888889	0.9	0.88135593220339	0.789821882951654	0.864864864864865	0.9	0.864406779661017	0.766683143845774
0.941176470588235	0.964285714285714	0.949152542372881	0.90427257977285	0.914285714285714	1	0.949152542372881	0.907378335949765	0.941176470588235	0.9	0.915254237288136	0.839934888768313
0.935483870967742	0.857142857142857	0.88135593220339	0.778789501874665	0.935483870967742	0.909090909090909	0.915254237288136	0.841483073616335	0.966666666666667	0.967741935483871	0.966101694915254	0.934408004446915
0.813953488372093	0.75	0.728813559322034	0.561338289962825	0.833333333333333	0.857142857142857	0.813559322033898	0.691686460807601	0.853658536585366	0.923076923076923	0.864406779661017	0.770204479065239
0.878787878787879	0.909090909090909	0.88135593220339	0.790461694571283	0.90625	0.909090909090909	0.898305084745763	0.815336463223787	0.828571428571429	0.9375	0.864406779661017	0.771539206195547
0.847826086956522	1	0.88135593220339	0.799222168206125	0.906976744186047	1	0.932203389830508	0.872844827586207	0.951219512195122	1	0.966101694915254	0.93107476635514
0.885714285714286	0.875	0.864406779661017	0.760649087221095	0.885714285714286	0.875	0.864406779661017	0.760649087221095	0.939393939393939	0.933333333333333	0.932203389830508	0.872707659115426
0.888888888888889	0.818181818181818	0.830508474576271	0.699286442405708	0.914285714285714	0.794117647058824	0.830508474576271	0.688982604111755	0.941176470588235	0.9	0.915254237288136	0.839934888768313
0.931034482758621	0.914285714285714	0.915254237288136	0.840798704803022	0.964285714285714	0.941176470588235	0.949152542372881	0.901282766313441	1	0.96969696969697	0.983050847457627	0.965954991344489
0.914285714285714	0.9	0.898305084745763	0.814173228346457	0.914285714285714	0.9	0.898305084745763	0.814173228346457	1	0.84375	0.915254237288136	0.826776277157957
0.892857142857143	0.894736842105263	0.88135593220339	0.781365802011646	0.892857142857143	0.918918918918919	0.898305084745763	0.811401172083111	0.862068965517241	1	0.932203389830508	0.874734607218683
