# Supplementary material for: Predicting seismic-induced liquefaction through ensemble learning frameworks
Source: Sci Rep. 2019 Aug 13;9:11786. doi: 10.1038/s41598-019-48044-0 (PMC6692379; doi:10.1038/s41598-019-48044-0)
Supplement: Supplementary file 4 — Dataset 3 [file 41598_2019_48044_MOESM4_ESM.zip › Training_Result_ESVM_Ensemble_Size_50.csv]

False_Positive_Bagging	False_Negative_Bagging	Accuracy_Bagging	Kappa_Bagging	False_Positive_Stacking	False_Negative_Stacking	Accuracy_Stacking	Kappa_Stacking	False_Positive_Boosting	False_Negative_Boosting	Accuracy_Boosting	Kappa_Boosting
0.923076923076923	0.92	0.915254237288136	0.839934888768313	0.923076923076923	0.958333333333333	0.932203389830508	0.872638963842417	1	1	1	1
0.825	0.896551724137931	0.830508474576271	0.722874589008924	0.942857142857143	0.928571428571429	0.932203389830508	0.871319520174482	1	1	1	1
0.914285714285714	0.84375	0.864406779661017	0.751709626512362	0.914285714285714	0.931034482758621	0.915254237288136	0.845306764551652	1	1	1	1
0.871794871794872	0.862068965517241	0.847457627118644	0.734367183591796	0.894736842105263	0.925925925925926	0.898305084745763	0.81808838643371	1	1	1	1
0.967741935483871	0.935483870967742	0.949152542372881	0.901612006670372	1	0.935483870967742	0.966101694915254	0.93210586881473	1	1	1	1
0.837209302325581	0.884615384615385	0.830508474576271	0.718107978977544	0.947368421052632	0.884615384615385	0.915254237288136	0.832671582529779	1	1	1	1
0.733333333333333	0.866666666666667	0.728813559322034	0.604026845637584	0.846153846153846	0.928571428571429	0.864406779661017	0.772420443587271	0.970588235294118	0.928571428571429	0.949152542372881	0.899943470887507
0.857142857142857	0.92	0.864406779661017	0.768400392541708	0.972972972972973	0.851851851851852	0.915254237288136	0.824300178677784	1	1	1	1
0.941176470588235	0.870967741935484	0.898305084745763	0.807608695652174	1	0.9	0.949152542372881	0.896672504378284	1	1	1	1
0.935483870967742	0.9375	0.932203389830508	0.872981700753498	0.966666666666667	0.967741935483871	0.966101694915254	0.934408004446915	1	1	1	1
0.871794871794872	0.806451612903226	0.813559322033898	0.674033149171271	1	0.892857142857143	0.949152542372881	0.894202032277346	1	1	1	1
0.903225806451613	0.885714285714286	0.88135593220339	0.784783741532048	0.933333333333333	0.911764705882353	0.915254237288136	0.841312533620226	1	1	1	1
0.864864864864865	0.9	0.864406779661017	0.766683143845774	0.914285714285714	1	0.949152542372881	0.907378335949765	1	1	1	1
0.82051282051282	0.84375	0.796610169491525	0.668694431445952	0.96969696969697	0.870967741935484	0.915254237288136	0.833802816901409	1	1	1	1
0.909090909090909	0.828571428571429	0.847457627118644	0.72386895475819	0.909090909090909	0.90625	0.898305084745763	0.815336463223787	1	1	1	1
0.886363636363636	0.952380952380952	0.898305084745763	0.814756671899529	0.951219512195122	0.909090909090909	0.932203389830508	0.859356376638856	1	1	1	1
0.848484848484848	0.939393939393939	0.88135593220339	0.794220229197808	0.903225806451613	0.939393939393939	0.915254237288136	0.845306764551652	1	1	1	1
0.885714285714286	0.903225806451613	0.88135593220339	0.790461694571283	0.861111111111111	1	0.915254237288136	0.854032657100445	1	1	1	1
0.888888888888889	0.863636363636364	0.864406779661017	0.744450460205739	0.975609756097561	0.904761904761905	0.949152542372881	0.886465683130212	1	1	1	1
0.941176470588235	0.964285714285714	0.949152542372881	0.90427257977285	0.941176470588235	0.964285714285714	0.949152542372881	0.90427257977285	1	1	1	1
0.787878787878788	0.846153846153846	0.779661016949153	0.637352245862884	0.866666666666667	0.942857142857143	0.898305084745763	0.816580310880829	1	1	1	1
0.882352941176471	0.852941176470588	0.847457627118644	0.731682668014149	0.9375	0.90625	0.915254237288136	0.841312533620226	1	1	1	1
0.852941176470588	0.882352941176471	0.847457627118644	0.738294726466239	0.935483870967742	0.882352941176471	0.898305084745763	0.810085836909871	1	1	1	1
0.911764705882353	0.848484848484848	0.864406779661017	0.753267119707266	0.885714285714286	0.96551724137931	0.915254237288136	0.850177755205688	1	1	1	1
0.947368421052632	0.92	0.932203389830508	0.866967305524239	0.947368421052632	0.958333333333333	0.949152542372881	0.900840336134454	1	1	1	1
0.896551724137931	0.916666666666667	0.898305084745763	0.812995245641838	0.962962962962963	0.942857142857143	0.949152542372881	0.900729108244532	1	1	1	1
0.96551724137931	0.911764705882353	0.932203389830508	0.869107043815862	0.96551724137931	0.96875	0.966101694915254	0.934261838440111	1	1	1	1
0.882352941176471	0.90625	0.88135593220339	0.79067410035479	0.9375	0.935483870967742	0.932203389830508	0.872981700753498	1	1	1	1
0.918918918918919	0.961538461538462	0.932203389830508	0.875066172578084	0.971428571428571	0.961538461538462	0.966101694915254	0.932916429789653	1	1	1	1
0.935483870967742	0.909090909090909	0.915254237288136	0.841483073616335	0.90625	1	0.949152542372881	0.907086614173228	1	1	1	1
0.926829268292683	1	0.949152542372881	0.902479338842975	0.95	1	0.966101694915254	0.932339449541284	1	1	1	1
0.885714285714286	0.848484848484848	0.847457627118644	0.730866700456158	0.885714285714286	1	0.932203389830508	0.880081300813008	1	1	1	1
0.857142857142857	0.875	0.847457627118644	0.725012946659762	0.857142857142857	0.972222222222222	0.915254237288136	0.84233030464992	1	1	1	1
0.947368421052632	0.92	0.932203389830508	0.866967305524239	0.947368421052632	0.958333333333333	0.949152542372881	0.900840336134454	1	1	1	1
0.857142857142857	0.966666666666667	0.898305084745763	0.824665676077266	0.857142857142857	1	0.915254237288136	0.853598014888338	1	1	1	1
0.941176470588235	0.84375	0.88135593220339	0.775176918889494	0.96969696969697	0.9	0.932203389830508	0.86734120292299	1	1	1	1
0.918918918918919	0.892857142857143	0.898305084745763	0.811401172083111	0.918918918918919	0.925925925925926	0.915254237288136	0.843335103558152	1	1	1	1
0.923076923076923	0.972222222222222	0.949152542372881	0.900840336134454	0.96	0.972222222222222	0.966101694915254	0.932144910868315	1	1	1	1
0.875	0.939393939393939	0.898305084745763	0.819203268641471	1	0.911764705882353	0.949152542372881	0.898567335243553	1	1	1	1
0.894736842105263	0.892857142857143	0.88135593220339	0.787223080886141	0.894736842105263	0.961538461538462	0.915254237288136	0.848795489492568	1	1	1	1
0.885714285714286	0.933333333333333	0.898305084745763	0.820304568527919	0.911764705882353	0.933333333333333	0.915254237288136	0.845791949817041	1	1	1	1
0.891891891891892	0.896551724137931	0.88135593220339	0.788746803069054	0.942857142857143	0.896551724137931	0.915254237288136	0.838709677419355	1	1	1	1
0.939393939393939	0.848484848484848	0.88135593220339	0.77687736358725	0.939393939393939	1	0.966101694915254	0.936422413793104	1	1	1	1
0.888888888888889	0.904761904761905	0.88135593220339	0.778314546430488	0.952380952380952	0.904761904761905	0.932203389830508	0.855921855921856	1	1	1	1
0.90625	0.882352941176471	0.88135593220339	0.785007808433108	0.966666666666667	0.882352941176471	0.915254237288136	0.836565096952909	1	1	1	1
0.921052631578947	0.827586206896552	0.864406779661017	0.743617599130907	0.921052631578947	0.888888888888889	0.898305084745763	0.809369951534734	0.972222222222222	1	0.983050847457627	0.966266437964551
0.967741935483871	0.878787878787879	0.915254237288136	0.836020011117288	0.967741935483871	1	0.983050847457627	0.967204002223457	1	1	1	1
0.875	0.885714285714286	0.864406779661017	0.760649087221095	0.875	0.939393939393939	0.898305084745763	0.819203268641471	1	1	1	1
0.84375	0.941176470588235	0.88135593220339	0.792774711490216	0.9	0.941176470588235	0.915254237288136	0.844491302055878	1	1	1	1
0.829268292682927	0.833333333333333	0.796610169491525	0.665564478034955	0.971428571428571	0.892857142857143	0.932203389830508	0.864601262191623	1	1	1	1
0.790697674418605	0.892857142857143	0.796610169491525	0.682653518601524	0.944444444444444	0.892857142857143	0.915254237288136	0.837106570955273	1	1	1	1
0.833333333333333	0.829787234042553	0.796610169491525	0.625	0.869565217391304	0.975	0.932203389830508	0.860602480803307	1	1	1	1
0.935483870967742	0.882352941176471	0.898305084745763	0.810085836909871	0.935483870967742	0.967741935483871	0.949152542372881	0.904582210242588	1	1	1	1
0.813953488372093	0.888888888888889	0.813559322033898	0.700507614213198	0.921052631578947	0.827586206896552	0.864406779661017	0.743617599130907	1	1	1	1
0.878048780487805	0.821428571428571	0.830508474576271	0.697590978985136	0.9	0.958333333333333	0.915254237288136	0.84627410109432	1	1	1	1
0.785714285714286	0.866666666666667	0.779661016949153	0.657130084935181	1	0.962962962962963	0.983050847457627	0.965476887068461	1	1	1	1
0.842105263157895	0.870967741935484	0.830508474576271	0.716346153846154	1	0.931034482758621	0.966101694915254	0.931315483119907	1	1	1	1
0.947368421052632	0.884615384615385	0.915254237288136	0.832671582529779	1	0.958333333333333	0.983050847457627	0.964090079123554	1	1	1	1
0.935483870967742	0.909090909090909	0.915254237288136	0.841483073616335	0.935483870967742	0.9375	0.932203389830508	0.872981700753498	1	1	1	1
0.88	0.840909090909091	0.830508474576271	0.685668620138519	0.916666666666667	0.925	0.915254237288136	0.832671582529779	1	1	1	1
0.888888888888889	0.931034482758621	0.898305084745763	0.819938962360122	0.914285714285714	0.931034482758621	0.915254237288136	0.845306764551652	1	1	1	1
1	0.935483870967742	0.966101694915254	0.93210586881473	1	0.966666666666667	0.983050847457627	0.966072455434158	1	1	1	1
0.897435897435897	0.96	0.915254237288136	0.847702632937532	0.972222222222222	0.96	0.966101694915254	0.932144910868315	1	1	1	1
0.891891891891892	0.896551724137931	0.88135593220339	0.788746803069054	0.970588235294118	0.896551724137931	0.932203389830508	0.866137266023823	1	1	1	1
0.909090909090909	0.90625	0.898305084745763	0.815336463223787	1	0.966666666666667	0.983050847457627	0.966072455434158	1	1	1	1
0.883720930232558	0.807692307692308	0.830508474576271	0.687995769434162	0.95	0.807692307692308	0.88135593220339	0.752546434991012	1	1	1	1
0.866666666666667	0.785714285714286	0.779661016949153	0.617837568510214	0.928571428571429	0.942857142857143	0.932203389830508	0.871319520174482	1	1	1	1
0.843137254901961	1	0.864406779661017	0.764	0.934782608695652	1	0.949152542372881	0.891076923076923	1	1	1	1
0.941176470588235	0.818181818181818	0.864406779661017	0.742639040348964	1	0.84375	0.915254237288136	0.826776277157957	1	1	1	1
0.966666666666667	0.882352941176471	0.915254237288136	0.836565096952909	1	0.9375	0.966101694915254	0.932261768082664	1	1	1	1
0.888888888888889	0.972222222222222	0.932203389830508	0.870967741935484	0.888888888888889	0.972222222222222	0.932203389830508	0.870967741935484	1	1	1	1
0.805555555555556	0.857142857142857	0.796610169491525	0.668694431445952	0.878787878787879	0.9375	0.898305084745763	0.819938962360122	1	1	1	1
0.939393939393939	0.848484848484848	0.88135593220339	0.77687736358725	0.939393939393939	0.875	0.898305084745763	0.808855291576674	1	1	1	1
0.911764705882353	0.933333333333333	0.915254237288136	0.845791949817041	0.911764705882353	0.96551724137931	0.932203389830508	0.876633559853633	1	1	1	1
0.918918918918919	0.925925925925926	0.915254237288136	0.843335103558152	0.971428571428571	0.961538461538462	0.966101694915254	0.932916429789653	1	1	1	1
0.825	0.866666666666667	0.813559322033898	0.695162047909817	0.916666666666667	0.787878787878788	0.830508474576271	0.685668620138519	1	0.928571428571429	0.966101694915254	0.930669800235018
0.925	1	0.949152542372881	0.90385659967409	0.948717948717949	1	0.966101694915254	0.933408577878104	1	1	1	1
0.862068965517241	0.829268292682927	0.813559322033898	0.671392405063291	0.961538461538462	0.871794871794872	0.898305084745763	0.803224013340745	1	1	1	1
0.972222222222222	0.827586206896552	0.898305084745763	0.791642142436728	0.972222222222222	0.827586206896552	0.898305084745763	0.791642142436728	1	1	1	1
0.878048780487805	0.851851851851852	0.847457627118644	0.728943338437978	0.947368421052632	0.958333333333333	0.949152542372881	0.900840336134454	1	1	1	1
0.823529411764706	0.837837837837838	0.796610169491525	0.661244019138756	0.933333333333333	0.885714285714286	0.898305084745763	0.810085836909871	1	1	1	1
0.846153846153846	0.896551724137931	0.847457627118644	0.743849493487699	0.868421052631579	0.928571428571429	0.88135593220339	0.795240456122955	1	1	1	1
0.894736842105263	0.892857142857143	0.88135593220339	0.787223080886141	0.918918918918919	0.961538461538462	0.932203389830508	0.875066172578084	1	1	1	1
0.85	0.961538461538462	0.88135593220339	0.80038666022233	0.971428571428571	0.961538461538462	0.966101694915254	0.932916429789653	1	1	1	1
0.8	0.870967741935484	0.796610169491525	0.676416819012797	0.864864864864865	0.931034482758621	0.88135593220339	0.795847750865052	1	1	1	1
0.902439024390244	1	0.932203389830508	0.876310272536687	0.925	1	0.949152542372881	0.90385659967409	1	1	1	1
0.894736842105263	0.892857142857143	0.88135593220339	0.787223080886141	0.918918918918919	0.925925925925926	0.915254237288136	0.843335103558152	1	1	1	1
0.829268292682927	0.925925925925926	0.847457627118644	0.749882242110221	0.944444444444444	0.925925925925926	0.932203389830508	0.87018701870187	1	1	1	1
0.875	0.911764705882353	0.88135593220339	0.789821882951654	0.933333333333333	0.911764705882353	0.915254237288136	0.841312533620226	1	1	1	1
0.864864864864865	0.9	0.864406779661017	0.766683143845774	0.941176470588235	0.9	0.915254237288136	0.839934888768313	1	1	1	1
0.941176470588235	0.964285714285714	0.949152542372881	0.90427257977285	0.96969696969697	1	0.983050847457627	0.967057509771078	1	1	1	1
0.966666666666667	0.909090909090909	0.932203389830508	0.869107043815862	0.966666666666667	0.967741935483871	0.966101694915254	0.934408004446915	1	1	1	1
0.813953488372093	0.8	0.76271186440678	0.617238183503244	0.875	0.8	0.813559322033898	0.670391061452514	1	1	1	1
0.852941176470588	0.967741935483871	0.898305084745763	0.823968175037295	0.90625	1	0.949152542372881	0.907086614173228	1	1	1	1
0.847826086956522	1	0.88135593220339	0.799222168206125	0.951219512195122	0.952380952380952	0.949152542372881	0.895575221238938	1	1	1	1
0.885714285714286	0.875	0.864406779661017	0.760649087221095	0.911764705882353	0.875	0.88135593220339	0.784108729743858	0.96875	1	0.983050847457627	0.967167501391208
0.914285714285714	0.84375	0.864406779661017	0.751709626512362	0.96969696969697	0.9	0.932203389830508	0.86734120292299	1	1	1	1
0.931034482758621	0.914285714285714	0.915254237288136	0.840798704803022	1	0.941176470588235	0.966101694915254	0.93210586881473	1	1	1	1
0.914285714285714	0.931034482758621	0.915254237288136	0.845306764551652	0.96969696969697	0.931034482758621	0.949152542372881	0.900729108244532	1	1	1	1
0.961538461538462	0.918918918918919	0.932203389830508	0.86734120292299	0.961538461538462	0.971428571428571	0.966101694915254	0.932916429789653	1	1	1	1
