# Supplementary material for: Predicting seismic-induced liquefaction through ensemble learning frameworks
Source: Sci Rep. 2019 Aug 13;9:11786. doi: 10.1038/s41598-019-48044-0 (PMC6692379; doi:10.1038/s41598-019-48044-0)
Supplement: Supplementary file 4 — Dataset 3 [file 41598_2019_48044_MOESM4_ESM.zip › Training_Result_RF_Ensemble_Size_1.csv]

False_Positive_Bagging	False_Negative_Bagging	Accuracy_Bagging	Kappa_Bagging	False_Positive_Stacking	False_Negative_Stacking	Accuracy_Stacking	Kappa_Stacking	False_Positive_Boosting	False_Negative_Boosting	Accuracy_Boosting	Kappa_Boosting
1	0.884615384615385	0.949152542372881	0.890538033395176	1	0.884615384615385	0.949152542372881	0.890538033395176	0.878048780487805	0.821428571428571	0.830508474576271	0.697590978985136
0.942857142857143	0.962962962962963	0.949152542372881	0.903752039151713	0.942857142857143	0.962962962962963	0.949152542372881	0.903752039151713	0.970588235294118	0.896551724137931	0.932203389830508	0.866137266023823
0.96969696969697	0.870967741935484	0.915254237288136	0.833802816901409	0.96969696969697	0.870967741935484	0.915254237288136	0.833802816901409	0.914285714285714	0.9	0.898305084745763	0.814173228346457
0.723404255319149	1	0.779661016949153	0.6824016563147	0.723404255319149	1	0.779661016949153	0.6824016563147	0.871794871794872	0.925925925925926	0.88135593220339	0.794220229197808
0.9375	0.90625	0.915254237288136	0.841312533620226	0.9375	0.90625	0.915254237288136	0.841312533620226	0.833333333333333	0.878787878787879	0.830508474576271	0.716890595009597
0.878048780487805	0.92	0.88135593220339	0.790886075949367	0.878048780487805	0.92	0.88135593220339	0.790886075949367	0.923076923076923	0.766666666666667	0.830508474576271	0.670942554378137
0.891891891891892	0.962962962962963	0.915254237288136	0.849566547679755	0.891891891891892	0.962962962962963	0.915254237288136	0.849566547679755	0.970588235294118	0.838709677419355	0.898305084745763	0.797829811536265
0.9	0.884615384615385	0.88135593220339	0.782745923198316	0.9	0.884615384615385	0.88135593220339	0.782745923198316	0.923076923076923	0.958333333333333	0.932203389830508	0.872638963842417
0.96969696969697	0.794117647058824	0.864406779661017	0.732274532047646	0.96969696969697	0.794117647058824	0.864406779661017	0.732274532047646	0.914285714285714	0.9	0.898305084745763	0.814173228346457
0.966666666666667	0.882352941176471	0.915254237288136	0.836565096952909	0.966666666666667	0.882352941176471	0.915254237288136	0.836565096952909	0.966666666666667	0.714285714285714	0.779661016949153	0.57880285557386
0.944444444444444	0.806451612903226	0.864406779661017	0.736312849162011	0.944444444444444	0.806451612903226	0.864406779661017	0.736312849162011	0.894736842105263	0.806451612903226	0.830508474576271	0.693665628245067
0.848484848484848	0.939393939393939	0.88135593220339	0.794220229197808	0.848484848484848	0.939393939393939	0.88135593220339	0.794220229197808	1	0.794871794871795	0.864406779661017	0.731818181818182
0.82051282051282	0.931034482758621	0.847457627118644	0.750821210699202	0.82051282051282	0.931034482758621	0.847457627118644	0.750821210699202	1	0.692307692307692	0.796610169491525	0.575539568345324
0.914285714285714	0.964285714285714	0.932203389830508	0.876375065479308	0.914285714285714	0.964285714285714	0.932203389830508	0.876375065479308	0.914285714285714	0.964285714285714	0.932203389830508	0.876375065479308
0.909090909090909	0.966666666666667	0.932203389830508	0.876633559853633	0.909090909090909	0.966666666666667	0.932203389830508	0.876633559853633	0.857142857142857	0.966666666666667	0.898305084745763	0.824665676077266
0.886363636363636	0.869565217391304	0.864406779661017	0.749336165693043	0.886363636363636	0.869565217391304	0.864406779661017	0.749336165693043	1	0.8	0.915254237288136	0.79863481228669
0.875	0.815789473684211	0.813559322033898	0.674360260913196	0.875	0.815789473684211	0.813559322033898	0.674360260913196	0.903225806451613	1	0.949152542372881	0.906596306068602
0.939393939393939	0.8	0.847457627118644	0.71281773931855	0.939393939393939	0.8	0.847457627118644	0.71281773931855	0.885714285714286	0.903225806451613	0.88135593220339	0.790461694571283
0.975609756097561	0.791666666666667	0.898305084745763	0.763842561707805	0.975609756097561	0.791666666666667	0.898305084745763	0.763842561707805	1	0.59375	0.779661016949153	0.384923817161187
0.888888888888889	0.931034482758621	0.898305084745763	0.819938962360122	0.888888888888889	0.931034482758621	0.898305084745763	0.819938962360122	0.888888888888889	0.9	0.88135593220339	0.789821882951654
0.787878787878788	0.891891891891892	0.813559322033898	0.689027311931002	0.787878787878788	0.891891891891892	0.813559322033898	0.689027311931002	0.928571428571429	0.868421052631579	0.88135593220339	0.778076303062869
0.9375	0.90625	0.915254237288136	0.841312533620226	0.9375	0.90625	0.915254237288136	0.841312533620226	0.833333333333333	0.878787878787879	0.830508474576271	0.716890595009597
0.852941176470588	0.882352941176471	0.847457627118644	0.738294726466239	0.852941176470588	0.882352941176471	0.847457627118644	0.738294726466239	0.852941176470588	0.882352941176471	0.847457627118644	0.738294726466239
0.885714285714286	0.903225806451613	0.88135593220339	0.790461694571283	0.885714285714286	0.903225806451613	0.88135593220339	0.790461694571283	0.939393939393939	0.96551724137931	0.949152542372881	0.904582210242588
0.947368421052632	0.821428571428571	0.88135593220339	0.762780011487651	0.947368421052632	0.821428571428571	0.88135593220339	0.762780011487651	0.972972972972973	0.851851851851852	0.915254237288136	0.824300178677784
1	0.942857142857143	0.966101694915254	0.931791907514451	1	0.942857142857143	0.966101694915254	0.931791907514451	0.787878787878788	0.846153846153846	0.779661016949153	0.637352245862884
0.903225806451613	0.911764705882353	0.898305084745763	0.81495033978045	0.903225806451613	0.911764705882353	0.898305084745763	0.81495033978045	0.903225806451613	0.837837837837838	0.847457627118644	0.725012946659762
0.882352941176471	0.805555555555556	0.813559322033898	0.673047858942066	0.882352941176471	0.805555555555556	0.813559322033898	0.673047858942066	0.9375	0.852941176470588	0.88135593220339	0.778076303062869
0.871794871794872	0.892857142857143	0.864406779661017	0.764353469795307	0.871794871794872	0.892857142857143	0.864406779661017	0.764353469795307	0.944444444444444	0.961538461538462	0.949152542372881	0.903013698630137
0.878787878787879	0.857142857142857	0.847457627118644	0.731953558808682	0.878787878787879	0.857142857142857	0.847457627118644	0.731953558808682	0.935483870967742	0.882352941176471	0.898305084745763	0.810085836909871
0.974358974358974	0.7	0.830508474576271	0.613621480026195	0.974358974358974	0.7	0.830508474576271	0.613621480026195	0.95	0.954545454545455	0.949152542372881	0.897628687102371
0.775	0.933333333333333	0.813559322033898	0.708314606741573	0.775	0.933333333333333	0.813559322033898	0.708314606741573	0.885714285714286	0.96551724137931	0.915254237288136	0.850177755205688
0.923076923076923	0.833333333333333	0.847457627118644	0.714975845410628	0.923076923076923	0.833333333333333	0.847457627118644	0.714975845410628	0.8	1	0.898305084745763	0.816770186335404
0.857142857142857	0.92	0.864406779661017	0.768400392541708	0.857142857142857	0.92	0.864406779661017	0.768400392541708	0.9	0.884615384615385	0.88135593220339	0.782745923198316
0.9375	0.828571428571429	0.864406779661017	0.746509129967777	0.9375	0.828571428571429	0.864406779661017	0.746509129967777	0.882352941176471	1	0.932203389830508	0.879837067209776
0.888888888888889	0.794117647058824	0.813559322033898	0.669046404895462	0.888888888888889	0.794117647058824	0.813559322033898	0.669046404895462	0.914285714285714	0.84375	0.864406779661017	0.751709626512362
0.918918918918919	0.892857142857143	0.898305084745763	0.811401172083111	0.918918918918919	0.892857142857143	0.898305084745763	0.811401172083111	0.894736842105263	0.925925925925926	0.898305084745763	0.81808838643371
0.96	0.897435897435897	0.915254237288136	0.833802816901409	0.96	0.897435897435897	0.915254237288136	0.833802816901409	0.827586206896552	0.921052631578947	0.864406779661017	0.757076685537828
0.875	0.861111111111111	0.847457627118644	0.731682668014149	0.875	0.861111111111111	0.847457627118644	0.731682668014149	0.777777777777778	0.911764705882353	0.813559322033898	0.698560148629819
0.871794871794872	0.757575757575757	0.779661016949153	0.613212304589007	0.871794871794872	0.757575757575757	0.779661016949153	0.613212304589007	0.871794871794872	0.833333333333333	0.830508474576271	0.704260651629073
0.885714285714286	0.875	0.864406779661017	0.760649087221095	0.885714285714286	0.875	0.864406779661017	0.760649087221095	0.837837837837838	1	0.898305084745763	0.829150579150579
0.868421052631579	0.8125	0.813559322033898	0.676953708312593	0.868421052631579	0.8125	0.813559322033898	0.676953708312593	0.970588235294118	0.838709677419355	0.898305084745763	0.797829811536265
1	0.823529411764706	0.898305084745763	0.793946449359721	1	0.823529411764706	0.898305084745763	0.793946449359721	0.911764705882353	0.933333333333333	0.915254237288136	0.845791949817041
0.909090909090909	1	0.932203389830508	0.870614035087719	0.909090909090909	1	0.932203389830508	0.870614035087719	0.888888888888889	0.95	0.898305084745763	0.81160191591272
0.878787878787879	0.909090909090909	0.88135593220339	0.790461694571283	0.878787878787879	0.909090909090909	0.88135593220339	0.790461694571283	0.878787878787879	0.857142857142857	0.847457627118644	0.731953558808682
0.945945945945946	0.8	0.864406779661017	0.732122587968218	0.945945945945946	0.8	0.864406779661017	0.732122587968218	0.921052631578947	0.774193548387097	0.830508474576271	0.676712328767123
0.909090909090909	1	0.949152542372881	0.907378335949765	0.909090909090909	1	0.949152542372881	0.907378335949765	0.9375	0.90625	0.915254237288136	0.841312533620226
0.848484848484848	0.939393939393939	0.88135593220339	0.794220229197808	0.848484848484848	0.939393939393939	0.88135593220339	0.794220229197808	0.903225806451613	0.885714285714286	0.88135593220339	0.784783741532048
0.870967741935484	0.914285714285714	0.88135593220339	0.788746803069054	0.870967741935484	0.914285714285714	0.88135593220339	0.788746803069054	0.931034482758621	0.96969696969697	0.949152542372881	0.903752039151713
0.829268292682927	0.925925925925926	0.847457627118644	0.749882242110221	0.829268292682927	0.925925925925926	0.847457627118644	0.749882242110221	0.944444444444444	0.862068965517241	0.898305084745763	0.803769401330377
0.918918918918919	0.862068965517241	0.88135593220339	0.779262426509888	0.918918918918919	0.862068965517241	0.88135593220339	0.779262426509888	0.918918918918919	0.925925925925926	0.915254237288136	0.843335103558152
0.833333333333333	0.951219512195122	0.898305084745763	0.797714285714286	0.833333333333333	0.951219512195122	0.898305084745763	0.797714285714286	0.869565217391304	0.951219512195122	0.915254237288136	0.82798833819242
0.966666666666667	0.9375	0.949152542372881	0.901721265963354	0.966666666666667	0.9375	0.949152542372881	0.901721265963354	0.966666666666667	0.9375	0.949152542372881	0.901721265963354
0.74468085106383	0.96	0.779661016949153	0.677324358435002	0.74468085106383	0.96	0.779661016949153	0.677324358435002	0.897435897435897	0.888888888888889	0.88135593220339	0.78523140925637
0.923076923076923	0.884615384615385	0.898305084745763	0.806873977086743	0.923076923076923	0.884615384615385	0.898305084745763	0.806873977086743	0.857142857142857	0.958333333333333	0.88135593220339	0.798044009779951
0.942857142857143	0.866666666666667	0.898305084745763	0.805921052631579	0.942857142857143	0.866666666666667	0.898305084745763	0.805921052631579	0.891891891891892	0.928571428571429	0.898305084745763	0.819203268641471
0.941176470588235	0.931034482758621	0.932203389830508	0.872156013001083	0.941176470588235	0.931034482758621	0.932203389830508	0.872156013001083	0.96969696969697	0.84375	0.898305084745763	0.800112930547713
0.857142857142857	0.958333333333333	0.88135593220339	0.798044009779951	0.857142857142857	0.958333333333333	0.88135593220339	0.798044009779951	1	0.766666666666667	0.88135593220339	0.736102236421725
0.878787878787879	0.810810810810811	0.813559322033898	0.674033149171271	0.878787878787879	0.810810810810811	0.813559322033898	0.674033149171271	0.966666666666667	0.882352941176471	0.915254237288136	0.836565096952909
0.916666666666667	0.973684210526316	0.949152542372881	0.897628687102371	0.916666666666667	0.973684210526316	0.949152542372881	0.897628687102371	0.814814814814815	0.973684210526316	0.898305084745763	0.807921866521975
0.888888888888889	0.9	0.88135593220339	0.789821882951654	0.888888888888889	0.9	0.88135593220339	0.789821882951654	0.82051282051282	0.9	0.830508474576271	0.723394280356306
0.9375	0.90625	0.915254237288136	0.841312533620226	0.9375	0.90625	0.915254237288136	0.841312533620226	0.967741935483871	0.935483870967742	0.949152542372881	0.901612006670372
0.945945945945946	0.857142857142857	0.898305084745763	0.801123595505618	0.945945945945946	0.857142857142857	0.898305084745763	0.801123595505618	0.972222222222222	0.857142857142857	0.915254237288136	0.827384435342306
1	0.8125	0.898305084745763	0.788530465949821	1	0.8125	0.898305084745763	0.788530465949821	0.942857142857143	0.866666666666667	0.898305084745763	0.805921052631579
0.967741935483871	0.852941176470588	0.898305084745763	0.803224013340745	0.967741935483871	0.852941176470588	0.898305084745763	0.803224013340745	0.833333333333333	0.966666666666667	0.88135593220339	0.80038666022233
0.904761904761905	0.84	0.864406779661017	0.74235807860262	0.904761904761905	0.84	0.864406779661017	0.74235807860262	0.883720930232558	0.91304347826087	0.88135593220339	0.785677218474312
0.8125	0.891891891891892	0.830508474576271	0.711350293542074	0.8125	0.891891891891892	0.830508474576271	0.711350293542074	0.787878787878788	0.891891891891892	0.813559322033898	0.689027311931002
0.977272727272727	0.8	0.915254237288136	0.782608695652174	0.977272727272727	0.8	0.915254237288136	0.782608695652174	0.914893617021276	0.842105263157895	0.88135593220339	0.747400611620795
0.8	0.870967741935484	0.796610169491525	0.676416819012797	0.8	0.870967741935484	0.796610169491525	0.676416819012797	0.96969696969697	0.84375	0.898305084745763	0.800112930547713
0.90625	0.833333333333333	0.847457627118644	0.724727838258165	0.90625	0.833333333333333	0.847457627118644	0.724727838258165	0.852941176470588	0.967741935483871	0.898305084745763	0.823968175037295
0.923076923076923	0.833333333333333	0.847457627118644	0.714975845410628	0.923076923076923	0.833333333333333	0.847457627118644	0.714975845410628	0.827586206896552	0.897435897435897	0.847457627118644	0.728943338437978
0.852941176470588	0.882352941176471	0.847457627118644	0.738294726466239	0.852941176470588	0.882352941176471	0.847457627118644	0.738294726466239	0.966666666666667	0.769230769230769	0.830508474576271	0.674931129476584
0.911764705882353	0.848484848484848	0.864406779661017	0.753267119707266	0.911764705882353	0.848484848484848	0.864406779661017	0.753267119707266	0.911764705882353	0.823529411764706	0.847457627118644	0.722425509670674
0.939393939393939	0.875	0.898305084745763	0.808855291576674	0.939393939393939	0.875	0.898305084745763	0.808855291576674	1	0.933333333333333	0.966101694915254	0.931791907514451
0.772727272727273	0.961538461538462	0.813559322033898	0.715475668566419	0.772727272727273	0.961538461538462	0.813559322033898	0.715475668566419	1	0.806451612903226	0.898305084745763	0.784933171324423
0.970588235294118	0.8125	0.88135593220339	0.763323782234957	0.970588235294118	0.8125	0.88135593220339	0.763323782234957	0.916666666666667	0.896551724137931	0.898305084745763	0.812995245641838
0.948717948717949	0.916666666666667	0.932203389830508	0.864833906071019	0.948717948717949	0.916666666666667	0.932203389830508	0.864833906071019	0.925	0.88	0.898305084745763	0.80387811634349
0.961538461538462	0.85	0.88135593220339	0.771697070204533	0.961538461538462	0.85	0.88135593220339	0.771697070204533	0.961538461538462	0.871794871794872	0.898305084745763	0.803224013340745
0.897435897435897	0.774193548387097	0.813559322033898	0.657519788918206	0.897435897435897	0.774193548387097	0.813559322033898	0.657519788918206	0.875	0.888888888888889	0.864406779661017	0.762455963764469
1	0.696969696969697	0.830508474576271	0.613368283093054	1	0.696969696969697	0.830508474576271	0.613368283093054	0.923076923076923	0.884615384615385	0.898305084745763	0.806873977086743
0.903225806451613	0.939393939393939	0.915254237288136	0.845306764551652	0.903225806451613	0.939393939393939	0.915254237288136	0.845306764551652	0.823529411764706	0.911764705882353	0.847457627118644	0.742607852641784
0.891891891891892	0.928571428571429	0.898305084745763	0.819203268641471	0.891891891891892	0.928571428571429	0.898305084745763	0.819203268641471	0.804878048780488	1	0.864406779661017	0.78348623853211
0.85	0.925925925925926	0.864406779661017	0.771539206195547	0.85	0.925925925925926	0.864406779661017	0.771539206195547	0.944444444444444	0.862068965517241	0.898305084745763	0.803769401330377
0.871794871794872	0.892857142857143	0.864406779661017	0.764353469795307	0.871794871794872	0.892857142857143	0.864406779661017	0.764353469795307	0.918918918918919	0.925925925925926	0.915254237288136	0.843335103558152
0.941176470588235	0.818181818181818	0.864406779661017	0.742639040348964	0.941176470588235	0.818181818181818	0.864406779661017	0.742639040348964	0.941176470588235	0.9	0.915254237288136	0.839934888768313
0.804347826086957	0.956521739130435	0.830508474576271	0.732668781150884	0.804347826086957	0.956521739130435	0.830508474576271	0.732668781150884	0.925	0.956521739130435	0.932203389830508	0.870967741935484
0.944444444444444	0.862068965517241	0.898305084745763	0.803769401330377	0.944444444444444	0.862068965517241	0.898305084745763	0.803769401330377	0.871794871794872	0.78125	0.796610169491525	0.643683945646704
0.971428571428571	0.892857142857143	0.932203389830508	0.864601262191623	0.971428571428571	0.892857142857143	0.932203389830508	0.864601262191623	0.894736842105263	0.892857142857143	0.88135593220339	0.787223080886141
0.903225806451613	0.96875	0.932203389830508	0.875854813256181	0.903225806451613	0.96875	0.932203389830508	0.875854813256181	0.903225806451613	1	0.949152542372881	0.906596306068602
0.864864864864865	0.964285714285714	0.898305084745763	0.82501235788433	0.864864864864865	0.964285714285714	0.898305084745763	0.82501235788433	0.914285714285714	0.771428571428572	0.813559322033898	0.657519788918206
0.96969696969697	0.931034482758621	0.949152542372881	0.900729108244532	0.96969696969697	0.931034482758621	0.949152542372881	0.900729108244532	0.941176470588235	0.9	0.915254237288136	0.839934888768313
0.90625	0.810810810810811	0.830508474576271	0.694774961200207	0.90625	0.810810810810811	0.830508474576271	0.694774961200207	0.935483870967742	0.967741935483871	0.949152542372881	0.904582210242588
0.875	0.774193548387097	0.796610169491525	0.639327559857361	0.875	0.774193548387097	0.796610169491525	0.639327559857361	0.853658536585366	0.857142857142857	0.830508474576271	0.711350293542074
0.878787878787879	0.857142857142857	0.847457627118644	0.731953558808682	0.878787878787879	0.857142857142857	0.847457627118644	0.731953558808682	0.852941176470588	0.9375	0.88135593220339	0.795240456122955
0.975	0.769230769230769	0.88135593220339	0.729888816219751	0.975	0.769230769230769	0.88135593220339	0.729888816219751	0.975	0.740740740740741	0.864406779661017	0.687624090006618
0.794871794871795	0.96551724137931	0.847457627118644	0.755637367694432	0.794871794871795	0.96551724137931	0.847457627118644	0.755637367694432	0.911764705882353	0.777777777777778	0.813559322033898	0.660742289597491
0.941176470588235	0.931034482758621	0.932203389830508	0.872156013001083	0.941176470588235	0.931034482758621	0.932203389830508	0.872156013001083	0.914285714285714	0.931034482758621	0.915254237288136	0.845306764551652
0.9	0.96969696969697	0.932203389830508	0.875066172578084	0.9	0.96969696969697	0.932203389830508	0.875066172578084	0.794117647058824	0.941176470588235	0.847457627118644	0.744834214320038
0.941176470588235	0.818181818181818	0.864406779661017	0.742639040348964	0.941176470588235	0.818181818181818	0.864406779661017	0.742639040348964	0.842105263157895	0.870967741935484	0.830508474576271	0.716346153846154
1	0.894736842105263	0.932203389830508	0.86405529953917	1	0.894736842105263	0.932203389830508	0.86405529953917	0.862068965517241	0.85	0.830508474576271	0.699286442405708
