# Supplementary material for: Predicting seismic-induced liquefaction through ensemble learning frameworks
Source: Sci Rep. 2019 Aug 13;9:11786. doi: 10.1038/s41598-019-48044-0 (PMC6692379; doi:10.1038/s41598-019-48044-0)
Supplement: Supplementary file 4 — Dataset 3 [file 41598_2019_48044_MOESM4_ESM.zip › Training_Result_RF_Ensemble_Size_10.csv]

False_Positive_Bagging	False_Negative_Bagging	Accuracy_Bagging	Kappa_Bagging	False_Positive_Stacking	False_Negative_Stacking	Accuracy_Stacking	Kappa_Stacking	False_Positive_Boosting	False_Negative_Boosting	Accuracy_Boosting	Kappa_Boosting
0.923076923076923	0.958333333333333	0.932203389830508	0.872638963842417	0.947368421052632	1	0.966101694915254	0.934298440979956	1	1	1	1
1	0.896551724137931	0.949152542372881	0.895575221238938	1	1	1	1	1	1	1	1
0.941176470588235	0.964285714285714	0.949152542372881	0.90427257977285	0.96969696969697	0.964285714285714	0.966101694915254	0.933967543368775	1	1	1	1
0.944444444444444	0.961538461538462	0.949152542372881	0.903013698630137	0.971428571428571	0.961538461538462	0.966101694915254	0.932916429789653	1	1	1	1
1	0.966666666666667	0.983050847457627	0.966072455434158	0.967741935483871	1	0.983050847457627	0.967204002223457	1	1	1	1
0.972972972972973	1	0.983050847457627	0.965836711059641	1	1	1	1	1	1	1	1
1	0.962962962962963	0.983050847457627	0.965476887068461	0.970588235294118	1	0.983050847457627	0.966872543514879	1	1	1	1
1	0.958333333333333	0.983050847457627	0.964090079123554	1	1	1	1	1	1	1	1
0.914285714285714	0.9	0.898305084745763	0.814173228346457	0.96969696969697	0.964285714285714	0.966101694915254	0.933967543368775	1	1	1	1
1	0.967741935483871	0.983050847457627	0.966111430212522	0.966666666666667	0.967741935483871	0.966101694915254	0.934408004446915	1	1	1	1
1	0.925925925925926	0.966101694915254	0.929845422116528	1	0.961538461538462	0.983050847457627	0.965109402720284	1	1	1	1
0.933333333333333	0.96875	0.949152542372881	0.90427257977285	1	0.96875	0.983050847457627	0.966072455434158	1	1	1	1
0.941176470588235	0.964285714285714	0.949152542372881	0.90427257977285	0.941176470588235	0.964285714285714	0.949152542372881	0.90427257977285	1	1	1	1
0.96969696969697	0.964285714285714	0.966101694915254	0.933967543368775	0.96969696969697	1	0.983050847457627	0.967057509771078	1	1	1	1
0.9375	0.878787878787879	0.898305084745763	0.809677419354839	0.909090909090909	1	0.949152542372881	0.907378335949765	1	1	1	1
1	0.8	0.915254237288136	0.79863481228669	0.975	0.952380952380952	0.966101694915254	0.927115503397159	1	1	1	1
0.903225806451613	1	0.949152542372881	0.906596306068602	0.933333333333333	1	0.966101694915254	0.936008676789588	1	1	1	1
0.939393939393939	0.96551724137931	0.949152542372881	0.904582210242588	0.939393939393939	0.96551724137931	0.949152542372881	0.904582210242588	1	1	1	1
1	0.95	0.983050847457627	0.960640426951301	0.975609756097561	1	0.983050847457627	0.963101938711695	1	1	1	1
0.941176470588235	1	0.966101694915254	0.936285097192225	1	1	1	1	1	1	1	1
0.896551724137931	0.916666666666667	0.898305084745763	0.812995245641838	0.962962962962963	1	0.983050847457627	0.966610073571024	1	1	1	1
0.967741935483871	0.935483870967742	0.949152542372881	0.901612006670372	0.967741935483871	0.966666666666667	0.966101694915254	0.934408004446915	1	1	1	1
0.935483870967742	1	0.966101694915254	0.936285097192225	0.966666666666667	1	0.983050847457627	0.967167501391208	1	1	1	1
0.96875	1	0.983050847457627	0.967167501391208	0.96875	1	0.983050847457627	0.967167501391208	1	1	1	1
1	0.766666666666667	0.88135593220339	0.736102236421725	0.947368421052632	1	0.966101694915254	0.934298440979956	1	1	1	1
0.962962962962963	0.970588235294118	0.966101694915254	0.933521126760563	0.962962962962963	1	0.983050847457627	0.966610073571024	1	1	1	1
0.933333333333333	0.96875	0.949152542372881	0.90427257977285	0.933333333333333	1	0.966101694915254	0.936008676789588	1	1	1	1
0.967741935483871	0.966666666666667	0.966101694915254	0.934408004446915	0.967741935483871	1	0.983050847457627	0.967204002223457	1	1	1	1
0.971428571428571	0.961538461538462	0.966101694915254	0.932916429789653	0.971428571428571	0.961538461538462	0.966101694915254	0.932916429789653	1	1	1	1
0.966666666666667	0.882352941176471	0.915254237288136	0.836565096952909	0.935483870967742	0.967741935483871	0.949152542372881	0.904582210242588	1	1	1	1
1	0.91304347826087	0.966101694915254	0.924455825864277	1	1	1	1	1	1	1	1
0.939393939393939	0.903225806451613	0.915254237288136	0.840798704803022	0.96875	0.933333333333333	0.949152542372881	0.901282766313441	1	1	1	1
0.96	0.972222222222222	0.966101694915254	0.932144910868315	1	1	1	1	1	1	1	1
0.972972972972973	0.958333333333333	0.966101694915254	0.931195335276968	0.972972972972973	0.958333333333333	0.966101694915254	0.931195335276968	1	1	1	1
0.967741935483871	1	0.983050847457627	0.967204002223457	0.967741935483871	1	0.983050847457627	0.967204002223457	1	1	1	1
0.888888888888889	0.964285714285714	0.915254237288136	0.850025419420437	0.941176470588235	0.964285714285714	0.949152542372881	0.90427257977285	1	1	1	1
1	1	1	1	0.971428571428571	0.961538461538462	0.966101694915254	0.932916429789653	1	1	1	1
0.96	0.972222222222222	0.966101694915254	0.932144910868315	1	0.972222222222222	0.983050847457627	0.965109402720284	1	1	1	1
1	0.939393939393939	0.966101694915254	0.932261768082664	1	1	1	1	1	1	1	1
0.944444444444444	0.961538461538462	0.949152542372881	0.903013698630137	0.918918918918919	0.961538461538462	0.932203389830508	0.875066172578084	1	1	1	1
0.939393939393939	1	0.966101694915254	0.936422413793104	1	0.96551724137931	0.983050847457627	0.965954991344489	1	1	1	1
0.970588235294118	0.962962962962963	0.966101694915254	0.933521126760563	0.970588235294118	0.962962962962963	0.966101694915254	0.933521126760563	1	1	1	1
1	0.933333333333333	0.966101694915254	0.931791907514451	1	0.933333333333333	0.966101694915254	0.931791907514451	1	1	1	1
0.930232558139535	0.904761904761905	0.915254237288136	0.82798833819242	1	0.95	0.983050847457627	0.960640426951301	1	1	1	1
1	0.9375	0.966101694915254	0.932261768082664	1	1	1	1	1	1	1	1
0.972222222222222	0.96	0.966101694915254	0.932144910868315	0.972222222222222	0.96	0.966101694915254	0.932144910868315	1	1	1	1
1	1	1	1	1	1	1	1	1	1	1	1
0.96551724137931	1	0.983050847457627	0.967057509771078	0.96551724137931	1	0.983050847457627	0.967057509771078	1	1	1	1
0.9	1	0.949152542372881	0.905901116427432	0.931034482758621	1	0.966101694915254	0.935589519650655	1	1	1	1
0.971428571428571	0.892857142857143	0.932203389830508	0.864601262191623	0.971428571428571	0.925925925925926	0.949152542372881	0.898914905768133	1	1	1	1
0.918918918918919	0.925925925925926	0.915254237288136	0.843335103558152	0.918918918918919	1	0.949152542372881	0.906596306068602	1	1	1	1
0.909090909090909	0.975	0.949152542372881	0.893180446590223	0.952380952380952	0.951219512195122	0.949152542372881	0.892007321537523	1	1	1	1
1	1	1	1	1	1	1	1	1	1	1	1
1	0.888888888888889	0.949152542372881	0.892531876138434	1	0.96	0.983050847457627	0.964649490713002	1	1	1	1
0.947368421052632	1	0.966101694915254	0.934298440979956	0.972972972972973	1	0.983050847457627	0.965836711059641	1	1	1	1
1	0.962962962962963	0.983050847457627	0.965476887068461	1	1	1	1	1	1	1	1
1	0.931034482758621	0.966101694915254	0.931315483119907	1	1	1	1	1	1	1	1
1	0.958333333333333	0.983050847457627	0.964090079123554	1	1	1	1	1	1	1	1
0.935483870967742	1	0.966101694915254	0.936285097192225	1	1	1	1	1	1	1	1
0.956521739130435	0.925	0.932203389830508	0.862710878417684	1	1	1	1	1	1	1	1
0.888888888888889	0.931034482758621	0.898305084745763	0.819938962360122	0.96969696969697	0.9	0.932203389830508	0.86734120292299	1	1	1	1
0.967741935483871	0.966666666666667	0.966101694915254	0.934408004446915	0.967741935483871	1	0.983050847457627	0.967204002223457	1	1	1	1
0.972222222222222	0.923076923076923	0.949152542372881	0.897628687102371	1	0.96	0.983050847457627	0.964649490713002	1	1	1	1
1	1	1	1	1	1	1	1	1	1	1	1
1	0.852941176470588	0.915254237288136	0.829971181556196	0.967741935483871	0.966666666666667	0.966101694915254	0.934408004446915	1	1	1	1
1	0.91304347826087	0.966101694915254	0.924455825864277	0.974358974358974	0.954545454545455	0.966101694915254	0.928700906344411	1	1	1	1
0.896551724137931	0.970588235294118	0.932203389830508	0.87399893219434	1	0.970588235294118	0.983050847457627	0.965757399883923	1	1	1	1
1	0.761904761904762	0.915254237288136	0.76228847703465	1	0.941176470588235	0.983050847457627	0.956263899184581	1	1	1	1
1	0.964285714285714	0.983050847457627	0.965757399883923	1	0.964285714285714	0.983050847457627	0.965757399883923	1	1	1	1
0.966666666666667	0.967741935483871	0.966101694915254	0.934408004446915	0.966666666666667	1	0.983050847457627	0.967167501391208	1	1	1	1
0.888888888888889	1	0.949152542372881	0.902479338842975	0.923076923076923	0.945945945945946	0.932203389830508	0.868743047830923	1	1	1	1
1	0.909090909090909	0.949152542372881	0.898450946643718	1	0.967741935483871	0.983050847457627	0.966111430212522	1	1	1	1
0.885714285714286	0.933333333333333	0.898305084745763	0.820304568527919	1	0.96551724137931	0.983050847457627	0.965954991344489	1	1	1	1
0.911764705882353	0.96551724137931	0.932203389830508	0.876633559853633	0.96875	1	0.983050847457627	0.967167501391208	1	1	1	1
0.971428571428571	1	0.983050847457627	0.966610073571024	0.918918918918919	1	0.949152542372881	0.906596306068602	1	1	1	1
1	0.896551724137931	0.949152542372881	0.895575221238938	1	0.928571428571429	0.966101694915254	0.930669800235018	1	1	1	1
0.973684210526316	1	0.983050847457627	0.965314520870076	0.973684210526316	1	0.983050847457627	0.965314520870076	1	1	1	1
0.961538461538462	1	0.983050847457627	0.966266437964551	0.961538461538462	1	0.983050847457627	0.966266437964551	1	1	1	1
1	0.888888888888889	0.949152542372881	0.892531876138434	0.972222222222222	0.96	0.966101694915254	0.932144910868315	1	1	1	1
0.972972972972973	0.958333333333333	0.966101694915254	0.931195335276968	0.972972972972973	1	0.983050847457627	0.965836711059641	1	1	1	1
0.96551724137931	1	0.983050847457627	0.967057509771078	0.96551724137931	0.96875	0.966101694915254	0.934261838440111	1	1	1	1
0.970588235294118	0.962962962962963	0.966101694915254	0.933521126760563	1	0.962962962962963	0.983050847457627	0.965476887068461	1	1	1	1
1	0.806451612903226	0.898305084745763	0.784933171324423	1	0.925925925925926	0.966101694915254	0.929845422116528	1	1	1	1
0.944444444444444	1	0.966101694915254	0.935589519650655	1	0.925925925925926	0.966101694915254	0.929845422116528	1	1	1	1
1	1	1	1	1	1	1	1	1	1	1	1
0.902439024390244	0.956521739130435	0.915254237288136	0.844491302055878	0.925	0.956521739130435	0.932203389830508	0.870967741935484	1	1	1	1
0.944444444444444	0.961538461538462	0.949152542372881	0.903013698630137	0.971428571428571	0.961538461538462	0.966101694915254	0.932916429789653	1	1	1	1
0.971428571428571	0.961538461538462	0.966101694915254	0.932916429789653	0.971428571428571	1	0.983050847457627	0.966610073571024	1	1	1	1
0.96551724137931	1	0.983050847457627	0.967057509771078	1	1	1	1	1	1	1	1
0.941176470588235	0.964285714285714	0.949152542372881	0.90427257977285	1	1	1	1	1	1	1	1
0.96969696969697	0.931034482758621	0.949152542372881	0.900729108244532	0.96969696969697	0.931034482758621	0.949152542372881	0.900729108244532	1	1	1	1
1	0.967741935483871	0.983050847457627	0.966111430212522	1	1	1	1	1	1	1	1
0.945945945945946	1	0.966101694915254	0.935022026431718	0.945945945945946	1	0.966101694915254	0.935022026431718	1	1	1	1
0.90625	0.967741935483871	0.932203389830508	0.876375065479308	1	1	1	1	1	1	1	1
0.951219512195122	0.833333333333333	0.898305084745763	0.784671532846715	0.975	0.909090909090909	0.949152542372881	0.889444097439101	1	1	1	1
0.96875	1	0.983050847457627	0.967167501391208	0.911764705882353	1	0.949152542372881	0.907475169890225	1	1	1	1
0.96969696969697	0.964285714285714	0.966101694915254	0.933967543368775	1	1	1	1	1	1	1	1
0.9	1	0.949152542372881	0.905901116427432	1	1	1	1	1	1	1	1
1	0.9	0.949152542372881	0.896672504378284	0.96969696969697	0.931034482758621	0.949152542372881	0.900729108244532	1	1	1	1
0.961538461538462	0.971428571428571	0.966101694915254	0.932916429789653	0.961538461538462	1	0.983050847457627	0.966266437964551	1	1	1	1
