# Supplementary material for: Predicting seismic-induced liquefaction through ensemble learning frameworks
Source: Sci Rep. 2019 Aug 13;9:11786. doi: 10.1038/s41598-019-48044-0 (PMC6692379; doi:10.1038/s41598-019-48044-0)
Supplement: Supplementary file 4 — Dataset 3 [file 41598_2019_48044_MOESM4_ESM.zip › Training_Result_RF_Ensemble_Size_15.csv]

False_Positive_Bagging	False_Negative_Bagging	Accuracy_Bagging	Kappa_Bagging	False_Positive_Stacking	False_Negative_Stacking	Accuracy_Stacking	Kappa_Stacking	False_Positive_Boosting	False_Negative_Boosting	Accuracy_Boosting	Kappa_Boosting
0.947368421052632	1	0.966101694915254	0.934298440979956	1	1	1	1	1	1	1	1
0.970588235294118	0.928571428571429	0.949152542372881	0.899943470887507	1	0.962962962962963	0.983050847457627	0.965476887068461	1	1	1	1
0.941176470588235	0.931034482758621	0.932203389830508	0.872156013001083	1	0.931034482758621	0.966101694915254	0.931315483119907	1	1	1	1
1	0.892857142857143	0.949152542372881	0.894202032277346	1	1	1	1	1	1	1	1
0.9375	1	0.966101694915254	0.936422413793104	0.967741935483871	1	0.983050847457627	0.967204002223457	1	1	1	1
1	1	1	1	1	0.958333333333333	0.983050847457627	0.964090079123554	1	1	1	1
1	1	1	1	0.970588235294118	1	0.983050847457627	0.966872543514879	1	1	1	1
1	1	1	1	1	0.958333333333333	0.983050847457627	0.964090079123554	1	1	1	1
0.941176470588235	0.964285714285714	0.949152542372881	0.90427257977285	0.96969696969697	1	0.983050847457627	0.967057509771078	1	1	1	1
0.90625	0.967741935483871	0.932203389830508	0.876375065479308	0.966666666666667	0.967741935483871	0.966101694915254	0.934408004446915	1	1	1	1
1	0.892857142857143	0.949152542372881	0.894202032277346	1	0.961538461538462	0.983050847457627	0.965109402720284	1	1	1	1
0.933333333333333	0.96875	0.949152542372881	0.90427257977285	1	0.96875	0.983050847457627	0.966072455434158	1	1	1	1
0.941176470588235	0.964285714285714	0.949152542372881	0.90427257977285	0.96969696969697	0.964285714285714	0.966101694915254	0.933967543368775	1	1	1	1
0.96969696969697	1	0.983050847457627	0.967057509771078	1	1	1	1	1	1	1	1
0.909090909090909	0.966666666666667	0.932203389830508	0.876633559853633	0.9375	0.966666666666667	0.949152542372881	0.904684975767367	1	1	1	1
1	0.909090909090909	0.966101694915254	0.922470433639948	1	1	1	1	1	1	1	1
0.903225806451613	0.96875	0.932203389830508	0.875854813256181	0.933333333333333	1	0.966101694915254	0.936008676789588	1	1	1	1
0.939393939393939	0.933333333333333	0.932203389830508	0.872707659115426	0.96875	1	0.983050847457627	0.967167501391208	1	1	1	1
1	0.904761904761905	0.966101694915254	0.920162381596752	1	1	1	1	1	1	1	1
0.941176470588235	1	0.966101694915254	0.936285097192225	0.96969696969697	1	0.983050847457627	0.967057509771078	1	1	1	1
0.866666666666667	1	0.932203389830508	0.876310272536687	0.962962962962963	1	0.983050847457627	0.966610073571024	1	1	1	1
0.9375	1	0.966101694915254	0.936422413793104	0.967741935483871	1	0.983050847457627	0.967204002223457	1	1	1	1
0.935483870967742	1	0.966101694915254	0.936285097192225	0.966666666666667	1	0.983050847457627	0.967167501391208	1	1	1	1
0.939393939393939	1	0.966101694915254	0.936422413793104	0.96875	1	0.983050847457627	0.967167501391208	1	1	1	1
0.947368421052632	0.958333333333333	0.949152542372881	0.900840336134454	0.947368421052632	1	0.966101694915254	0.934298440979956	1	1	1	1
0.928571428571429	1	0.966101694915254	0.935022026431718	1	0.970588235294118	0.983050847457627	0.965757399883923	1	1	1	1
0.933333333333333	0.96875	0.949152542372881	0.90427257977285	0.96551724137931	1	0.983050847457627	0.967057509771078	1	1	1	1
0.857142857142857	0.90625	0.864406779661017	0.767143561914159	0.909090909090909	0.966666666666667	0.932203389830508	0.876633559853633	1	1	1	1
0.944444444444444	0.961538461538462	0.949152542372881	0.903013698630137	1	0.961538461538462	0.983050847457627	0.965109402720284	1	1	1	1
0.90625	1	0.949152542372881	0.907086614173228	0.935483870967742	1	0.966101694915254	0.936285097192225	1	1	1	1
1	1	1	1	1	1	1	1	1	1	1	1
0.939393939393939	1	0.966101694915254	0.936422413793104	0.96875	0.933333333333333	0.949152542372881	0.901282766313441	1	1	1	1
0.923076923076923	1	0.966101694915254	0.933408577878104	0.96	0.972222222222222	0.966101694915254	0.932144910868315	1	1	1	1
0.972972972972973	0.92	0.949152542372881	0.896065766294774	0.972972972972973	0.92	0.949152542372881	0.896065766294774	1	1	1	1
0.909090909090909	1	0.949152542372881	0.907378335949765	0.9375	1	0.966101694915254	0.936422413793104	1	1	1	1
0.941176470588235	0.931034482758621	0.932203389830508	0.872156013001083	0.96969696969697	0.964285714285714	0.966101694915254	0.933967543368775	1	1	1	1
0.944444444444444	1	0.966101694915254	0.935589519650655	1	1	1	1	1	1	1	1
1	1	1	1	1	1	1	1	1	1	1	1
0.96551724137931	0.96875	0.966101694915254	0.934261838440111	1	1	1	1	1	1	1	1
0.918918918918919	1	0.949152542372881	0.906596306068602	0.944444444444444	1	0.966101694915254	0.935589519650655	1	1	1	1
0.885714285714286	1	0.932203389830508	0.880081300813008	1	0.96551724137931	0.983050847457627	0.965954991344489	1	1	1	1
1	0.928571428571429	0.966101694915254	0.930669800235018	0.970588235294118	1	0.983050847457627	0.966872543514879	1	1	1	1
1	0.933333333333333	0.966101694915254	0.931791907514451	1	0.96551724137931	0.983050847457627	0.965954991344489	1	1	1	1
1	0.863636363636364	0.949152542372881	0.878517501715855	1	0.95	0.983050847457627	0.960640426951301	1	1	1	1
0.966666666666667	1	0.983050847457627	0.967167501391208	1	1	1	1	1	1	1	1
0.972222222222222	0.888888888888889	0.932203389830508	0.862710878417684	0.972222222222222	0.923076923076923	0.949152542372881	0.897628687102371	1	1	1	1
1	0.90625	0.949152542372881	0.898100172711572	1	1	1	1	1	1	1	1
0.96551724137931	1	0.983050847457627	0.967057509771078	0.933333333333333	1	0.966101694915254	0.936008676789588	1	1	1	1
0.964285714285714	0.96969696969697	0.966101694915254	0.933967543368775	1	0.96969696969697	0.983050847457627	0.965954991344489	1	1	1	1
0.971428571428571	0.961538461538462	0.966101694915254	0.932916429789653	0.971428571428571	1	0.983050847457627	0.966610073571024	1	1	1	1
0.944444444444444	0.925925925925926	0.932203389830508	0.87018701870187	0.918918918918919	0.925925925925926	0.915254237288136	0.843335103558152	1	1	1	1
0.909090909090909	0.975	0.949152542372881	0.893180446590223	0.952380952380952	1	0.983050847457627	0.963101938711695	1	1	1	1
0.90625	1	0.949152542372881	0.907086614173228	1	0.967741935483871	0.983050847457627	0.966111430212522	1	1	1	1
1	0.888888888888889	0.949152542372881	0.892531876138434	0.972222222222222	0.923076923076923	0.949152542372881	0.897628687102371	1	1	1	1
1	0.884615384615385	0.949152542372881	0.890538033395176	1	1	1	1	1	1	1	1
1	0.962962962962963	0.983050847457627	0.965476887068461	1	0.962962962962963	0.983050847457627	0.965476887068461	1	1	1	1
1	0.964285714285714	0.983050847457627	0.965757399883923	1	0.964285714285714	0.983050847457627	0.965757399883923	1	1	1	1
0.972972972972973	1	0.983050847457627	0.965836711059641	1	1	1	1	1	1	1	1
1	0.967741935483871	0.983050847457627	0.966111430212522	1	0.967741935483871	0.983050847457627	0.966111430212522	1	1	1	1
0.956521739130435	0.973684210526316	0.966101694915254	0.930053349140486	1	1	1	1	1	1	1	1
0.96969696969697	0.964285714285714	0.966101694915254	0.933967543368775	0.96969696969697	0.964285714285714	0.966101694915254	0.933967543368775	1	1	1	1
1	0.966666666666667	0.983050847457627	0.966072455434158	1	1	1	1	1	1	1	1
0.972222222222222	0.923076923076923	0.949152542372881	0.897628687102371	1	0.96	0.983050847457627	0.964649490713002	1	1	1	1
0.970588235294118	0.962962962962963	0.966101694915254	0.933521126760563	0.970588235294118	0.962962962962963	0.966101694915254	0.933521126760563	1	1	1	1
0.967741935483871	0.935483870967742	0.949152542372881	0.901612006670372	1	0.966666666666667	0.983050847457627	0.966072455434158	1	1	1	1
0.95	0.954545454545455	0.949152542372881	0.897628687102371	0.95	1	0.966101694915254	0.932339449541284	1	1	1	1
0.896551724137931	1	0.949152542372881	0.904991948470209	1	0.942857142857143	0.966101694915254	0.931791907514451	1	1	1	1
0.977272727272727	0.888888888888889	0.949152542372881	0.874378992193045	0.977272727272727	0.888888888888889	0.949152542372881	0.874378992193045	1	1	1	1
1	1	1	1	1	1	1	1	1	1	1	1
0.966666666666667	0.9375	0.949152542372881	0.901721265963354	1	0.909090909090909	0.949152542372881	0.898450946643718	1	1	1	1
0.96	1	0.983050847457627	0.965836711059641	0.96	0.972222222222222	0.966101694915254	0.932144910868315	1	1	1	1
0.966666666666667	1	0.983050847457627	0.967167501391208	0.966666666666667	1	0.983050847457627	0.967167501391208	1	1	1	1
0.96875	0.933333333333333	0.949152542372881	0.901282766313441	1	0.96551724137931	0.983050847457627	0.965954991344489	1	1	1	1
1	0.96551724137931	0.983050847457627	0.965954991344489	0.96875	1	0.983050847457627	0.967167501391208	1	1	1	1
0.944444444444444	1	0.966101694915254	0.935589519650655	0.971428571428571	1	0.983050847457627	0.966610073571024	1	1	1	1
1	1	1	1	1	1	1	1	1	1	1	1
0.973684210526316	1	0.983050847457627	0.965314520870076	1	0.956521739130435	0.983050847457627	0.96342219466832	1	1	1	1
0.925925925925926	1	0.966101694915254	0.934298440979956	0.925925925925926	1	0.966101694915254	0.934298440979956	1	1	1	1
1	0.888888888888889	0.949152542372881	0.892531876138434	1	0.888888888888889	0.949152542372881	0.892531876138434	1	1	1	1
0.972972972972973	0.958333333333333	0.966101694915254	0.931195335276968	0.972972972972973	0.958333333333333	0.966101694915254	0.931195335276968	1	1	1	1
0.96551724137931	0.96875	0.966101694915254	0.934261838440111	1	0.96875	0.983050847457627	0.966072455434158	1	1	1	1
1	0.962962962962963	0.983050847457627	0.965476887068461	1	0.962962962962963	0.983050847457627	0.965476887068461	1	1	1	1
0.944444444444444	0.961538461538462	0.949152542372881	0.903013698630137	0.944444444444444	1	0.966101694915254	0.935589519650655	1	1	1	1
1	0.961538461538462	0.983050847457627	0.965109402720284	1	1	1	1	1	1	1	1
1	0.964285714285714	0.983050847457627	0.965757399883923	1	0.931034482758621	0.966101694915254	0.931315483119907	1	1	1	1
0.973684210526316	0.956521739130435	0.966101694915254	0.930053349140486	1	1	1	1	1	1	1	1
0.944444444444444	1	0.966101694915254	0.935589519650655	0.971428571428571	0.961538461538462	0.966101694915254	0.932916429789653	1	1	1	1
0.894736842105263	1	0.932203389830508	0.879345603271983	0.918918918918919	1	0.949152542372881	0.906596306068602	1	1	1	1
0.903225806451613	0.96875	0.932203389830508	0.875854813256181	1	1	1	1	1	1	1	1
0.941176470588235	0.931034482758621	0.932203389830508	0.872156013001083	0.96969696969697	1	0.983050847457627	0.967057509771078	1	1	1	1
0.941176470588235	0.964285714285714	0.949152542372881	0.90427257977285	0.96969696969697	0.964285714285714	0.966101694915254	0.933967543368775	1	1	1	1
0.935483870967742	0.967741935483871	0.949152542372881	0.904582210242588	0.935483870967742	0.967741935483871	0.949152542372881	0.904582210242588	1	1	1	1
1	1	1	1	1	1	1	1	1	1	1	1
0.966666666666667	0.967741935483871	0.966101694915254	0.934408004446915	1	1	1	1	1	1	1	1
0.951219512195122	0.869565217391304	0.915254237288136	0.822396146899458	1	1	1	1	1	1	1	1
1	1	1	1	1	1	1	1	1	1	1	1
1	0.931034482758621	0.966101694915254	0.931315483119907	1	1	1	1	1	1	1	1
0.9	1	0.949152542372881	0.905901116427432	1	1	1	1	1	1	1	1
0.96969696969697	0.964285714285714	0.966101694915254	0.933967543368775	0.96969696969697	0.964285714285714	0.966101694915254	0.933967543368775	1	1	1	1
1	1	1	1	1	1	1	1	1	1	1	1
