# Supplementary material for: Predicting seismic-induced liquefaction through ensemble learning frameworks
Source: Sci Rep. 2019 Aug 13;9:11786. doi: 10.1038/s41598-019-48044-0 (PMC6692379; doi:10.1038/s41598-019-48044-0)
Supplement: Supplementary file 4 — Dataset 3 [file 41598_2019_48044_MOESM4_ESM.zip › Training_Result_RF_Ensemble_Size_30.csv]

False_Positive_Bagging	False_Negative_Bagging	Accuracy_Bagging	Kappa_Bagging	False_Positive_Stacking	False_Negative_Stacking	Accuracy_Stacking	Kappa_Stacking	False_Positive_Boosting	False_Negative_Boosting	Accuracy_Boosting	Kappa_Boosting
0.947368421052632	1	0.966101694915254	0.934298440979956	1	1	1	1	1	1	1	1
0.970588235294118	0.962962962962963	0.966101694915254	0.933521126760563	1	0.962962962962963	0.983050847457627	0.965476887068461	1	1	1	1
0.96969696969697	0.964285714285714	0.966101694915254	0.933967543368775	1	0.964285714285714	0.983050847457627	0.965757399883923	1	1	1	1
0.944444444444444	0.925925925925926	0.932203389830508	0.87018701870187	0.971428571428571	1	0.983050847457627	0.966610073571024	1	1	1	1
0.967741935483871	1	0.983050847457627	0.967204002223457	1	1	1	1	1	1	1	1
1	0.958333333333333	0.983050847457627	0.964090079123554	1	1	1	1	1	1	1	1
1	1	1	1	1	1	1	1	1	1	1	1
1	0.958333333333333	0.983050847457627	0.964090079123554	1	0.958333333333333	0.983050847457627	0.964090079123554	1	1	1	1
0.96969696969697	0.9	0.932203389830508	0.86734120292299	0.96969696969697	1	0.983050847457627	0.967057509771078	1	1	1	1
1	0.967741935483871	0.983050847457627	0.966111430212522	1	0.967741935483871	0.983050847457627	0.966111430212522	1	1	1	1
0.944444444444444	0.961538461538462	0.949152542372881	0.903013698630137	1	1	1	1	1	1	1	1
0.96551724137931	0.96875	0.966101694915254	0.934261838440111	1	1	1	1	1	1	1	1
0.96969696969697	0.964285714285714	0.966101694915254	0.933967543368775	0.96969696969697	0.964285714285714	0.966101694915254	0.933967543368775	1	1	1	1
0.96969696969697	1	0.983050847457627	0.967057509771078	1	1	1	1	1	1	1	1
0.9375	0.966666666666667	0.949152542372881	0.904684975767367	0.9375	1	0.966101694915254	0.936422413793104	1	1	1	1
1	0.952380952380952	0.983050847457627	0.961713173264114	1	1	1	1	1	1	1	1
0.96551724137931	1	0.983050847457627	0.967057509771078	1	1	1	1	1	1	1	1
0.939393939393939	0.96551724137931	0.949152542372881	0.904582210242588	0.96875	1	0.983050847457627	0.967167501391208	1	1	1	1
0.975609756097561	1	0.983050847457627	0.963101938711695	1	1	1	1	1	1	1	1
0.941176470588235	0.964285714285714	0.949152542372881	0.90427257977285	0.96969696969697	1	0.983050847457627	0.967057509771078	1	1	1	1
0.962962962962963	0.970588235294118	0.966101694915254	0.933521126760563	0.962962962962963	1	0.983050847457627	0.966610073571024	1	1	1	1
0.967741935483871	0.966666666666667	0.966101694915254	0.934408004446915	1	1	1	1	1	1	1	1
0.935483870967742	1	0.966101694915254	0.936285097192225	0.966666666666667	1	0.983050847457627	0.967167501391208	1	1	1	1
1	1	1	1	1	1	1	1	1	1	1	1
0.947368421052632	0.958333333333333	0.949152542372881	0.900840336134454	1	1	1	1	1	1	1	1
0.962962962962963	1	0.983050847457627	0.966610073571024	1	1	1	1	1	1	1	1
0.96551724137931	1	0.983050847457627	0.967057509771078	1	1	1	1	1	1	1	1
0.882352941176471	0.966666666666667	0.915254237288136	0.850025419420437	1	0.966666666666667	0.983050847457627	0.966072455434158	1	1	1	1
1	0.961538461538462	0.983050847457627	0.965109402720284	1	0.961538461538462	0.983050847457627	0.965109402720284	1	1	1	1
0.966666666666667	0.9375	0.949152542372881	0.901721265963354	0.966666666666667	0.967741935483871	0.966101694915254	0.934408004446915	1	1	1	1
1	0.954545454545455	0.983050847457627	0.962634578847372	1	1	1	1	1	1	1	1
0.939393939393939	0.96551724137931	0.949152542372881	0.904582210242588	0.96875	0.933333333333333	0.949152542372881	0.901282766313441	1	1	1	1
0.923076923076923	1	0.966101694915254	0.933408577878104	1	1	1	1	1	1	1	1
1	0.958333333333333	0.983050847457627	0.964090079123554	1	1	1	1	1	1	1	1
0.9375	1	0.966101694915254	0.936422413793104	1	1	1	1	1	1	1	1
0.96969696969697	0.964285714285714	0.966101694915254	0.933967543368775	1	1	1	1	1	1	1	1
0.971428571428571	0.961538461538462	0.966101694915254	0.932916429789653	1	1	1	1	1	1	1	1
1	0.945945945945946	0.966101694915254	0.930669800235018	0.96	1	0.983050847457627	0.965836711059641	1	1	1	1
0.96551724137931	1	0.983050847457627	0.967057509771078	1	1	1	1	1	1	1	1
0.971428571428571	0.961538461538462	0.966101694915254	0.932916429789653	1	1	1	1	1	1	1	1
1	0.96551724137931	0.983050847457627	0.965954991344489	1	1	1	1	1	1	1	1
0.970588235294118	1	0.983050847457627	0.966872543514879	1	1	1	1	1	1	1	1
1	0.933333333333333	0.966101694915254	0.931791907514451	1	1	1	1	1	1	1	1
0.952380952380952	0.863636363636364	0.915254237288136	0.817788758492897	1	0.95	0.983050847457627	0.960640426951301	1	1	1	1
0.935483870967742	1	0.966101694915254	0.936285097192225	1	1	1	1	1	1	1	1
0.972222222222222	0.923076923076923	0.949152542372881	0.897628687102371	1	1	1	1	1	1	1	1
1	1	1	1	1	1	1	1	1	1	1	1
0.933333333333333	1	0.966101694915254	0.936008676789588	1	1	1	1	1	1	1	1
0.931034482758621	1	0.966101694915254	0.935589519650655	1	1	1	1	1	1	1	1
0.971428571428571	1	0.983050847457627	0.966610073571024	0.971428571428571	1	0.983050847457627	0.966610073571024	1	1	1	1
0.944444444444444	0.925925925925926	0.932203389830508	0.87018701870187	1	1	1	1	1	1	1	1
0.952380952380952	1	0.983050847457627	0.963101938711695	1	1	1	1	1	1	1	1
0.966666666666667	0.967741935483871	0.966101694915254	0.934408004446915	0.966666666666667	1	0.983050847457627	0.967167501391208	1	1	1	1
1	1	1	1	0.972222222222222	1	0.983050847457627	0.966266437964551	1	1	1	1
0.972972972972973	0.958333333333333	0.966101694915254	0.931195335276968	1	0.958333333333333	0.983050847457627	0.964090079123554	1	1	1	1
0.970588235294118	1	0.983050847457627	0.966872543514879	0.970588235294118	1	0.983050847457627	0.966872543514879	1	1	1	1
1	0.964285714285714	0.983050847457627	0.965757399883923	1	1	1	1	1	1	1	1
1	0.958333333333333	0.983050847457627	0.964090079123554	1	1	1	1	1	1	1	1
1	1	1	1	1	1	1	1	1	1	1	1
0.956521739130435	1	0.983050847457627	0.964691801316577	1	1	1	1	1	1	1	1
0.888888888888889	0.931034482758621	0.898305084745763	0.819938962360122	0.96969696969697	1	0.983050847457627	0.967057509771078	1	1	1	1
0.967741935483871	0.966666666666667	0.966101694915254	0.934408004446915	1	1	1	1	1	1	1	1
0.945945945945946	1	0.966101694915254	0.935022026431718	1	1	1	1	1	1	1	1
0.942857142857143	1	0.966101694915254	0.936008676789588	1	1	1	1	1	1	1	1
1	0.935483870967742	0.966101694915254	0.93210586881473	1	1	1	1	1	1	1	1
1	1	1	1	1	1	1	1	1	1	1	1
0.962962962962963	0.970588235294118	0.966101694915254	0.933521126760563	1	0.970588235294118	0.983050847457627	0.965757399883923	1	1	1	1
0.977272727272727	0.842105263157895	0.932203389830508	0.829356471438901	1	1	1	1	1	1	1	1
1	0.9	0.949152542372881	0.896672504378284	1	1	1	1	1	1	1	1
0.966666666666667	0.9375	0.949152542372881	0.901721265963354	0.966666666666667	1	0.983050847457627	0.967167501391208	1	1	1	1
0.8	1	0.898305084745763	0.816770186335404	1	1	1	1	1	1	1	1
1	0.967741935483871	0.983050847457627	0.966111430212522	1	1	1	1	1	1	1	1
0.939393939393939	0.96551724137931	0.949152542372881	0.904582210242588	1	1	1	1	1	1	1	1
0.939393939393939	1	0.966101694915254	0.936422413793104	0.96875	1	0.983050847457627	0.967167501391208	1	1	1	1
0.971428571428571	1	0.983050847457627	0.966610073571024	1	1	1	1	1	1	1	1
1	0.962962962962963	0.983050847457627	0.965476887068461	1	1	1	1	1	1	1	1
0.948717948717949	1	0.966101694915254	0.933408577878104	1	1	1	1	1	1	1	1
0.961538461538462	1	0.983050847457627	0.966266437964551	1	1	1	1	1	1	1	1
1	0.923076923076923	0.966101694915254	0.928829915560917	1	0.96	0.983050847457627	0.964649490713002	1	1	1	1
0.947368421052632	0.958333333333333	0.949152542372881	0.900840336134454	0.972972972972973	1	0.983050847457627	0.965836711059641	1	1	1	1
1	1	1	1	1	1	1	1	1	1	1	1
1	0.962962962962963	0.983050847457627	0.965476887068461	1	0.962962962962963	0.983050847457627	0.965476887068461	1	1	1	1
1	0.925925925925926	0.966101694915254	0.929845422116528	1	1	1	1	1	1	1	1
1	1	1	1	1	1	1	1	1	1	1	1
1	1	1	1	1	1	1	1	1	1	1	1
0.973684210526316	1	0.983050847457627	0.965314520870076	1	1	1	1	1	1	1	1
0.971428571428571	1	0.983050847457627	0.966610073571024	1	1	1	1	1	1	1	1
1	0.961538461538462	0.983050847457627	0.965109402720284	1	1	1	1	1	1	1	1
0.903225806451613	0.96875	0.932203389830508	0.875854813256181	1	1	1	1	1	1	1	1
0.941176470588235	0.964285714285714	0.949152542372881	0.90427257977285	0.941176470588235	1	0.966101694915254	0.936285097192225	1	1	1	1
0.96969696969697	0.964285714285714	0.966101694915254	0.933967543368775	1	0.964285714285714	0.983050847457627	0.965757399883923	1	1	1	1
0.935483870967742	0.967741935483871	0.949152542372881	0.904582210242588	1	0.967741935483871	0.983050847457627	0.966111430212522	1	1	1	1
0.972222222222222	1	0.983050847457627	0.966266437964551	1	1	1	1	1	1	1	1
0.966666666666667	1	0.983050847457627	0.967167501391208	1	1	1	1	1	1	1	1
0.975	0.869565217391304	0.932203389830508	0.850915982312065	1	0.909090909090909	0.966101694915254	0.922470433639948	1	1	1	1
0.96875	0.96551724137931	0.966101694915254	0.934261838440111	1	1	1	1	1	1	1	1
0.96969696969697	0.964285714285714	0.966101694915254	0.933967543368775	1	1	1	1	1	1	1	1
0.931034482758621	1	0.966101694915254	0.935589519650655	1	1	1	1	1	1	1	1
0.96969696969697	0.964285714285714	0.966101694915254	0.933967543368775	0.96969696969697	0.964285714285714	0.966101694915254	0.933967543368775	1	1	1	1
1	0.971428571428571	0.983050847457627	0.965476887068461	1	1	1	1	1	1	1	1
