# Supplementary material for: Predicting seismic-induced liquefaction through ensemble learning frameworks
Source: Sci Rep. 2019 Aug 13;9:11786. doi: 10.1038/s41598-019-48044-0 (PMC6692379; doi:10.1038/s41598-019-48044-0)
Supplement: Supplementary file 4 — Dataset 3 [file 41598_2019_48044_MOESM4_ESM.zip › Training_Result_RF_Ensemble_Size_5.csv]

False_Positive_Bagging	False_Negative_Bagging	Accuracy_Bagging	Kappa_Bagging	False_Positive_Stacking	False_Negative_Stacking	Accuracy_Stacking	Kappa_Stacking	False_Positive_Boosting	False_Negative_Boosting	Accuracy_Boosting	Kappa_Boosting
0.947368421052632	1	0.966101694915254	0.934298440979956	0.947368421052632	1	0.966101694915254	0.934298440979956	1	1	1	1
0.970588235294118	0.962962962962963	0.966101694915254	0.933521126760563	0.970588235294118	0.962962962962963	0.966101694915254	0.933521126760563	1	1	1	1
0.941176470588235	0.931034482758621	0.932203389830508	0.872156013001083	0.941176470588235	0.964285714285714	0.949152542372881	0.90427257977285	1	1	1	1
0.894736842105263	0.961538461538462	0.915254237288136	0.848795489492568	0.894736842105263	1	0.932203389830508	0.879345603271983	1	1	1	1
0.9375	0.966666666666667	0.949152542372881	0.904684975767367	0.967741935483871	1	0.983050847457627	0.967204002223457	1	1	1	1
1	0.958333333333333	0.983050847457627	0.964090079123554	1	1	1	1	1	0.958333333333333	0.983050847457627	0.964090079123554
0.970588235294118	0.896551724137931	0.932203389830508	0.866137266023823	1	0.928571428571429	0.966101694915254	0.930669800235018	1	1	1	1
0.972972972972973	0.92	0.949152542372881	0.896065766294774	1	0.958333333333333	0.983050847457627	0.964090079123554	1	1	1	1
0.941176470588235	0.931034482758621	0.932203389830508	0.872156013001083	0.96969696969697	0.9	0.932203389830508	0.86734120292299	1	1	1	1
0.966666666666667	0.967741935483871	0.966101694915254	0.934408004446915	1	1	1	1	1	1	1	1
1	0.925925925925926	0.966101694915254	0.929845422116528	0.971428571428571	0.925925925925926	0.949152542372881	0.898914905768133	1	1	1	1
1	1	1	1	1	0.939393939393939	0.966101694915254	0.932261768082664	1	1	1	1
0.914285714285714	0.9	0.898305084745763	0.814173228346457	0.914285714285714	0.9	0.898305084745763	0.814173228346457	1	1	1	1
1	1	1	1	0.96969696969697	0.964285714285714	0.966101694915254	0.933967543368775	1	1	1	1
0.9375	0.966666666666667	0.949152542372881	0.904684975767367	0.909090909090909	1	0.949152542372881	0.907378335949765	1	0.966666666666667	0.983050847457627	0.966072455434158
1	0.909090909090909	0.966101694915254	0.922470433639948	1	0.869565217391304	0.949152542372881	0.882235528942116	1	1	1	1
0.933333333333333	1	0.966101694915254	0.936008676789588	0.96551724137931	1	0.983050847457627	0.967057509771078	1	1	1	1
0.939393939393939	0.96551724137931	0.949152542372881	0.904582210242588	0.939393939393939	0.96551724137931	0.949152542372881	0.904582210242588	1	1	1	1
0.952380952380952	0.95	0.949152542372881	0.893180446590223	1	0.904761904761905	0.966101694915254	0.920162381596752	0.975609756097561	1	0.983050847457627	0.963101938711695
0.914285714285714	1	0.949152542372881	0.907378335949765	0.941176470588235	1	0.966101694915254	0.936285097192225	1	1	1	1
0.928571428571429	1	0.966101694915254	0.935022026431718	0.928571428571429	1	0.966101694915254	0.935022026431718	1	1	1	1
0.9375	0.966666666666667	0.949152542372881	0.904684975767367	0.967741935483871	0.966666666666667	0.966101694915254	0.934408004446915	1	1	1	1
0.935483870967742	0.967741935483871	0.949152542372881	0.904582210242588	1	0.909090909090909	0.949152542372881	0.898450946643718	1	1	1	1
0.96875	0.933333333333333	0.949152542372881	0.901282766313441	0.96875	0.933333333333333	0.949152542372881	0.901282766313441	1	1	1	1
0.923076923076923	1	0.949152542372881	0.904991948470209	0.923076923076923	1	0.949152542372881	0.904991948470209	1	1	1	1
0.962962962962963	0.916666666666667	0.932203389830508	0.86823003908431	1	0.970588235294118	0.983050847457627	0.965757399883923	1	1	1	1
0.96551724137931	1	0.983050847457627	0.967057509771078	0.96551724137931	0.96875	0.966101694915254	0.934261838440111	1	1	1	1
0.909090909090909	0.935483870967742	0.915254237288136	0.845953002610966	0.9375	0.90625	0.915254237288136	0.841312533620226	1	1	1	1
1	0.925925925925926	0.966101694915254	0.929845422116528	1	0.925925925925926	0.966101694915254	0.929845422116528	1	1	1	1
0.966666666666667	0.909090909090909	0.932203389830508	0.869107043815862	0.935483870967742	0.967741935483871	0.949152542372881	0.904582210242588	1	1	1	1
0.95	1	0.966101694915254	0.932339449541284	0.95	1	0.966101694915254	0.932339449541284	1	1	1	1
0.885714285714286	0.933333333333333	0.898305084745763	0.820304568527919	1	0.933333333333333	0.966101694915254	0.931791907514451	1	0.96551724137931	0.983050847457627	0.965954991344489
0.857142857142857	1	0.932203389830508	0.872844827586207	0.96	0.945945945945946	0.949152542372881	0.898914905768133	1	1	1	1
0.923076923076923	0.821428571428571	0.864406779661017	0.739658025372311	0.947368421052632	0.821428571428571	0.88135593220339	0.762780011487651	1	1	1	1
0.882352941176471	1	0.932203389830508	0.879837067209776	0.882352941176471	0.966666666666667	0.915254237288136	0.850025419420437	1	1	1	1
0.914285714285714	1	0.949152542372881	0.907378335949765	0.941176470588235	1	0.966101694915254	0.936285097192225	0.96969696969697	1	0.983050847457627	0.967057509771078
0.894736842105263	1	0.932203389830508	0.879345603271983	0.894736842105263	1	0.932203389830508	0.879345603271983	1	1	1	1
0.923076923076923	1	0.966101694915254	0.933408577878104	0.96	0.972222222222222	0.966101694915254	0.932144910868315	1	1	1	1
1	0.911764705882353	0.949152542372881	0.898567335243553	1	0.939393939393939	0.966101694915254	0.932261768082664	1	1	1	1
0.944444444444444	0.925925925925926	0.932203389830508	0.87018701870187	0.944444444444444	1	0.966101694915254	0.935589519650655	1	1	1	1
0.885714285714286	0.96551724137931	0.915254237288136	0.850177755205688	0.885714285714286	0.96551724137931	0.915254237288136	0.850177755205688	1	0.96551724137931	0.983050847457627	0.965954991344489
0.970588235294118	0.962962962962963	0.966101694915254	0.933521126760563	1	0.896551724137931	0.949152542372881	0.895575221238938	1	1	1	1
0.96875	0.903225806451613	0.932203389830508	0.86823003908431	1	0.903225806451613	0.949152542372881	0.897510133178923	1	1	1	1
0.975609756097561	0.95	0.966101694915254	0.925269157694744	0.975609756097561	1	0.983050847457627	0.963101938711695	1	1	1	1
0.966666666666667	0.9375	0.949152542372881	0.901721265963354	0.935483870967742	0.967741935483871	0.949152542372881	0.904582210242588	1	1	1	1
0.921052631578947	0.923076923076923	0.915254237288136	0.841823056300268	0.945945945945946	0.923076923076923	0.932203389830508	0.868743047830923	1	1	1	1
1	1	1	1	1	1	1	1	1	1	1	1
0.903225806451613	1	0.949152542372881	0.906596306068602	0.903225806451613	1	0.949152542372881	0.906596306068602	1	1	1	1
0.964285714285714	1	0.983050847457627	0.966872543514879	1	1	1	1	1	1	1	1
1	1	1	1	1	0.961538461538462	0.983050847457627	0.965109402720284	1	1	1	1
1	0.892857142857143	0.949152542372881	0.894202032277346	1	0.892857142857143	0.949152542372881	0.894202032277346	1	1	1	1
0.909090909090909	0.951219512195122	0.932203389830508	0.859356376638856	0.909090909090909	0.951219512195122	0.932203389830508	0.859356376638856	1	1	1	1
0.878787878787879	0.9375	0.898305084745763	0.819938962360122	1	0.9375	0.966101694915254	0.932261768082664	1	1	1	1
0.972222222222222	0.857142857142857	0.915254237288136	0.827384435342306	0.921052631578947	0.923076923076923	0.915254237288136	0.841823056300268	1	1	1	1
0.972972972972973	0.958333333333333	0.966101694915254	0.931195335276968	1	0.958333333333333	0.983050847457627	0.964090079123554	1	1	1	1
0.891891891891892	1	0.932203389830508	0.879837067209776	0.942857142857143	0.962962962962963	0.949152542372881	0.903752039151713	1	1	1	1
0.941176470588235	0.964285714285714	0.949152542372881	0.90427257977285	0.941176470588235	0.964285714285714	0.949152542372881	0.90427257977285	1	1	1	1
1	0.92	0.966101694915254	0.92760736196319	1	0.92	0.966101694915254	0.92760736196319	1	1	1	1
1	0.967741935483871	0.983050847457627	0.966111430212522	1	0.967741935483871	0.983050847457627	0.966111430212522	1	1	1	1
0.916666666666667	0.973684210526316	0.949152542372881	0.897628687102371	0.916666666666667	1	0.966101694915254	0.93107476635514	0.956521739130435	1	0.983050847457627	0.964691801316577
0.96969696969697	0.931034482758621	0.949152542372881	0.900729108244532	1	0.931034482758621	0.966101694915254	0.931315483119907	1	1	1	1
0.967741935483871	1	0.983050847457627	0.967204002223457	0.967741935483871	1	0.983050847457627	0.967204002223457	1	1	1	1
0.945945945945946	0.96	0.949152542372881	0.902047592695075	0.945945945945946	0.96	0.949152542372881	0.902047592695075	1	1	1	1
0.970588235294118	0.962962962962963	0.966101694915254	0.933521126760563	0.970588235294118	0.896551724137931	0.932203389830508	0.866137266023823	1	1	1	1
1	0.852941176470588	0.915254237288136	0.829971181556196	1	0.878787878787879	0.932203389830508	0.86405529953917	1	0.966666666666667	0.983050847457627	0.966072455434158
0.926829268292683	1	0.949152542372881	0.902479338842975	0.926829268292683	0.954545454545455	0.932203389830508	0.868961687951138	0.974358974358974	1	0.983050847457627	0.964691801316577
1	0.970588235294118	0.983050847457627	0.965757399883923	0.928571428571429	0.970588235294118	0.949152542372881	0.903013698630137	1	1	1	1
0.977272727272727	0.842105263157895	0.932203389830508	0.829356471438901	0.955555555555556	0.842105263157895	0.915254237288136	0.799183117767189	1	1	1	1
1	0.84375	0.915254237288136	0.826776277157957	1	0.9	0.949152542372881	0.896672504378284	1	0.964285714285714	0.983050847457627	0.965757399883923
0.966666666666667	0.9375	0.949152542372881	0.901721265963354	1	0.909090909090909	0.949152542372881	0.898450946643718	1	1	1	1
0.888888888888889	0.945945945945946	0.915254237288136	0.839934888768313	0.888888888888889	1	0.949152542372881	0.902479338842975	1	1	1	1
0.935483870967742	0.9375	0.932203389830508	0.872981700753498	0.935483870967742	0.967741935483871	0.949152542372881	0.904582210242588	1	1	1	1
0.96875	0.875	0.915254237288136	0.835103409726104	0.96875	0.903225806451613	0.932203389830508	0.86823003908431	1	1	1	1
0.939393939393939	0.933333333333333	0.932203389830508	0.872707659115426	0.911764705882353	0.96551724137931	0.932203389830508	0.876633559853633	1	1	1	1
0.944444444444444	1	0.966101694915254	0.935589519650655	0.944444444444444	1	0.966101694915254	0.935589519650655	1	1	1	1
0.891891891891892	1	0.932203389830508	0.879837067209776	0.942857142857143	1	0.966101694915254	0.936008676789588	1	1	1	1
1	0.88	0.949152542372881	0.888186986734049	1	0.956521739130435	0.983050847457627	0.96342219466832	1	1	1	1
0.961538461538462	0.871794871794872	0.898305084745763	0.803224013340745	0.961538461538462	1	0.983050847457627	0.966266437964551	1	1	1	1
1	0.827586206896552	0.915254237288136	0.818461538461539	0.945945945945946	0.857142857142857	0.898305084745763	0.801123595505618	1	1	1	1
0.878048780487805	0.958333333333333	0.898305084745763	0.821482602118003	0.923076923076923	0.92	0.915254237288136	0.839934888768313	1	1	1	1
0.933333333333333	0.939393939393939	0.932203389830508	0.872707659115426	0.96551724137931	0.939393939393939	0.949152542372881	0.901612006670372	0.96551724137931	1	0.983050847457627	0.967057509771078
1	0.896551724137931	0.949152542372881	0.895575221238938	1	0.962962962962963	0.983050847457627	0.965476887068461	1	0.962962962962963	0.983050847457627	0.965476887068461
0.944444444444444	0.925925925925926	0.932203389830508	0.87018701870187	1	0.925925925925926	0.966101694915254	0.929845422116528	1	1	1	1
1	0.892857142857143	0.949152542372881	0.894202032277346	0.944444444444444	0.961538461538462	0.949152542372881	0.903013698630137	1	1	1	1
0.914285714285714	0.964285714285714	0.932203389830508	0.876375065479308	0.96969696969697	0.9	0.932203389830508	0.86734120292299	1	1	1	1
0.948717948717949	0.733333333333333	0.830508474576271	0.646282973621103	0.948717948717949	0.846153846153846	0.898305084745763	0.794186046511628	1	1	1	1
0.971428571428571	0.833333333333333	0.898305084745763	0.795020266357846	0.894736842105263	0.961538461538462	0.915254237288136	0.848795489492568	1	1	1	1
1	0.961538461538462	0.983050847457627	0.965109402720284	1	0.925925925925926	0.966101694915254	0.929845422116528	1	1	1	1
0.933333333333333	0.939393939393939	0.932203389830508	0.872707659115426	0.96551724137931	0.939393939393939	0.949152542372881	0.901612006670372	1	1	1	1
0.864864864864865	0.964285714285714	0.898305084745763	0.82501235788433	0.914285714285714	0.964285714285714	0.932203389830508	0.876375065479308	1	1	1	1
0.96969696969697	0.931034482758621	0.949152542372881	0.900729108244532	0.96969696969697	0.964285714285714	0.966101694915254	0.933967543368775	1	1	1	1
1	0.967741935483871	0.983050847457627	0.966111430212522	1	0.967741935483871	0.983050847457627	0.966111430212522	1	1	1	1
0.972222222222222	1	0.983050847457627	0.966266437964551	1	1	1	1	1	1	1	1
0.935483870967742	0.967741935483871	0.949152542372881	0.904582210242588	1	1	1	1	1	1	1	1
0.951219512195122	1	0.966101694915254	0.93107476635514	0.975	1	0.983050847457627	0.963958460598656	1	1	1	1
0.96875	0.933333333333333	0.949152542372881	0.901282766313441	0.96875	0.933333333333333	0.949152542372881	0.901282766313441	1	1	1	1
0.914285714285714	0.931034482758621	0.915254237288136	0.845306764551652	0.96969696969697	0.9	0.932203389830508	0.86734120292299	0.96969696969697	1	0.983050847457627	0.967057509771078
0.84375	1	0.915254237288136	0.850481500253421	0.84375	1	0.915254237288136	0.850481500253421	1	1	1	1
0.864864864864865	0.931034482758621	0.88135593220339	0.795847750865052	0.864864864864865	0.931034482758621	0.88135593220339	0.795847750865052	1	1	1	1
1	1	1	1	1	1	1	1	1	1	1	1
