# Supplementary material for: Predicting seismic-induced liquefaction through ensemble learning frameworks
Source: Sci Rep. 2019 Aug 13;9:11786. doi: 10.1038/s41598-019-48044-0 (PMC6692379; doi:10.1038/s41598-019-48044-0)
Supplement: Supplementary file 5 — Dataset 4 [file 41598_2019_48044_MOESM5_ESM.zip]

Archive with 45 entries (45 files):
- Testing_Result_EANN_Ensemble_Size_1.csv
- Testing_Result_EANN_Ensemble_Size_10.csv
- Testing_Result_EANN_Ensemble_Size_15.csv
- Testing_Result_EANN_Ensemble_Size_20.csv
- Testing_Result_EANN_Ensemble_Size_25.csv
- Testing_Result_EANN_Ensemble_Size_30.csv
- Testing_Result_EANN_Ensemble_Size_40.csv
- Testing_Result_EANN_Ensemble_Size_5.csv
- Testing_Result_EANN_Ensemble_Size_50.csv
- Testing_Result_EELM_Ensemble_Size_1.csv
- Testing_Result_EELM_Ensemble_Size_10.csv
- Testing_Result_EELM_Ensemble_Size_15.csv
- Testing_Result_EELM_Ensemble_Size_20.csv
- Testing_Result_EELM_Ensemble_Size_25.csv
- Testing_Result_EELM_Ensemble_Size_30.csv
- Testing_Result_EELM_Ensemble_Size_40.csv
- Testing_Result_EELM_Ensemble_Size_5.csv
- Testing_Result_EELM_Ensemble_Size_50.csv
- Testing_Result_ELR_Ensemble_Size_1.csv
- Testing_Result_ELR_Ensemble_Size_10.csv
- Testing_Result_ELR_Ensemble_Size_15.csv
- Testing_Result_ELR_Ensemble_Size_20.csv
- Testing_Result_ELR_Ensemble_Size_25.csv
- Testing_Result_ELR_Ensemble_Size_30.csv
- Testing_Result_ELR_Ensemble_Size_40.csv
- Testing_Result_ELR_Ensemble_Size_5.csv
- Testing_Result_ELR_Ensemble_Size_50.csv
- Testing_Result_ESVM_Ensemble_Size_1.csv
- Testing_Result_ESVM_Ensemble_Size_10.csv
- Testing_Result_ESVM_Ensemble_Size_15.csv
- Testing_Result_ESVM_Ensemble_Size_20.csv
- Testing_Result_ESVM_Ensemble_Size_25.csv
- Testing_Result_ESVM_Ensemble_Size_30.csv
- Testing_Result_ESVM_Ensemble_Size_40.csv
- Testing_Result_ESVM_Ensemble_Size_5.csv
- Testing_Result_ESVM_Ensemble_Size_50.csv
- Testing_Result_RF_Ensemble_Size_1.csv
- Testing_Result_RF_Ensemble_Size_10.csv
- Testing_Result_RF_Ensemble_Size_15.csv
- Testing_Result_RF_Ensemble_Size_20.csv
- Testing_Result_RF_Ensemble_Size_25.csv
- Testing_Result_RF_Ensemble_Size_30.csv
- Testing_Result_RF_Ensemble_Size_40.csv
- Testing_Result_RF_Ensemble_Size_5.csv
- Testing_Result_RF_Ensemble_Size_50.csv
