# Supplementary material for: Predicting seismic-induced liquefaction through ensemble learning frameworks
Source: Sci Rep. 2019 Aug 13;9:11786. doi: 10.1038/s41598-019-48044-0 (PMC6692379; doi:10.1038/s41598-019-48044-0)
Supplement: Supplementary file 5 — Dataset 4 [file 41598_2019_48044_MOESM5_ESM.zip › Testing_Result_EELM_Ensemble_Size_1.csv]

False_Positive_Bagging	False_Negative_Bagging	Accuracy_Bagging	Kappa_Bagging	False_Positive_Stacking	False_Negative_Stacking	Accuracy_Stacking	Kappa_Stacking	False_Positive_Boosting	False_Negative_Boosting	Accuracy_Boosting	Kappa_Boosting
0.705882352941176	0.823529411764706	0.692307692307692	0.539823008849557	0.705882352941176	0.823529411764706	0.692307692307692	0.539823008849557	0.6	0.875	0.615384615384615	0.462809917355372
0.75	0.875	0.769230769230769	0.635514018691589	0.75	0.875	0.769230769230769	0.635514018691589	0.631578947368421	0.933333333333333	0.692307692307692	0.551724137931034
0.75	0.933333333333333	0.807692307692308	0.691943127962085	0.75	0.933333333333333	0.807692307692308	0.691943127962085	0.666666666666667	1	0.769230769230769	0.648648648648649
0.8	0.823529411764706	0.769230769230769	0.623188405797101	0.8	0.823529411764706	0.769230769230769	0.623188405797101	0.666666666666667	0.875	0.692307692307692	0.547826086956522
0.666666666666667	0.823529411764706	0.653846153846154	0.5	0.666666666666667	0.823529411764706	0.653846153846154	0.5	0.857142857142857	0.736842105263158	0.730769230769231	0.545
0.8	0.777777777777778	0.730769230769231	0.56563245823389	0.8	0.777777777777778	0.730769230769231	0.56563245823389	0.6	0.823529411764706	0.576923076923077	0.421052631578947
0.705882352941176	0.875	0.730769230769231	0.591011235955056	0.705882352941176	0.875	0.730769230769231	0.591011235955056	0.705882352941176	0.7	0.576923076923077	0.395348837209302
0.857142857142857	0.875	0.846153846153846	0.731958762886598	0.857142857142857	0.875	0.846153846153846	0.731958762886598	0.631578947368421	0.875	0.653846153846154	0.505285412262157
0.857142857142857	0.823529411764706	0.807692307692308	0.668367346938776	0.857142857142857	0.823529411764706	0.807692307692308	0.668367346938776	0.705882352941176	0.777777777777778	0.653846153846154	0.490196078431373
0.666666666666667	0.823529411764706	0.653846153846154	0.5	0.666666666666667	0.823529411764706	0.653846153846154	0.5	0.6	0.823529411764706	0.576923076923077	0.421052631578947
0.631578947368421	0.823529411764706	0.615384615384615	0.460580912863071	0.631578947368421	0.823529411764706	0.615384615384615	0.460580912863071	0.705882352941176	0.736842105263158	0.615384615384615	0.44206008583691
0.705882352941176	0.823529411764706	0.692307692307692	0.539823008849557	0.705882352941176	0.823529411764706	0.692307692307692	0.539823008849557	0.705882352941176	0.875	0.730769230769231	0.591011235955056
0.666666666666667	0.823529411764706	0.653846153846154	0.5	0.666666666666667	0.823529411764706	0.653846153846154	0.5	0.75	0.666666666666667	0.576923076923077	0.375545851528384
0.631578947368421	0.777777777777778	0.576923076923077	0.417515274949083	0.631578947368421	0.777777777777778	0.576923076923077	0.417515274949083	0.75	0.777777777777778	0.692307692307692	0.527272727272727
0.75	0.777777777777778	0.692307692307692	0.527272727272727	0.75	0.777777777777778	0.692307692307692	0.527272727272727	0.631578947368421	0.875	0.653846153846154	0.505285412262157
0.705882352941176	0.875	0.730769230769231	0.591011235955056	0.705882352941176	0.875	0.730769230769231	0.591011235955056	0.6	1	0.692307692307692	0.551724137931034
0.8	0.777777777777778	0.730769230769231	0.56563245823389	0.8	0.777777777777778	0.730769230769231	0.56563245823389	0.8	0.736842105263158	0.692307692307692	0.509433962264151
0.705882352941176	0.777777777777778	0.653846153846154	0.490196078431373	0.705882352941176	0.777777777777778	0.653846153846154	0.490196078431373	0.666666666666667	0.875	0.692307692307692	0.547826086956522
0.705882352941176	0.875	0.730769230769231	0.591011235955056	0.705882352941176	0.875	0.730769230769231	0.591011235955056	0.6	0.777777777777778	0.538461538461538	0.380952380952381
0.75	0.777777777777778	0.692307692307692	0.527272727272727	0.75	0.777777777777778	0.692307692307692	0.527272727272727	0.705882352941176	0.823529411764706	0.692307692307692	0.539823008849557
0.705882352941176	0.823529411764706	0.692307692307692	0.539823008849557	0.705882352941176	0.823529411764706	0.692307692307692	0.539823008849557	0.75	0.608695652173913	0.5	0.280851063829787
0.8	0.823529411764706	0.769230769230769	0.623188405797101	0.8	0.823529411764706	0.769230769230769	0.623188405797101	0.857142857142857	0.7	0.692307692307692	0.485148514851485
0.857142857142857	0.777777777777778	0.769230769230769	0.606060606060606	0.857142857142857	0.777777777777778	0.769230769230769	0.606060606060606	0.75	0.875	0.769230769230769	0.635514018691589
0.75	0.823529411764706	0.730769230769231	0.580645161290323	0.75	0.823529411764706	0.730769230769231	0.580645161290323	0.75	0.7	0.615384615384615	0.424778761061947
0.8	0.875	0.807692307692308	0.682151589242054	0.8	0.875	0.807692307692308	0.682151589242054	0.705882352941176	0.777777777777778	0.653846153846154	0.490196078431373
0.6	0.736842105263158	0.5	0.342412451361868	0.6	0.736842105263158	0.5	0.342412451361868	0.6	0.636363636363636	0.384615384615385	0.235294117647059
0.631578947368421	0.875	0.653846153846154	0.505285412262157	0.631578947368421	0.875	0.653846153846154	0.505285412262157	0.75	0.7	0.615384615384615	0.424778761061947
0.8	0.875	0.807692307692308	0.682151589242054	0.8	0.875	0.807692307692308	0.682151589242054	0.705882352941176	0.933333333333333	0.769230769230769	0.643835616438356
0.666666666666667	0.777777777777778	0.615384615384615	0.453781512605042	0.666666666666667	0.777777777777778	0.615384615384615	0.453781512605042	0.6	0.933333333333333	0.653846153846154	0.506329113924051
0.631578947368421	0.823529411764706	0.615384615384615	0.460580912863071	0.631578947368421	0.823529411764706	0.615384615384615	0.460580912863071	0.666666666666667	0.777777777777778	0.615384615384615	0.453781512605042
0.705882352941176	0.933333333333333	0.769230769230769	0.643835616438356	0.705882352941176	0.933333333333333	0.769230769230769	0.643835616438356	0.6	0.933333333333333	0.653846153846154	0.506329113924051
0.666666666666667	0.823529411764706	0.653846153846154	0.5	0.666666666666667	0.823529411764706	0.653846153846154	0.5	0.666666666666667	0.777777777777778	0.615384615384615	0.453781512605042
0.75	0.7	0.615384615384615	0.424778761061947	0.75	0.7	0.615384615384615	0.424778761061947	0.666666666666667	0.666666666666667	0.5	0.324
0.705882352941176	0.875	0.730769230769231	0.591011235955056	0.705882352941176	0.875	0.730769230769231	0.591011235955056	0.571428571428571	0.777777777777778	0.5	0.34368932038835
0.8	0.736842105263158	0.692307692307692	0.509433962264151	0.8	0.736842105263158	0.692307692307692	0.509433962264151	0.705882352941176	0.666666666666667	0.538461538461538	0.35
0.666666666666667	0.777777777777778	0.615384615384615	0.453781512605042	0.666666666666667	0.777777777777778	0.615384615384615	0.453781512605042	0.571428571428571	0.933333333333333	0.615384615384615	0.460580912863071
0.8	0.875	0.807692307692308	0.682151589242054	0.8	0.875	0.807692307692308	0.682151589242054	0.631578947368421	0.823529411764706	0.615384615384615	0.460580912863071
0.857142857142857	0.933333333333333	0.884615384615385	0.796875	0.857142857142857	0.933333333333333	0.884615384615385	0.796875	0.75	0.875	0.769230769230769	0.635514018691589
0.705882352941176	0.736842105263158	0.615384615384615	0.44206008583691	0.705882352941176	0.736842105263158	0.615384615384615	0.44206008583691	0.75	0.823529411764706	0.730769230769231	0.580645161290323
0.8	0.823529411764706	0.769230769230769	0.623188405797101	0.8	0.823529411764706	0.769230769230769	0.623188405797101	0.75	0.875	0.769230769230769	0.635514018691589
0.705882352941176	0.875	0.730769230769231	0.591011235955056	0.705882352941176	0.875	0.730769230769231	0.591011235955056	0.6	0.875	0.615384615384615	0.462809917355372
0.705882352941176	0.875	0.730769230769231	0.591011235955056	0.705882352941176	0.875	0.730769230769231	0.591011235955056	0.75	0.777777777777778	0.692307692307692	0.527272727272727
0.6	0.933333333333333	0.653846153846154	0.506329113924051	0.6	0.933333333333333	0.653846153846154	0.506329113924051	0.6	0.823529411764706	0.576923076923077	0.421052631578947
0.6	0.736842105263158	0.5	0.342412451361868	0.6	0.736842105263158	0.5	0.342412451361868	0.631578947368421	0.823529411764706	0.615384615384615	0.460580912863071
0.75	0.7	0.615384615384615	0.424778761061947	0.75	0.7	0.615384615384615	0.424778761061947	0.6	1	0.692307692307692	0.551724137931034
0.631578947368421	0.875	0.653846153846154	0.505285412262157	0.631578947368421	0.875	0.653846153846154	0.505285412262157	0.571428571428571	0.823529411764706	0.538461538461538	0.380952380952381
0.8	0.777777777777778	0.730769230769231	0.56563245823389	0.8	0.777777777777778	0.730769230769231	0.56563245823389	0.8	0.666666666666667	0.615384615384615	0.400921658986175
0.705882352941176	0.736842105263158	0.615384615384615	0.44206008583691	0.705882352941176	0.736842105263158	0.615384615384615	0.44206008583691	0.705882352941176	0.875	0.730769230769231	0.591011235955056
0.705882352941176	0.777777777777778	0.653846153846154	0.490196078431373	0.705882352941176	0.777777777777778	0.653846153846154	0.490196078431373	0.705882352941176	0.736842105263158	0.615384615384615	0.44206008583691
0.8	0.933333333333333	0.846153846153846	0.742574257425743	0.8	0.933333333333333	0.846153846153846	0.742574257425743	0.6	0.777777777777778	0.538461538461538	0.380952380952381
0.8	0.666666666666667	0.615384615384615	0.400921658986175	0.8	0.666666666666667	0.615384615384615	0.400921658986175	0.631578947368421	0.736842105263158	0.538461538461538	0.376
0.75	0.823529411764706	0.730769230769231	0.580645161290323	0.75	0.823529411764706	0.730769230769231	0.580645161290323	0.857142857142857	0.666666666666667	0.653846153846154	0.426470588235294
0.8	0.736842105263158	0.692307692307692	0.509433962264151	0.8	0.736842105263158	0.692307692307692	0.509433962264151	0.8	0.736842105263158	0.692307692307692	0.509433962264151
0.857142857142857	0.823529411764706	0.807692307692308	0.668367346938776	0.857142857142857	0.823529411764706	0.807692307692308	0.668367346938776	0.631578947368421	0.736842105263158	0.538461538461538	0.376
0.666666666666667	0.777777777777778	0.615384615384615	0.453781512605042	0.666666666666667	0.777777777777778	0.615384615384615	0.453781512605042	0.631578947368421	0.875	0.653846153846154	0.505285412262157
0.6	1	0.692307692307692	0.551724137931034	0.6	1	0.692307692307692	0.551724137931034	0.666666666666667	0.736842105263158	0.576923076923077	0.409090909090909
0.75	0.736842105263158	0.653846153846154	0.475336322869955	0.75	0.736842105263158	0.653846153846154	0.475336322869955	0.705882352941176	0.875	0.730769230769231	0.591011235955056
0.666666666666667	0.875	0.692307692307692	0.547826086956522	0.666666666666667	0.875	0.692307692307692	0.547826086956522	0.571428571428571	0.823529411764706	0.538461538461538	0.380952380952381
0.666666666666667	0.777777777777778	0.615384615384615	0.453781512605042	0.666666666666667	0.777777777777778	0.615384615384615	0.453781512605042	0.6	0.736842105263158	0.5	0.342412451361868
0.666666666666667	0.875	0.692307692307692	0.547826086956522	0.666666666666667	0.875	0.692307692307692	0.547826086956522	0.857142857142857	0.736842105263158	0.730769230769231	0.545
0.631578947368421	0.777777777777778	0.576923076923077	0.417515274949083	0.631578947368421	0.777777777777778	0.576923076923077	0.417515274949083	0.705882352941176	0.823529411764706	0.692307692307692	0.539823008849557
0.631578947368421	0.736842105263158	0.538461538461538	0.376	0.631578947368421	0.736842105263158	0.538461538461538	0.376	0.6	0.875	0.615384615384615	0.462809917355372
0.75	0.823529411764706	0.730769230769231	0.580645161290323	0.75	0.823529411764706	0.730769230769231	0.580645161290323	0.6	0.875	0.615384615384615	0.462809917355372
0.705882352941176	0.875	0.730769230769231	0.591011235955056	0.705882352941176	0.875	0.730769230769231	0.591011235955056	0.631578947368421	0.875	0.653846153846154	0.505285412262157
0.631578947368421	0.777777777777778	0.576923076923077	0.417515274949083	0.631578947368421	0.777777777777778	0.576923076923077	0.417515274949083	0.631578947368421	0.736842105263158	0.538461538461538	0.376
0.8	0.875	0.807692307692308	0.682151589242054	0.8	0.875	0.807692307692308	0.682151589242054	0.705882352941176	0.736842105263158	0.615384615384615	0.44206008583691
0.75	0.56	0.423076923076923	0.190871369294606	0.75	0.56	0.423076923076923	0.190871369294606	0.8	0.583333333333333	0.5	0.247216035634744
0.631578947368421	1	0.730769230769231	0.6	0.631578947368421	1	0.730769230769231	0.6	0.6	1	0.692307692307692	0.551724137931034
0.631578947368421	0.933333333333333	0.692307692307692	0.551724137931034	0.631578947368421	0.933333333333333	0.692307692307692	0.551724137931034	0.6	0.875	0.615384615384615	0.462809917355372
0.75	0.666666666666667	0.576923076923077	0.375545851528384	0.75	0.666666666666667	0.576923076923077	0.375545851528384	0.8	0.56	0.461538461538462	0.198237885462555
0.705882352941176	0.823529411764706	0.692307692307692	0.539823008849557	0.705882352941176	0.823529411764706	0.692307692307692	0.539823008849557	0.631578947368421	0.823529411764706	0.615384615384615	0.460580912863071
0.666666666666667	0.823529411764706	0.653846153846154	0.5	0.666666666666667	0.823529411764706	0.653846153846154	0.5	0.8	0.636363636363636	0.576923076923077	0.348519362186788
0.666666666666667	0.823529411764706	0.653846153846154	0.5	0.666666666666667	0.823529411764706	0.653846153846154	0.5	0.631578947368421	0.823529411764706	0.615384615384615	0.460580912863071
0.631578947368421	0.823529411764706	0.615384615384615	0.460580912863071	0.631578947368421	0.823529411764706	0.615384615384615	0.460580912863071	0.631578947368421	0.875	0.653846153846154	0.505285412262157
0.631578947368421	0.823529411764706	0.615384615384615	0.460580912863071	0.631578947368421	0.823529411764706	0.615384615384615	0.460580912863071	0.666666666666667	0.736842105263158	0.576923076923077	0.409090909090909
0.6	0.933333333333333	0.653846153846154	0.506329113924051	0.6	0.933333333333333	0.653846153846154	0.506329113924051	0.631578947368421	0.666666666666667	0.461538461538462	0.297297297297297
0.75	0.933333333333333	0.807692307692308	0.691943127962085	0.75	0.933333333333333	0.807692307692308	0.691943127962085	0.545454545454545	0.933333333333333	0.576923076923077	0.413934426229508
0.631578947368421	0.777777777777778	0.576923076923077	0.417515274949083	0.631578947368421	0.777777777777778	0.576923076923077	0.417515274949083	0.705882352941176	0.777777777777778	0.653846153846154	0.490196078431373
0.631578947368421	0.777777777777778	0.576923076923077	0.417515274949083	0.631578947368421	0.777777777777778	0.576923076923077	0.417515274949083	0.631578947368421	0.736842105263158	0.538461538461538	0.376
0.6	0.875	0.615384615384615	0.462809917355372	0.6	0.875	0.615384615384615	0.462809917355372	0.6	0.823529411764706	0.576923076923077	0.421052631578947
0.75	0.777777777777778	0.692307692307692	0.527272727272727	0.75	0.777777777777778	0.692307692307692	0.527272727272727	0.631578947368421	0.777777777777778	0.576923076923077	0.417515274949083
0.8	0.777777777777778	0.730769230769231	0.56563245823389	0.8	0.777777777777778	0.730769230769231	0.56563245823389	0.571428571428571	0.875	0.576923076923077	0.419878296146045
0.705882352941176	0.823529411764706	0.692307692307692	0.539823008849557	0.705882352941176	0.823529411764706	0.692307692307692	0.539823008849557	0.631578947368421	0.875	0.653846153846154	0.505285412262157
0.631578947368421	0.823529411764706	0.615384615384615	0.460580912863071	0.631578947368421	0.823529411764706	0.615384615384615	0.460580912863071	0.631578947368421	0.875	0.653846153846154	0.505285412262157
0.666666666666667	0.777777777777778	0.615384615384615	0.453781512605042	0.666666666666667	0.777777777777778	0.615384615384615	0.453781512605042	0.8	0.636363636363636	0.576923076923077	0.348519362186788
0.75	0.823529411764706	0.730769230769231	0.580645161290323	0.75	0.823529411764706	0.730769230769231	0.580645161290323	0.6	0.933333333333333	0.653846153846154	0.506329113924051
0.6	0.777777777777778	0.538461538461538	0.380952380952381	0.6	0.777777777777778	0.538461538461538	0.380952380952381	0.666666666666667	0.777777777777778	0.615384615384615	0.453781512605042
0.857142857142857	0.933333333333333	0.884615384615385	0.796875	0.857142857142857	0.933333333333333	0.884615384615385	0.796875	0.631578947368421	0.875	0.653846153846154	0.505285412262157
0.8	0.933333333333333	0.846153846153846	0.742574257425743	0.8	0.933333333333333	0.846153846153846	0.742574257425743	0.705882352941176	1	0.807692307692308	0.698375870069606
0.8	0.933333333333333	0.846153846153846	0.742574257425743	0.8	0.933333333333333	0.846153846153846	0.742574257425743	0.75	0.933333333333333	0.807692307692308	0.691943127962085
0.631578947368421	0.736842105263158	0.538461538461538	0.376	0.631578947368421	0.736842105263158	0.538461538461538	0.376	0.631578947368421	0.777777777777778	0.576923076923077	0.417515274949083
0.8	0.736842105263158	0.692307692307692	0.509433962264151	0.8	0.736842105263158	0.692307692307692	0.509433962264151	0.857142857142857	0.608695652173913	0.576923076923077	0.3125
0.705882352941176	0.736842105263158	0.615384615384615	0.44206008583691	0.705882352941176	0.736842105263158	0.615384615384615	0.44206008583691	0.545454545454545	0.777777777777778	0.461538461538462	0.305343511450382
0.75	0.736842105263158	0.653846153846154	0.475336322869955	0.75	0.736842105263158	0.653846153846154	0.475336322869955	0.6	0.666666666666667	0.423076923076923	0.269662921348315
0.8	0.875	0.807692307692308	0.682151589242054	0.8	0.875	0.807692307692308	0.682151589242054	0.571428571428571	0.933333333333333	0.615384615384615	0.460580912863071
0.666666666666667	0.7	0.538461538461538	0.365853658536585	0.666666666666667	0.7	0.538461538461538	0.365853658536585	0.705882352941176	0.736842105263158	0.615384615384615	0.44206008583691
0.705882352941176	0.777777777777778	0.653846153846154	0.490196078431373	0.705882352941176	0.777777777777778	0.653846153846154	0.490196078431373	0.571428571428571	0.777777777777778	0.5	0.34368932038835
0.666666666666667	0.777777777777778	0.615384615384615	0.453781512605042	0.666666666666667	0.777777777777778	0.615384615384615	0.453781512605042	0.75	0.777777777777778	0.692307692307692	0.527272727272727
0.75	0.875	0.769230769230769	0.635514018691589	0.75	0.875	0.769230769230769	0.635514018691589	0.666666666666667	0.875	0.692307692307692	0.547826086956522
0.705882352941176	0.777777777777778	0.653846153846154	0.490196078431373	0.705882352941176	0.777777777777778	0.653846153846154	0.490196078431373	0.857142857142857	0.636363636363636	0.615384615384615	0.368932038834951
