# Supplementary material for: Predicting seismic-induced liquefaction through ensemble learning frameworks
Source: Sci Rep. 2019 Aug 13;9:11786. doi: 10.1038/s41598-019-48044-0 (PMC6692379; doi:10.1038/s41598-019-48044-0)
Supplement: Supplementary file 5 — Dataset 4 [file 41598_2019_48044_MOESM5_ESM.zip › Testing_Result_ESVM_Ensemble_Size_30.csv]

False_Positive_Bagging	False_Negative_Bagging	Accuracy_Bagging	Kappa_Bagging	False_Positive_Stacking	False_Negative_Stacking	Accuracy_Stacking	Kappa_Stacking	False_Positive_Boosting	False_Negative_Boosting	Accuracy_Boosting	Kappa_Boosting
0.857142857142857	0.666666666666667	0.653846153846154	0.426470588235294	0.857142857142857	0.7	0.692307692307692	0.485148514851485	0.923076923076923	0.7	0.730769230769231	0.517241379310345
0.923076923076923	0.933333333333333	0.923076923076923	0.856353591160221	0.923076923076923	0.933333333333333	0.923076923076923	0.856353591160221	0.857142857142857	0.875	0.846153846153846	0.731958762886598
0.923076923076923	0.933333333333333	0.923076923076923	0.856353591160221	0.857142857142857	0.933333333333333	0.884615384615385	0.796875	0.857142857142857	0.933333333333333	0.884615384615385	0.796875
0.857142857142857	0.933333333333333	0.884615384615385	0.796875	0.857142857142857	0.933333333333333	0.884615384615385	0.796875	0.923076923076923	0.933333333333333	0.923076923076923	0.856353591160221
0.923076923076923	0.823529411764706	0.846153846153846	0.717391304347826	0.923076923076923	0.823529411764706	0.846153846153846	0.717391304347826	0.923076923076923	0.933333333333333	0.923076923076923	0.856353591160221
0.923076923076923	0.933333333333333	0.923076923076923	0.856353591160221	0.923076923076923	0.777777777777778	0.807692307692308	0.649595687331537	1	0.736842105263158	0.807692307692308	0.624277456647399
0.923076923076923	0.933333333333333	0.923076923076923	0.856353591160221	0.923076923076923	0.736842105263158	0.769230769230769	0.582887700534759	0.857142857142857	0.736842105263158	0.730769230769231	0.545
0.923076923076923	0.875	0.884615384615385	0.786301369863014	1	0.875	0.923076923076923	0.847058823529412	0.857142857142857	0.777777777777778	0.769230769230769	0.606060606060606
0.923076923076923	0.736842105263158	0.769230769230769	0.582887700534759	0.923076923076923	0.823529411764706	0.846153846153846	0.717391304347826	0.857142857142857	0.875	0.846153846153846	0.731958762886598
0.857142857142857	0.933333333333333	0.884615384615385	0.796875	0.857142857142857	0.823529411764706	0.807692307692308	0.668367346938776	0.857142857142857	0.933333333333333	0.884615384615385	0.796875
1	0.823529411764706	0.884615384615385	0.771929824561403	1	0.875	0.923076923076923	0.847058823529412	1	0.823529411764706	0.884615384615385	0.771929824561403
0.923076923076923	0.875	0.884615384615385	0.786301369863014	0.923076923076923	0.933333333333333	0.923076923076923	0.856353591160221	0.857142857142857	1	0.923076923076923	0.863157894736842
0.923076923076923	0.933333333333333	0.923076923076923	0.856353591160221	0.923076923076923	0.933333333333333	0.923076923076923	0.856353591160221	1	0.823529411764706	0.884615384615385	0.771929824561403
0.923076923076923	0.933333333333333	0.923076923076923	0.856353591160221	1	0.933333333333333	0.961538461538462	0.923076923076923	0.923076923076923	0.933333333333333	0.923076923076923	0.856353591160221
1	0.823529411764706	0.884615384615385	0.771929824561403	0.923076923076923	0.933333333333333	0.923076923076923	0.856353591160221	1	0.933333333333333	0.961538461538462	0.923076923076923
0.923076923076923	0.875	0.884615384615385	0.786301369863014	0.923076923076923	0.933333333333333	0.923076923076923	0.856353591160221	0.923076923076923	0.933333333333333	0.923076923076923	0.856353591160221
0.923076923076923	0.875	0.884615384615385	0.786301369863014	0.857142857142857	0.823529411764706	0.807692307692308	0.668367346938776	0.923076923076923	0.875	0.884615384615385	0.786301369863014
1	0.823529411764706	0.884615384615385	0.771929824561403	0.923076923076923	0.933333333333333	0.923076923076923	0.856353591160221	0.857142857142857	0.875	0.846153846153846	0.731958762886598
1	0.875	0.923076923076923	0.847058823529412	1	0.875	0.923076923076923	0.847058823529412	1	0.736842105263158	0.807692307692308	0.624277456647399
0.8	0.736842105263158	0.692307692307692	0.509433962264151	0.75	0.823529411764706	0.730769230769231	0.580645161290323	1	0.736842105263158	0.807692307692308	0.624277456647399
0.923076923076923	0.933333333333333	0.923076923076923	0.856353591160221	0.857142857142857	1	0.923076923076923	0.863157894736842	0.923076923076923	0.933333333333333	0.923076923076923	0.856353591160221
0.857142857142857	0.933333333333333	0.884615384615385	0.796875	0.75	0.933333333333333	0.807692307692308	0.691943127962085	0.923076923076923	0.875	0.884615384615385	0.786301369863014
0.923076923076923	0.933333333333333	0.923076923076923	0.856353591160221	0.923076923076923	0.933333333333333	0.923076923076923	0.856353591160221	1	0.933333333333333	0.961538461538462	0.923076923076923
0.923076923076923	0.777777777777778	0.807692307692308	0.649595687331537	0.8	0.875	0.807692307692308	0.682151589242054	1	0.666666666666667	0.730769230769231	0.48
1	0.823529411764706	0.884615384615385	0.771929824561403	1	0.823529411764706	0.884615384615385	0.771929824561403	0.857142857142857	0.777777777777778	0.769230769230769	0.606060606060606
0.857142857142857	0.823529411764706	0.807692307692308	0.668367346938776	0.8	0.823529411764706	0.769230769230769	0.623188405797101	0.8	0.875	0.807692307692308	0.682151589242054
0.923076923076923	0.933333333333333	0.923076923076923	0.856353591160221	0.923076923076923	0.933333333333333	0.923076923076923	0.856353591160221	0.923076923076923	1	0.961538461538462	0.927576601671309
0.923076923076923	0.875	0.884615384615385	0.786301369863014	0.923076923076923	0.933333333333333	0.923076923076923	0.856353591160221	0.923076923076923	0.823529411764706	0.846153846153846	0.717391304347826
0.923076923076923	0.933333333333333	0.923076923076923	0.856353591160221	0.857142857142857	0.777777777777778	0.769230769230769	0.606060606060606	0.923076923076923	0.823529411764706	0.846153846153846	0.717391304347826
0.857142857142857	0.933333333333333	0.884615384615385	0.796875	0.8	1	0.884615384615385	0.804511278195489	0.923076923076923	1	0.961538461538462	0.927576601671309
0.923076923076923	0.933333333333333	0.923076923076923	0.856353591160221	0.923076923076923	0.875	0.884615384615385	0.786301369863014	0.923076923076923	0.823529411764706	0.846153846153846	0.717391304347826
0.923076923076923	0.823529411764706	0.846153846153846	0.717391304347826	0.923076923076923	0.823529411764706	0.846153846153846	0.717391304347826	0.705882352941176	0.875	0.730769230769231	0.591011235955056
0.857142857142857	0.933333333333333	0.884615384615385	0.796875	0.857142857142857	0.933333333333333	0.884615384615385	0.796875	0.923076923076923	0.875	0.884615384615385	0.786301369863014
0.857142857142857	0.823529411764706	0.807692307692308	0.668367346938776	0.705882352941176	0.875	0.730769230769231	0.591011235955056	0.923076923076923	0.823529411764706	0.846153846153846	0.717391304347826
0.8	0.875	0.807692307692308	0.682151589242054	0.75	0.933333333333333	0.807692307692308	0.691943127962085	0.923076923076923	0.875	0.884615384615385	0.786301369863014
0.857142857142857	0.933333333333333	0.884615384615385	0.796875	1	0.933333333333333	0.961538461538462	0.923076923076923	0.857142857142857	0.875	0.846153846153846	0.731958762886598
0.857142857142857	1	0.923076923076923	0.863157894736842	0.75	1	0.846153846153846	0.75	1	0.933333333333333	0.961538461538462	0.923076923076923
0.666666666666667	0.933333333333333	0.730769230769231	0.597345132743363	0.705882352941176	0.933333333333333	0.769230769230769	0.643835616438356	0.8	0.875	0.807692307692308	0.682151589242054
0.857142857142857	0.875	0.846153846153846	0.731958762886598	0.857142857142857	0.933333333333333	0.884615384615385	0.796875	0.857142857142857	0.933333333333333	0.884615384615385	0.796875
0.923076923076923	0.933333333333333	0.923076923076923	0.856353591160221	0.923076923076923	1	0.961538461538462	0.927576601671309	0.923076923076923	0.933333333333333	0.923076923076923	0.856353591160221
0.923076923076923	0.875	0.884615384615385	0.786301369863014	0.857142857142857	1	0.923076923076923	0.863157894736842	0.857142857142857	0.875	0.846153846153846	0.731958762886598
0.923076923076923	0.823529411764706	0.846153846153846	0.717391304347826	0.75	0.933333333333333	0.807692307692308	0.691943127962085	1	0.777777777777778	0.846153846153846	0.697674418604651
0.8	1	0.884615384615385	0.804511278195489	0.857142857142857	1	0.923076923076923	0.863157894736842	0.923076923076923	1	0.961538461538462	0.927576601671309
1	0.777777777777778	0.846153846153846	0.697674418604651	0.923076923076923	0.875	0.884615384615385	0.786301369863014	1	0.823529411764706	0.884615384615385	0.771929824561403
0.857142857142857	0.933333333333333	0.884615384615385	0.796875	0.857142857142857	0.933333333333333	0.884615384615385	0.796875	0.857142857142857	0.933333333333333	0.884615384615385	0.796875
0.923076923076923	0.823529411764706	0.846153846153846	0.717391304347826	0.923076923076923	0.823529411764706	0.846153846153846	0.717391304347826	0.923076923076923	0.933333333333333	0.923076923076923	0.856353591160221
0.923076923076923	0.933333333333333	0.923076923076923	0.856353591160221	0.923076923076923	0.933333333333333	0.923076923076923	0.856353591160221	0.923076923076923	0.933333333333333	0.923076923076923	0.856353591160221
0.923076923076923	0.823529411764706	0.846153846153846	0.717391304347826	0.923076923076923	0.875	0.884615384615385	0.786301369863014	0.857142857142857	0.823529411764706	0.807692307692308	0.668367346938776
0.857142857142857	1	0.923076923076923	0.863157894736842	0.8	1	0.884615384615385	0.804511278195489	0.923076923076923	1	0.961538461538462	0.927576601671309
1	0.823529411764706	0.884615384615385	0.771929824561403	1	0.777777777777778	0.846153846153846	0.697674418604651	1	0.823529411764706	0.884615384615385	0.771929824561403
0.923076923076923	0.933333333333333	0.923076923076923	0.856353591160221	0.923076923076923	1	0.961538461538462	0.927576601671309	1	0.875	0.923076923076923	0.847058823529412
0.75	0.933333333333333	0.807692307692308	0.691943127962085	0.571428571428571	1	0.653846153846154	0.503184713375796	0.857142857142857	0.933333333333333	0.884615384615385	0.796875
0.923076923076923	0.875	0.884615384615385	0.786301369863014	0.666666666666667	0.933333333333333	0.730769230769231	0.597345132743363	0.8	1	0.884615384615385	0.804511278195489
0.857142857142857	0.823529411764706	0.807692307692308	0.668367346938776	1	0.875	0.923076923076923	0.847058823529412	0.923076923076923	0.823529411764706	0.846153846153846	0.717391304347826
0.923076923076923	0.933333333333333	0.923076923076923	0.856353591160221	0.923076923076923	0.933333333333333	0.923076923076923	0.856353591160221	0.8	1	0.884615384615385	0.804511278195489
0.923076923076923	0.875	0.884615384615385	0.786301369863014	0.923076923076923	0.875	0.884615384615385	0.786301369863014	0.923076923076923	0.875	0.884615384615385	0.786301369863014
0.923076923076923	0.933333333333333	0.923076923076923	0.856353591160221	0.923076923076923	0.933333333333333	0.923076923076923	0.856353591160221	0.923076923076923	0.823529411764706	0.846153846153846	0.717391304347826
0.923076923076923	0.823529411764706	0.846153846153846	0.717391304347826	1	0.777777777777778	0.846153846153846	0.697674418604651	0.923076923076923	0.736842105263158	0.769230769230769	0.582887700534759
0.8	0.933333333333333	0.846153846153846	0.742574257425743	0.8	0.933333333333333	0.846153846153846	0.742574257425743	1	0.933333333333333	0.961538461538462	0.923076923076923
0.923076923076923	0.875	0.884615384615385	0.786301369863014	0.923076923076923	0.933333333333333	0.923076923076923	0.856353591160221	0.923076923076923	0.933333333333333	0.923076923076923	0.856353591160221
0.923076923076923	0.933333333333333	0.923076923076923	0.856353591160221	0.923076923076923	0.933333333333333	0.923076923076923	0.856353591160221	0.923076923076923	0.875	0.884615384615385	0.786301369863014
0.923076923076923	0.933333333333333	0.923076923076923	0.856353591160221	0.923076923076923	0.933333333333333	0.923076923076923	0.856353591160221	0.857142857142857	0.933333333333333	0.884615384615385	0.796875
0.857142857142857	0.777777777777778	0.769230769230769	0.606060606060606	0.857142857142857	0.777777777777778	0.769230769230769	0.606060606060606	0.75	0.823529411764706	0.730769230769231	0.580645161290323
0.857142857142857	0.875	0.846153846153846	0.731958762886598	0.923076923076923	0.875	0.884615384615385	0.786301369863014	0.923076923076923	0.875	0.884615384615385	0.786301369863014
0.923076923076923	0.823529411764706	0.846153846153846	0.717391304347826	1	0.823529411764706	0.884615384615385	0.771929824561403	1	0.875	0.923076923076923	0.847058823529412
0.923076923076923	0.823529411764706	0.846153846153846	0.717391304347826	1	0.736842105263158	0.807692307692308	0.624277456647399	0.923076923076923	0.933333333333333	0.923076923076923	0.856353591160221
0.857142857142857	0.823529411764706	0.807692307692308	0.668367346938776	0.923076923076923	0.777777777777778	0.807692307692308	0.649595687331537	0.75	0.875	0.769230769230769	0.635514018691589
0.923076923076923	0.875	0.884615384615385	0.786301369863014	1	0.666666666666667	0.730769230769231	0.48	1	0.777777777777778	0.846153846153846	0.697674418604651
0.923076923076923	0.875	0.884615384615385	0.786301369863014	0.923076923076923	0.823529411764706	0.846153846153846	0.717391304347826	0.923076923076923	0.823529411764706	0.846153846153846	0.717391304347826
0.923076923076923	0.933333333333333	0.923076923076923	0.856353591160221	0.923076923076923	1	0.961538461538462	0.927576601671309	0.923076923076923	0.933333333333333	0.923076923076923	0.856353591160221
0.923076923076923	0.933333333333333	0.923076923076923	0.856353591160221	0.923076923076923	0.933333333333333	0.923076923076923	0.856353591160221	0.923076923076923	0.875	0.884615384615385	0.786301369863014
0.923076923076923	0.875	0.884615384615385	0.786301369863014	0.923076923076923	1	0.961538461538462	0.927576601671309	0.857142857142857	0.823529411764706	0.807692307692308	0.668367346938776
0.923076923076923	0.823529411764706	0.846153846153846	0.717391304347826	1	0.823529411764706	0.884615384615385	0.771929824561403	0.857142857142857	0.823529411764706	0.807692307692308	0.668367346938776
0.923076923076923	0.933333333333333	0.923076923076923	0.856353591160221	0.857142857142857	0.933333333333333	0.884615384615385	0.796875	0.923076923076923	0.933333333333333	0.923076923076923	0.856353591160221
0.857142857142857	0.933333333333333	0.884615384615385	0.796875	0.923076923076923	0.933333333333333	0.923076923076923	0.856353591160221	0.923076923076923	0.933333333333333	0.923076923076923	0.856353591160221
0.857142857142857	0.7	0.692307692307692	0.485148514851485	0.857142857142857	0.7	0.692307692307692	0.485148514851485	0.923076923076923	0.736842105263158	0.769230769230769	0.582887700534759
1	0.875	0.923076923076923	0.847058823529412	1	0.875	0.923076923076923	0.847058823529412	1	0.736842105263158	0.807692307692308	0.624277456647399
0.923076923076923	0.823529411764706	0.846153846153846	0.717391304347826	0.923076923076923	0.823529411764706	0.846153846153846	0.717391304347826	0.923076923076923	0.875	0.884615384615385	0.786301369863014
0.923076923076923	0.933333333333333	0.923076923076923	0.856353591160221	0.8	0.933333333333333	0.846153846153846	0.742574257425743	0.923076923076923	0.933333333333333	0.923076923076923	0.856353591160221
0.923076923076923	0.875	0.884615384615385	0.786301369863014	0.923076923076923	0.875	0.884615384615385	0.786301369863014	0.923076923076923	0.823529411764706	0.846153846153846	0.717391304347826
1	0.823529411764706	0.884615384615385	0.771929824561403	1	0.933333333333333	0.961538461538462	0.923076923076923	0.857142857142857	0.875	0.846153846153846	0.731958762886598
0.75	0.933333333333333	0.807692307692308	0.691943127962085	0.705882352941176	1	0.807692307692308	0.698375870069606	0.923076923076923	1	0.961538461538462	0.927576601671309
0.857142857142857	1	0.923076923076923	0.863157894736842	0.857142857142857	1	0.923076923076923	0.863157894736842	0.923076923076923	0.823529411764706	0.846153846153846	0.717391304347826
1	0.933333333333333	0.961538461538462	0.923076923076923	1	0.823529411764706	0.884615384615385	0.771929824561403	0.857142857142857	0.777777777777778	0.769230769230769	0.606060606060606
0.923076923076923	0.933333333333333	0.923076923076923	0.856353591160221	0.923076923076923	0.875	0.884615384615385	0.786301369863014	0.923076923076923	0.933333333333333	0.923076923076923	0.856353591160221
0.857142857142857	0.933333333333333	0.884615384615385	0.796875	0.8	0.933333333333333	0.846153846153846	0.742574257425743	1	0.823529411764706	0.884615384615385	0.771929824561403
0.923076923076923	0.933333333333333	0.923076923076923	0.856353591160221	1	0.933333333333333	0.961538461538462	0.923076923076923	0.923076923076923	0.933333333333333	0.923076923076923	0.856353591160221
0.923076923076923	0.933333333333333	0.923076923076923	0.856353591160221	0.923076923076923	0.823529411764706	0.846153846153846	0.717391304347826	0.923076923076923	0.777777777777778	0.807692307692308	0.649595687331537
0.923076923076923	0.875	0.884615384615385	0.786301369863014	0.923076923076923	0.933333333333333	0.923076923076923	0.856353591160221	0.923076923076923	0.933333333333333	0.923076923076923	0.856353591160221
0.923076923076923	0.823529411764706	0.846153846153846	0.717391304347826	0.923076923076923	0.777777777777778	0.807692307692308	0.649595687331537	0.923076923076923	0.823529411764706	0.846153846153846	0.717391304347826
0.923076923076923	0.823529411764706	0.846153846153846	0.717391304347826	0.923076923076923	0.875	0.884615384615385	0.786301369863014	1	0.875	0.923076923076923	0.847058823529412
0.857142857142857	0.933333333333333	0.884615384615385	0.796875	0.857142857142857	0.933333333333333	0.884615384615385	0.796875	0.923076923076923	0.933333333333333	0.923076923076923	0.856353591160221
0.923076923076923	0.875	0.884615384615385	0.786301369863014	0.857142857142857	0.875	0.846153846153846	0.731958762886598	0.923076923076923	0.933333333333333	0.923076923076923	0.856353591160221
0.857142857142857	0.933333333333333	0.884615384615385	0.796875	0.923076923076923	0.933333333333333	0.923076923076923	0.856353591160221	0.857142857142857	0.875	0.846153846153846	0.731958762886598
1	0.7	0.769230769230769	0.551724137931034	1	0.7	0.769230769230769	0.551724137931034	1	0.538461538461538	0.538461538461538	0.133333333333333
1	0.933333333333333	0.961538461538462	0.923076923076923	0.923076923076923	0.933333333333333	0.923076923076923	0.856353591160221	0.923076923076923	0.823529411764706	0.846153846153846	0.717391304347826
0.923076923076923	0.933333333333333	0.923076923076923	0.856353591160221	0.857142857142857	0.933333333333333	0.884615384615385	0.796875	0.923076923076923	0.875	0.884615384615385	0.786301369863014
0.923076923076923	0.875	0.884615384615385	0.786301369863014	0.923076923076923	0.875	0.884615384615385	0.786301369863014	0.8	1	0.884615384615385	0.804511278195489
0.923076923076923	0.823529411764706	0.846153846153846	0.717391304347826	0.923076923076923	0.875	0.884615384615385	0.786301369863014	0.857142857142857	0.933333333333333	0.884615384615385	0.796875
0.8	0.933333333333333	0.846153846153846	0.742574257425743	0.8	1	0.884615384615385	0.804511278195489	0.857142857142857	1	0.923076923076923	0.863157894736842
