# Supplementary material for: Predicting seismic-induced liquefaction through ensemble learning frameworks
Source: Sci Rep. 2019 Aug 13;9:11786. doi: 10.1038/s41598-019-48044-0 (PMC6692379; doi:10.1038/s41598-019-48044-0)
Supplement: Supplementary file 6 — Dataset 5 [file 41598_2019_48044_MOESM6_ESM.zip]

Archive with 40 entries (40 files):
- Training_Result_EANN_Data_Availability_0.2.csv
- Training_Result_EANN_Data_Availability_0.3.csv
- Training_Result_EANN_Data_Availability_0.4.csv
- Training_Result_EANN_Data_Availability_0.5.csv
- Training_Result_EANN_Data_Availability_0.6.csv
- Training_Result_EANN_Data_Availability_0.7.csv
- Training_Result_EANN_Data_Availability_0.8.csv
- Training_Result_EANN_Data_Availability_0.9.csv
- Training_Result_EELM_Data_Availability_0.2.csv
- Training_Result_EELM_Data_Availability_0.3.csv
- Training_Result_EELM_Data_Availability_0.4.csv
- Training_Result_EELM_Data_Availability_0.5.csv
- Training_Result_EELM_Data_Availability_0.6.csv
- Training_Result_EELM_Data_Availability_0.7.csv
- Training_Result_EELM_Data_Availability_0.8.csv
- Training_Result_EELM_Data_Availability_0.9.csv
- Training_Result_ELR_Data_Availability_0.2.csv
- Training_Result_ELR_Data_Availability_0.3.csv
- Training_Result_ELR_Data_Availability_0.4.csv
- Training_Result_ELR_Data_Availability_0.5.csv
- Training_Result_ELR_Data_Availability_0.6.csv
- Training_Result_ELR_Data_Availability_0.7.csv
- Training_Result_ELR_Data_Availability_0.8.csv
- Training_Result_ELR_Data_Availability_0.9.csv
- Training_Result_ESVM_Data_Availability_0.2.csv
- Training_Result_ESVM_Data_Availability_0.3.csv
- Training_Result_ESVM_Data_Availability_0.4.csv
- Training_Result_ESVM_Data_Availability_0.5.csv
- Training_Result_ESVM_Data_Availability_0.6.csv
- Training_Result_ESVM_Data_Availability_0.7.csv
- Training_Result_ESVM_Data_Availability_0.8.csv
- Training_Result_ESVM_Data_Availability_0.9.csv
- Training_Result_RF_Data_Availability_0.2.csv
- Training_Result_RF_Data_Availability_0.3.csv
- Training_Result_RF_Data_Availability_0.4.csv
- Training_Result_RF_Data_Availability_0.5.csv
- Training_Result_RF_Data_Availability_0.6.csv
- Training_Result_RF_Data_Availability_0.7.csv
- Training_Result_RF_Data_Availability_0.8.csv
- Training_Result_RF_Data_Availability_0.9.csv
