# Supplementary material for: Predicting seismic-induced liquefaction through ensemble learning frameworks
Source: Sci Rep. 2019 Aug 13;9:11786. doi: 10.1038/s41598-019-48044-0 (PMC6692379; doi:10.1038/s41598-019-48044-0)
Supplement: Supplementary file 6 — Dataset 5 [file 41598_2019_48044_MOESM6_ESM.zip › Training_Result_EANN_Data_Availability_0.3.csv]

False_Positive_Bagging	False_Negative_Bagging	Accuracy_Bagging	Kappa_Bagging	False_Positive_Stacking	False_Negative_Stacking	Accuracy_Stacking	Kappa_Stacking	False_Positive_Boosting	False_Negative_Boosting	Accuracy_Boosting	Kappa_Boosting
1	1	1	1	1	1	1	1	1	1	1	1
1	0.875	0.941176470588235	0.875912408759124	1	1	1	1	1	1	1	1
1	1	1	1	1	1	1	1	1	1	1	1
1	1	1	1	1	1	1	1	1	1	1	1
1	1	1	1	1	1	1	1	1	1	1	1
0.916666666666667	1	0.941176470588235	0.888888888888889	1	1	1	1	1	1	1	1
1	1	1	1	1	1	1	1	1	1	1	1
1	1	1	1	1	1	1	1	1	1	1	1
0.875	1	0.941176470588235	0.888888888888889	1	1	1	1	1	1	1	1
1	1	1	1	1	1	1	1	1	1	1	1
1	0.8	0.941176470588235	0.821052631578947	1	1	1	1	1	1	1	1
1	0.888888888888889	0.941176470588235	0.881118881118881	1	1	1	1	1	1	1	1
1	0.9	0.941176470588235	0.882758620689655	1	1	1	1	1	1	1	1
1	1	1	1	1	1	1	1	1	1	1	1
0.916666666666667	1	0.941176470588235	0.888888888888889	1	1	1	1	1	1	1	1
1	1	1	1	1	1	1	1	1	1	1	1
0.875	1	0.941176470588235	0.888888888888889	1	1	1	1	1	1	1	1
1	1	1	1	1	1	1	1	1	1	1	1
1	0.571428571428571	0.823529411764706	0.337662337662337	1	1	1	1	1	1	1	1
1	1	1	1	1	1	1	1	1	1	1	1
1	1	1	1	1	1	1	1	1	1	1	1
1	1	1	1	1	1	1	1	1	1	1	1
1	1	1	1	1	1	1	1	1	1	1	1
1	1	1	1	1	1	1	1	1	1	1	1
1	1	1	1	1	1	1	1	1	1	1	1
1	1	1	1	1	1	1	1	1	1	1	1
1	0.875	0.941176470588235	0.875912408759124	1	1	1	1	1	1	1	1
0.888888888888889	0.9	0.882352941176471	0.788819875776398	1	0.9	0.941176470588235	0.882758620689655	1	1	1	1
1	1	1	1	1	1	1	1	1	1	1	1
0.888888888888889	1	0.941176470588235	0.893081761006289	1	1	1	1	1	1	1	1
1	1	1	1	1	1	1	1	1	1	1	1
1	1	1	1	1	1	1	1	1	1	1	1
0.75	1	0.882352941176471	0.776315789473684	1	1	1	1	1	1	1	1
1	1	1	1	1	1	1	1	1	1	1	1
1	0.7	0.823529411764706	0.610687022900763	1	1	1	1	1	1	1	1
0.9	1	0.941176470588235	0.894409937888199	1	1	1	1	1	1	1	1
1	0.888888888888889	0.941176470588235	0.881118881118881	1	1	1	1	1	1	1	1
1	1	1	1	1	1	1	1	1	1	1	1
0.666666666666667	1	0.882352941176471	0.706896551724138	1	1	1	1	1	1	1	1
1	0.714285714285714	0.882352941176471	0.679245283018868	1	1	1	1	1	1	1	1
0.875	1	0.941176470588235	0.888888888888889	1	1	1	1	1	1	1	1
1	1	1	1	1	1	1	1	1	1	1	1
1	1	1	1	1	1	1	1	1	1	1	1
1	0.833333333333333	0.941176470588235	0.849557522123894	1	1	1	1	1	1	1	1
1	1	1	1	1	1	1	1	1	1	1	1
1	1	1	1	1	1	1	1	1	1	1	1
1	1	1	1	1	1	1	1	1	1	1	1
1	0.9	0.941176470588235	0.882758620689655	1	1	1	1	1	1	1	1
0.875	1	0.941176470588235	0.888888888888889	1	1	1	1	1	1	1	1
1	1	1	1	1	1	1	1	1	1	1	1
1	0.833333333333333	0.941176470588235	0.849557522123894	1	1	1	1	1	1	1	1
0.875	1	0.941176470588235	0.888888888888889	1	1	1	1	1	1	1	1
1	1	1	1	1	1	1	1	1	1	1	1
1	1	1	1	1	1	1	1	1	1	1	1
1	1	1	1	1	1	1	1	1	1	1	1
1	0.888888888888889	0.941176470588235	0.881118881118881	1	1	1	1	1	1	1	1
1	1	1	1	1	1	1	1	1	1	1	1
1	0.75	0.941176470588235	0.767123287671233	1	1	1	1	1	1	1	1
0.916666666666667	0.857142857142857	0.882352941176471	0.771812080536913	1	1	1	1	1	1	1	1
1	1	1	1	1	1	1	1	1	1	1	1
0.888888888888889	1	0.941176470588235	0.893081761006289	1	1	1	1	1	1	1	1
0.875	1	0.941176470588235	0.888888888888889	1	1	1	1	1	1	1	1
1	1	1	1	1	1	1	1	1	1	1	1
1	1	1	1	1	1	1	1	1	1	1	1
0.875	1	0.941176470588235	0.888888888888889	1	1	1	1	1	1	1	1
1	1	1	1	1	1	1	1	1	1	1	1
0.666666666666667	1	0.882352941176471	0.706896551724138	1	1	1	1	1	1	1	1
1	0.833333333333333	0.941176470588235	0.849557522123894	1	1	1	1	1	1	1	1
0.909090909090909	1	0.941176470588235	0.893081761006289	1	1	1	1	1	1	1	1
1	0.875	0.941176470588235	0.875912408759124	1	1	1	1	1	1	1	1
1	1	1	1	1	1	1	1	1	1	1	1
1	1	1	1	1	1	1	1	1	1	1	1
1	0.857142857142857	0.941176470588235	0.866141732283464	1	1	1	1	1	1	1	1
1	1	1	1	1	1	1	1	1	1	1	1
1	0.75	0.941176470588235	0.767123287671233	1	1	1	1	1	1	1	1
1	0.875	0.941176470588235	0.875912408759124	1	1	1	1	1	1	1	1
1	1	1	1	1	1	1	1	1	1	1	1
1	1	1	1	1	1	1	1	1	1	1	1
0.916666666666667	0.75	0.823529411764706	0.648275862068965	1	1	1	1	1	1	1	1
1	1	1	1	1	1	1	1	1	1	1	1
0.888888888888889	0.9	0.882352941176471	0.788819875776398	1	1	1	1	1	1	1	1
1	0.9	0.941176470588235	0.882758620689655	1	1	1	1	1	1	1	1
1	0.875	0.941176470588235	0.875912408759124	1	1	1	1	1	1	1	1
1	0.857142857142857	0.941176470588235	0.866141732283464	1	1	1	1	1	1	1	1
1	0.888888888888889	0.941176470588235	0.881118881118881	1	1	1	1	1	1	1	1
0.909090909090909	1	0.941176470588235	0.893081761006289	1	1	1	1	1	1	1	1
1	1	1	1	1	1	1	1	1	1	1	1
1	1	1	1	1	1	1	1	1	1	1	1
1	1	1	1	1	1	1	1	1	1	1	1
1	1	1	1	1	1	1	1	1	1	1	1
1	1	1	1	1	1	1	1	1	1	1	1
0.9	1	0.941176470588235	0.894409937888199	1	1	1	1	1	1	1	1
1	1	1	1	1	1	1	1	1	1	1	1
1	1	1	1	1	1	1	1	1	1	1	1
1	1	1	1	1	1	1	1	1	1	1	1
1	1	1	1	1	1	1	1	1	1	1	1
1	1	1	1	1	1	1	1	1	1	1	1
1	1	1	1	1	1	1	1	1	1	1	1
0.909090909090909	1	0.941176470588235	0.893081761006289	1	1	1	1	1	1	1	1
1	1	1	1	1	1	1	1	1	1	1	1
