# Supplementary material for: Predicting seismic-induced liquefaction through ensemble learning frameworks
Source: Sci Rep. 2019 Aug 13;9:11786. doi: 10.1038/s41598-019-48044-0 (PMC6692379; doi:10.1038/s41598-019-48044-0)
Supplement: Supplementary file 6 — Dataset 5 [file 41598_2019_48044_MOESM6_ESM.zip › Training_Result_EANN_Data_Availability_0.4.csv]

False_Positive_Bagging	False_Negative_Bagging	Accuracy_Bagging	Kappa_Bagging	False_Positive_Stacking	False_Negative_Stacking	Accuracy_Stacking	Kappa_Stacking	False_Positive_Boosting	False_Negative_Boosting	Accuracy_Boosting	Kappa_Boosting
0.933333333333333	1	0.956521739130435	0.917562724014337	1	1	1	1	1	1	1	1
1	1	1	1	1	1	1	1	1	1	1	1
1	1	1	1	1	1	1	1	1	1	1	1
1	1	1	1	1	1	1	1	1	1	1	1
0.928571428571429	0.909090909090909	0.91304347826087	0.837455830388693	1	0.909090909090909	0.956521739130435	0.910505836575876	1	1	1	1
1	0.833333333333333	0.956521739130435	0.862275449101797	1	1	1	1	1	1	1	1
0.909090909090909	0.866666666666667	0.869565217391304	0.759581881533101	1	1	1	1	1	1	1	1
1	1	1	1	1	1	1	1	1	1	1	1
1	1	1	1	1	1	1	1	1	1	1	1
0.916666666666667	1	0.956521739130435	0.919298245614035	1	1	1	1	1	1	1	1
1	1	1	1	1	1	1	1	1	1	1	1
1	0.923076923076923	0.956521739130435	0.913207547169811	1	1	1	1	1	1	1	1
1	1	1	1	1	1	1	1	1	1	1	1
0.928571428571429	1	0.956521739130435	0.919298245614035	1	1	1	1	1	1	1	1
1	1	1	1	1	1	1	1	1	1	1	1
1	1	1	1	1	1	1	1	1	1	1	1
0.916666666666667	1	0.956521739130435	0.919298245614035	1	1	1	1	1	1	1	1
0.909090909090909	1	0.956521739130435	0.917562724014337	1	1	1	1	1	1	1	1
1	0.875	0.956521739130435	0.893023255813954	1	1	1	1	1	1	1	1
0.923076923076923	1	0.956521739130435	0.9198606271777	1	1	1	1	1	1	1	1
0.846153846153846	1	0.91304347826087	0.848684210526316	0.916666666666667	1	0.956521739130435	0.919298245614035	1	1	1	1
0.9	1	0.956521739130435	0.914498141263941	1	1	1	1	1	1	1	1
1	1	1	1	1	1	1	1	1	1	1	1
1	0.923076923076923	0.956521739130435	0.913207547169811	1	1	1	1	1	1	1	1
1	1	1	1	1	1	1	1	1	1	1	1
1	1	1	1	1	1	1	1	1	1	1	1
0.909090909090909	1	0.956521739130435	0.917562724014337	1	1	1	1	1	1	1	1
1	0.8	0.91304347826087	0.796460176991151	1	1	1	1	1	1	1	1
1	1	1	1	1	1	1	1	1	1	1	1
0.909090909090909	0.928571428571429	0.91304347826087	0.837455830388693	1	1	1	1	1	1	1	1
1	0.875	0.956521739130435	0.893023255813954	1	1	1	1	1	1	1	1
0.9	1	0.956521739130435	0.914498141263941	1	1	1	1	1	1	1	1
0.928571428571429	0.909090909090909	0.91304347826087	0.837455830388693	1	1	1	1	1	1	1	1
0.933333333333333	1	0.956521739130435	0.917562724014337	1	1	1	1	1	1	1	1
1	0.818181818181818	0.91304347826087	0.809917355371901	1	1	1	1	1	1	1	1
0.875	1	0.91304347826087	0.848684210526316	1	1	1	1	1	1	1	1
1	1	1	1	1	1	1	1	1	1	1	1
1	1	1	1	1	1	1	1	1	1	1	1
1	1	1	1	1	1	1	1	1	1	1	1
0.909090909090909	0.928571428571429	0.91304347826087	0.837455830388693	1	1	1	1	1	1	1	1
1	0.888888888888889	0.956521739130435	0.901287553648069	1	1	1	1	1	1	1	1
1	0.9	0.956521739130435	0.906882591093118	1	1	1	1	1	1	1	1
1	1	1	1	1	1	1	1	1	1	1	1
1	1	1	1	1	1	1	1	1	1	1	1
1	0.916666666666667	0.956521739130435	0.91254752851711	1	1	1	1	1	1	1	1
1	0.888888888888889	0.956521739130435	0.901287553648069	1	1	1	1	1	1	1	1
0.923076923076923	1	0.956521739130435	0.9198606271777	1	1	1	1	1	1	1	1
0.818181818181818	1	0.91304347826087	0.838028169014085	1	1	1	1	1	1	1	1
1	0.916666666666667	0.956521739130435	0.91254752851711	1	1	1	1	1	1	1	1
1	1	1	1	1	1	1	1	1	1	1	1
1	0.909090909090909	0.956521739130435	0.910505836575876	1	1	1	1	1	1	1	1
0.714285714285714	1	0.91304347826087	0.76530612244898	1	1	1	1	1	1	1	1
1	1	1	1	1	1	1	1	1	1	1	1
1	0.916666666666667	0.956521739130435	0.91254752851711	1	1	1	1	1	1	1	1
1	0.833333333333333	0.956521739130435	0.862275449101797	1	1	1	1	1	1	1	1
0.933333333333333	1	0.956521739130435	0.917562724014337	1	1	1	1	1	1	1	1
1	1	1	1	1	1	1	1	1	1	1	1
1	1	1	1	1	1	1	1	1	1	1	1
0.928571428571429	0.909090909090909	0.91304347826087	0.837455830388693	1	1	1	1	1	1	1	1
1	1	1	1	1	1	1	1	1	1	1	1
1	1	1	1	1	1	1	1	1	1	1	1
0.933333333333333	1	0.956521739130435	0.917562724014337	1	1	1	1	1	1	1	1
1	1	1	1	1	1	1	1	1	1	1	1
1	0.777777777777778	0.91304347826087	0.776699029126214	1	1	1	1	1	1	1	1
0.923076923076923	1	0.956521739130435	0.9198606271777	1	1	1	1	1	1	1	1
1	0.888888888888889	0.956521739130435	0.901287553648069	1	1	1	1	1	1	1	1
1	1	1	1	1	1	1	1	1	1	1	1
1	1	1	1	1	1	1	1	1	1	1	1
1	0.833333333333333	0.91304347826087	0.818897637795276	1	1	1	1	1	1	1	1
1	0.846153846153846	0.91304347826087	0.824427480916031	1	1	1	1	1	1	1	1
1	1	1	1	1	1	1	1	1	1	1	1
1	1	1	1	1	1	1	1	1	1	1	1
1	0.833333333333333	0.91304347826087	0.818897637795276	1	1	1	1	1	1	1	1
1	0.9	0.956521739130435	0.906882591093118	1	1	1	1	1	1	1	1
1	0.714285714285714	0.91304347826087	0.701298701298702	1	1	1	1	1	1	1	1
1	0.818181818181818	0.91304347826087	0.809917355371901	1	1	1	1	1	1	1	1
1	0.75	0.91304347826087	0.747252747252748	1	1	1	1	1	1	1	1
0.846153846153846	0.923076923076923	0.869565217391304	0.775244299674267	1	1	1	1	1	1	1	1
1	1	1	1	1	1	1	1	1	1	1	1
1	1	1	1	1	1	1	1	1	1	1	1
1	1	1	1	1	1	1	1	1	1	1	1
1	0.777777777777778	0.91304347826087	0.776699029126214	1	1	1	1	1	1	1	1
1	0.909090909090909	0.956521739130435	0.910505836575876	1	1	1	1	1	1	1	1
1	1	1	1	1	1	1	1	1	1	1	1
1	1	1	1	0.933333333333333	1	0.956521739130435	0.917562724014337	1	1	1	1
1	1	1	1	1	1	1	1	1	1	1	1
1	0.818181818181818	0.91304347826087	0.809917355371901	1	1	1	1	1	1	1	1
0.923076923076923	0.916666666666667	0.91304347826087	0.839721254355401	1	1	1	1	1	1	1	1
1	1	1	1	1	1	1	1	1	1	1	1
0.928571428571429	0.909090909090909	0.91304347826087	0.837455830388693	1	1	1	1	1	1	1	1
1	0.9	0.956521739130435	0.906882591093118	1	1	1	1	1	1	1	1
1	0.888888888888889	0.956521739130435	0.901287553648069	1	1	1	1	1	1	1	1
1	0.875	0.956521739130435	0.893023255813954	1	1	1	1	1	1	1	1
1	1	1	1	1	1	1	1	1	1	1	1
1	0.714285714285714	0.91304347826087	0.701298701298702	1	1	1	1	1	1	1	1
0.857142857142857	1	0.91304347826087	0.850649350649351	1	1	1	1	1	1	1	1
1	1	1	1	1	1	1	1	1	1	1	1
1	1	1	1	1	1	1	1	1	1	1	1
1	1	1	1	1	1	1	1	1	1	1	1
1	1	1	1	1	1	1	1	1	1	1	1
