# Supplementary material for: Predicting seismic-induced liquefaction through ensemble learning frameworks
Source: Sci Rep. 2019 Aug 13;9:11786. doi: 10.1038/s41598-019-48044-0 (PMC6692379; doi:10.1038/s41598-019-48044-0)
Supplement: Supplementary file 6 — Dataset 5 [file 41598_2019_48044_MOESM6_ESM.zip › Training_Result_EANN_Data_Availability_0.6.csv]

False_Positive_Bagging	False_Negative_Bagging	Accuracy_Bagging	Kappa_Bagging	False_Positive_Stacking	False_Negative_Stacking	Accuracy_Stacking	Kappa_Stacking	False_Positive_Boosting	False_Negative_Boosting	Accuracy_Boosting	Kappa_Boosting
1	0.941176470588235	0.971428571428571	0.942148760330578	1	1	1	1	1	1	1	1
0.875	1	0.942857142857143	0.890625	1	1	1	1	1	1	1	1
0.95	0.941176470588235	0.942857142857143	0.891135303265941	1	1	1	1	1	1	1	1
1	0.888888888888889	0.942857142857143	0.883720930232558	1	1	1	1	1	1	1	1
1	1	1	1	1	1	1	1	1	1	1	1
1	0.857142857142857	0.942857142857143	0.867924528301887	1	1	1	1	1	1	1	1
1	0.785714285714286	0.914285714285714	0.785276073619632	1	1	1	1	1	1	1	1
0.95	1	0.971428571428571	0.945736434108527	1	1	1	1	1	1	1	1
1	0.952380952380952	0.971428571428571	0.942148760330578	1	1	1	1	1	1	1	1
0.875	1	0.942857142857143	0.890625	1	1	1	1	1	1	1	1
1	0.8125	0.914285714285714	0.807339449541284	1	1	1	1	1	1	1	1
1	0.904761904761905	0.942857142857143	0.885993485342019	1	1	1	1	1	1	1	1
0.947368421052632	0.944444444444444	0.942857142857143	0.891808346213292	1	1	1	1	1	1	1	1
0.956521739130435	0.928571428571429	0.942857142857143	0.884678747940692	1	1	1	1	1	1	1	1
1	1	1	1	1	1	1	1	1	1	1	1
1	0.928571428571429	0.971428571428571	0.937833037300178	1	1	1	1	1	1	1	1
0.944444444444444	1	0.971428571428571	0.945736434108527	1	1	1	1	1	1	1	1
0.947368421052632	1	0.971428571428571	0.945904173106646	1	1	1	1	1	1	1	1
0.962962962962963	1	0.971428571428571	0.932562620423892	1	1	1	1	1	1	1	1
0.947368421052632	0.944444444444444	0.942857142857143	0.891808346213292	1	1	1	1	1	1	1	1
1	1	1	1	1	1	1	1	1	1	1	1
1	0.947368421052632	0.971428571428571	0.942903752039152	1	1	1	1	1	1	1	1
1	1	1	1	1	1	1	1	1	1	1	1
1	1	1	1	1	1	1	1	1	1	1	1
1	0.9375	0.971428571428571	0.941176470588235	1	1	1	1	1	1	1	1
0.944444444444444	1	0.971428571428571	0.945736434108527	1	1	1	1	1	1	1	1
1	1	1	1	1	1	1	1	1	1	1	1
0.941176470588235	0.95	0.942857142857143	0.891135303265941	1	1	1	1	1	1	1	1
1	1	1	1	1	1	1	1	1	1	1	1
0.947368421052632	1	0.971428571428571	0.945904173106646	1	1	1	1	1	1	1	1
1	1	1	1	1	1	1	1	1	1	1	1
0.909090909090909	1	0.942857142857143	0.896449704142012	1	1	1	1	1	1	1	1
0.9375	1	0.971428571428571	0.944356120826709	1	1	1	1	1	1	1	1
1	1	1	1	1	1	1	1	1	1	1	1
0.944444444444444	1	0.971428571428571	0.945736434108527	1	1	1	1	1	1	1	1
0.894736842105263	1	0.942857142857143	0.896449704142012	1	1	1	1	1	1	1	1
1	1	1	1	1	1	1	1	1	1	1	1
1	0.947368421052632	0.971428571428571	0.942903752039152	1	1	1	1	1	1	1	1
1	1	1	1	1	1	1	1	1	1	1	1
1	1	1	1	1	1	1	1	1	1	1	1
0.956521739130435	1	0.971428571428571	0.943089430894309	1	1	1	1	1	1	1	1
0.894736842105263	0.947368421052632	0.914285714285714	0.845360824742268	1	1	1	1	1	1	1	1
0.9375	1	0.971428571428571	0.944356120826709	1	1	1	1	1	1	1	1
0.956521739130435	0.866666666666667	0.914285714285714	0.824707846410685	1	1	1	1	1	1	1	1
1	1	1	1	1	1	1	1	1	1	1	1
1	0.8125	0.914285714285714	0.807339449541284	1	1	1	1	1	1	1	1
1	1	1	1	1	1	1	1	1	1	1	1
0.928571428571429	1	0.971428571428571	0.941373534338358	1	1	1	1	1	1	1	1
0.9375	1	0.971428571428571	0.944356120826709	1	1	1	1	1	1	1	1
1	0.933333333333333	0.971428571428571	0.939759036144578	1	1	1	1	1	1	1	1
0.947368421052632	0.944444444444444	0.942857142857143	0.891808346213292	1	1	1	1	1	1	1	1
0.615384615384615	1	0.857142857142857	0.640657084188912	1	1	1	1	1	1	1	1
1	0.947368421052632	0.971428571428571	0.942903752039152	1	1	1	1	1	1	1	1
1	0.944444444444444	0.971428571428571	0.942716857610475	1	1	1	1	1	1	1	1
1	0.933333333333333	0.971428571428571	0.939759036144578	1	1	1	1	1	1	1	1
1	0.9375	0.971428571428571	0.941176470588235	1	1	1	1	1	1	1	1
1	0.857142857142857	0.942857142857143	0.867924528301887	1	1	1	1	1	1	1	1
1	0.875	0.942857142857143	0.878048780487805	1	1	1	1	1	1	1	1
1	1	1	1	1	1	1	1	1	1	1	1
0.933333333333333	1	0.971428571428571	0.943089430894309	1	1	1	1	1	1	1	1
1	1	1	1	1	1	1	1	1	1	1	1
1	1	1	1	1	1	1	1	1	1	1	1
1	1	1	1	1	1	1	1	1	1	1	1
1	0.9375	0.971428571428571	0.941176470588235	1	1	1	1	1	1	1	1
1	0.944444444444444	0.971428571428571	0.942716857610475	1	1	1	1	1	1	1	1
1	1	1	1	1	1	1	1	1	1	1	1
0.888888888888889	0.95	0.914285714285714	0.843982169390788	1	1	1	1	1	1	1	1
1	0.8	0.942857142857143	0.82233502538071	1	1	1	1	1	1	1	1
1	1	1	1	1	1	1	1	1	1	1	1
0.9375	1	0.971428571428571	0.944356120826709	1	1	1	1	1	1	1	1
0.941176470588235	0.95	0.942857142857143	0.891135303265941	1	1	1	1	1	1	1	1
0.941176470588235	1	0.971428571428571	0.945226917057903	0.941176470588235	1	0.971428571428571	0.945226917057903	1	1	1	1
0.9375	1	0.971428571428571	0.944356120826709	0.9375	1	0.971428571428571	0.944356120826709	1	1	1	1
1	0.933333333333333	0.971428571428571	0.939759036144578	1	1	1	1	1	1	1	1
1	0.941176470588235	0.971428571428571	0.942148760330578	1	1	1	1	1	1	1	1
1	0.875	0.942857142857143	0.878048780487805	1	1	1	1	1	1	1	1
0.95	1	0.971428571428571	0.945736434108527	1	1	1	1	1	1	1	1
1	1	1	1	1	1	1	1	1	1	1	1
1	1	1	1	1	1	1	1	1	1	1	1
1	0.857142857142857	0.942857142857143	0.867924528301887	1	1	1	1	1	1	1	1
1	1	1	1	1	1	1	1	1	1	1	1
0.904761904761905	0.941176470588235	0.914285714285714	0.845360824742268	1	1	1	1	1	1	1	1
1	1	1	1	1	1	1	1	1	1	1	1
1	0.944444444444444	0.971428571428571	0.942716857610475	1	1	1	1	1	1	1	1
1	1	1	1	1	1	1	1	1	1	1	1
1	1	1	1	1	1	1	1	1	1	1	1
0.952380952380952	0.9375	0.942857142857143	0.889763779527559	1	1	1	1	1	1	1	1
1	1	1	1	1	1	1	1	1	1	1	1
0.928571428571429	1	0.971428571428571	0.941373534338358	1	1	1	1	1	1	1	1
1	1	1	1	1	1	1	1	1	1	1	1
1	1	1	1	1	1	1	1	1	1	1	1
0.947368421052632	1	0.971428571428571	0.945904173106646	1	1	1	1	1	1	1	1
1	1	1	1	1	1	1	1	1	1	1	1
1	1	1	1	1	1	1	1	1	1	1	1
1	1	1	1	1	1	1	1	1	1	1	1
1	1	1	1	1	1	1	1	1	1	1	1
1	1	1	1	1	1	1	1	1	1	1	1
1	0.952380952380952	0.971428571428571	0.942148760330578	1	1	1	1	1	1	1	1
0.894736842105263	0.9	0.885714285714286	0.794721407624633	1	1	1	1	1	1	1	1
1	1	1	1	1	1	1	1	1	1	1	1
