# Supplementary material for: Predicting seismic-induced liquefaction through ensemble learning frameworks
Source: Sci Rep. 2019 Aug 13;9:11786. doi: 10.1038/s41598-019-48044-0 (PMC6692379; doi:10.1038/s41598-019-48044-0)
Supplement: Supplementary file 6 — Dataset 5 [file 41598_2019_48044_MOESM6_ESM.zip › Training_Result_EANN_Data_Availability_0.7.csv]

False_Positive_Bagging	False_Negative_Bagging	Accuracy_Bagging	Kappa_Bagging	False_Positive_Stacking	False_Negative_Stacking	Accuracy_Stacking	Kappa_Stacking	False_Positive_Boosting	False_Negative_Boosting	Accuracy_Boosting	Kappa_Boosting
0.96	0.944444444444444	0.951219512195122	0.904317386231039	1	1	1	1	1	1	1	1
1	1	1	1	1	1	1	1	1	1	1	1
0.956521739130435	1	0.975609756097561	0.953356086461889	1	1	1	1	1	1	1	1
0.916666666666667	1	0.951219512195122	0.910869565217391	1	1	1	1	1	1	1	1
0.909090909090909	0.954545454545455	0.926829268292683	0.866158868335147	1	1	1	1	1	1	1	1
1	0.866666666666667	0.951219512195122	0.882521489971347	1	1	1	1	1	1	1	1
1	1	1	1	1	1	1	1	1	1	1	1
1	1	1	1	1	1	1	1	1	1	1	1
1	1	1	1	1	1	1	1	1	1	1	1
0.954545454545455	1	0.975609756097561	0.953461975028377	1	1	1	1	1	1	1	1
1	0.944444444444444	0.975609756097561	0.949320148331273	1	1	1	1	1	1	1	1
1	0.916666666666667	0.951219512195122	0.902612826603325	1	1	1	1	1	1	1	1
0.952380952380952	0.954545454545455	0.951219512195122	0.906923950056754	1	1	1	1	1	1	1	1
1	1	1	1	1	1	1	1	1	1	1	1
0.85	0.96	0.902439024390244	0.821545157780196	0.944444444444444	1	0.975609756097561	0.95170789163722	1	1	1	1
1	0.928571428571429	0.975609756097561	0.94249649368864	1	1	1	1	1	1	1	1
0.9	1	0.951219512195122	0.908482142857143	1	1	1	1	1	1	1	1
0.909090909090909	1	0.951219512195122	0.910480349344978	1	1	1	1	1	1	1	1
1	1	1	1	1	1	1	1	1	1	1	1
0.958333333333333	0.947368421052632	0.951219512195122	0.905638665132336	1	1	1	1	1	1	1	1
0.9	1	0.951219512195122	0.908482142857143	1	1	1	1	1	1	1	1
1	1	1	1	1	1	1	1	1	1	1	1
0.952380952380952	1	0.975609756097561	0.953356086461889	0.952380952380952	1	0.975609756097561	0.953356086461889	1	1	1	1
0.95	1	0.975609756097561	0.953035509736541	1	1	1	1	1	1	1	1
1	0.9375	0.975609756097561	0.94668400520156	1	1	1	1	1	1	1	1
0.941176470588235	0.961538461538462	0.951219512195122	0.902497027348395	1	1	1	1	1	1	1	1
1	1	1	1	1	1	1	1	1	1	1	1
0.958333333333333	0.947368421052632	0.951219512195122	0.905638665132336	1	1	1	1	1	1	1	1
1	1	1	1	1	1	1	1	1	1	1	1
1	1	1	1	1	1	1	1	1	1	1	1
0.96551724137931	1	0.975609756097561	0.947637292464879	1	1	1	1	1	1	1	1
0.956521739130435	1	0.975609756097561	0.953356086461889	1	1	1	1	1	1	1	1
0.944444444444444	1	0.975609756097561	0.95170789163722	1	1	1	1	1	1	1	1
1	0.894736842105263	0.951219512195122	0.897755610972569	1	1	1	1	1	1	1	1
0.916666666666667	1	0.951219512195122	0.910869565217391	1	1	1	1	1	1	1	1
1	1	1	1	1	1	1	1	1	1	1	1
0.956521739130435	1	0.975609756097561	0.953356086461889	1	1	1	1	1	1	1	1
1	0.958333333333333	0.975609756097561	0.95078031212485	1	1	1	1	1	1	1	1
1	1	1	1	1	1	1	1	1	1	1	1
0.958333333333333	1	0.975609756097561	0.953035509736541	1	1	1	1	1	1	1	1
0.958333333333333	0.947368421052632	0.951219512195122	0.905638665132336	1	1	1	1	1	1	1	1
1	1	1	1	1	1	1	1	1	1	1	1
0.92	1	0.951219512195122	0.910480349344978	1	1	1	1	1	1	1	1
0.962962962962963	1	0.975609756097561	0.950661853188929	1	1	1	1	1	1	1	1
0.941176470588235	1	0.975609756097561	0.950661853188929	1	1	1	1	1	1	1	1
1	0.944444444444444	0.975609756097561	0.949320148331273	1	1	1	1	1	1	1	1
1	1	1	1	1	1	1	1	1	1	1	1
1	1	1	1	1	1	1	1	1	1	1	1
0.9	1	0.951219512195122	0.908482142857143	1	1	1	1	1	1	1	1
1	1	1	1	1	1	1	1	1	1	1	1
1	1	1	1	1	1	1	1	1	1	1	1
0.818181818181818	1	0.951219512195122	0.865131578947368	1	1	1	1	1	1	1	1
0.952380952380952	0.954545454545455	0.951219512195122	0.906923950056754	1	1	1	1	1	1	1	1
0.96	0.944444444444444	0.951219512195122	0.904317386231039	1	1	1	1	1	1	1	1
1	1	1	1	1	1	1	1	1	1	1	1
1	1	1	1	1	1	1	1	1	1	1	1
1	1	1	1	1	1	1	1	1	1	1	1
1	0.933333333333333	0.975609756097561	0.944818304172275	1	1	1	1	1	1	1	1
1	0.95	0.975609756097561	0.95078031212485	1	1	1	1	1	1	1	1
1	1	1	1	1	1	1	1	1	1	1	1
1	0.952380952380952	0.975609756097561	0.951132300357569	1	1	1	1	1	1	1	1
1	0.952380952380952	0.975609756097561	0.951132300357569	1	1	1	1	1	1	1	1
0.962962962962963	1	0.975609756097561	0.950661853188929	1	1	1	1	1	1	1	1
1	1	1	1	1	1	1	1	1	1	1	1
0.956521739130435	1	0.975609756097561	0.953356086461889	1	1	1	1	1	1	1	1
0.96551724137931	1	0.975609756097561	0.947637292464879	1	1	1	1	1	1	1	1
0.933333333333333	1	0.975609756097561	0.947637292464879	1	1	1	1	1	1	1	1
1	0.928571428571429	0.975609756097561	0.94249649368864	1	1	1	1	1	1	1	1
0.952380952380952	1	0.975609756097561	0.953356086461889	1	1	1	1	1	1	1	1
1	1	1	1	1	1	1	1	1	1	1	1
0.954545454545455	1	0.975609756097561	0.953461975028377	1	1	1	1	1	1	1	1
1	1	1	1	1	1	1	1	1	1	1	1
1	0.95	0.975609756097561	0.95078031212485	1	1	1	1	1	1	1	1
1	1	1	1	1	1	1	1	1	1	1	1
1	1	1	1	1	1	1	1	1	1	1	1
1	0.947368421052632	0.975609756097561	0.950182260024301	1	1	1	1	1	1	1	1
0.962962962962963	0.9375	0.951219512195122	0.900121802679659	1	1	1	1	1	1	1	1
1	1	1	1	1	1	1	1	1	1	1	1
1	0.947368421052632	0.975609756097561	0.950182260024301	1	1	1	1	1	1	1	1
1	1	1	1	1	1	1	1	1	1	1	1
0.95	0.956521739130435	0.951219512195122	0.906499429874572	1	1	1	1	1	1	1	1
1	1	1	1	1	1	1	1	1	1	1	1
0.961538461538462	0.941176470588235	0.951219512195122	0.902497027348395	1	1	1	1	1	1	1	1
0.956521739130435	1	0.975609756097561	0.953356086461889	1	1	1	1	1	1	1	1
0.954545454545455	0.952380952380952	0.951219512195122	0.906923950056754	1	1	1	1	1	1	1	1
1	1	1	1	1	1	1	1	1	1	1	1
0.956521739130435	0.95	0.951219512195122	0.906499429874572	1	1	1	1	1	1	1	1
1	0.941176470588235	0.975609756097561	0.948166877370417	1	1	1	1	1	1	1	1
0.944444444444444	1	0.975609756097561	0.95170789163722	1	1	1	1	1	1	1	1
0.956521739130435	0.95	0.951219512195122	0.906499429874572	1	1	1	1	1	1	1	1
1	0.952380952380952	0.975609756097561	0.951132300357569	1	1	1	1	1	1	1	1
1	1	1	1	1	1	1	1	1	1	1	1
1	1	1	1	1	1	1	1	1	1	1	1
0.947368421052632	1	0.975609756097561	0.952491309385863	1	1	1	1	1	1	1	1
1	1	1	1	1	1	1	1	1	1	1	1
1	1	1	1	1	1	1	1	1	1	1	1
1	1	1	1	1	1	1	1	1	1	1	1
1	0.954545454545455	0.975609756097561	0.951248513674197	1	1	1	1	1	1	1	1
1	1	1	1	1	1	1	1	1	1	1	1
1	1	1	1	1	1	1	1	1	1	1	1
