# Supplementary material for: Predicting seismic-induced liquefaction through ensemble learning frameworks
Source: Sci Rep. 2019 Aug 13;9:11786. doi: 10.1038/s41598-019-48044-0 (PMC6692379; doi:10.1038/s41598-019-48044-0)
Supplement: Supplementary file 6 — Dataset 5 [file 41598_2019_48044_MOESM6_ESM.zip › Training_Result_EANN_Data_Availability_0.9.csv]

False_Positive_Bagging	False_Negative_Bagging	Accuracy_Bagging	Kappa_Bagging	False_Positive_Stacking	False_Negative_Stacking	Accuracy_Stacking	Kappa_Stacking	False_Positive_Boosting	False_Negative_Boosting	Accuracy_Boosting	Kappa_Boosting
1	1	1	1	1	1	1	1	1	1	1	1
0.96969696969697	0.954545454545455	0.962264150943396	0.924123120973515	1	1	1	1	1	1	1	1
1	0.954545454545455	0.981132075471698	0.960240060015004	1	1	1	1	1	1	1	1
0.967741935483871	1	0.981132075471698	0.963168867268937	1	1	1	1	1	1	1	1
1	1	1	1	1	1	1	1	1	1	1	1
1	1	1	1	1	1	1	1	1	1	1	1
0.96875	1	0.981132075471698	0.96280701754386	1	1	1	1	1	1	1	1
1	1	1	1	1	1	1	1	1	1	1	1
1	0.958333333333333	0.981132075471698	0.961398397669337	1	1	1	1	1	1	1	1
1	0.96551724137931	0.981132075471698	0.962223806129722	1	1	1	1	1	1	1	1
1	1	1	1	1	1	1	1	1	1	1	1
1	0.933333333333333	0.962264150943396	0.924608819345662	1	1	1	1	1	1	1	1
0.966666666666667	0.96	0.962264150943396	0.926643598615917	1	1	1	1	1	1	1	1
1	1	1	1	1	1	1	1	1	1	1	1
0.961538461538462	1	0.981132075471698	0.963423050379572	1	1	1	1	1	1	1	1
1	0.888888888888889	0.962264150943396	0.907180385288967	1	1	1	1	1	1	1	1
0.892857142857143	0.96551724137931	0.924528301886792	0.862960568842922	1	1	1	1	1	1	1	1
0.928571428571429	1	0.962264150943396	0.929521276595745	0.962962962962963	1	0.981132075471698	0.963573883161512	1	1	1	1
1	1	1	1	1	1	1	1	1	1	1	1
0.931034482758621	1	0.962264150943396	0.929708222811671	1	1	1	1	1	1	1	1
0.923076923076923	1	0.962264150943396	0.928571428571429	1	1	1	1	1	1	1	1
0.964285714285714	0.962962962962963	0.962264150943396	0.927247769389156	1	1	1	1	1	1	1	1
0.961538461538462	1	0.981132075471698	0.963423050379572	1	1	1	1	1	1	1	1
0.935483870967742	0.923076923076923	0.924528301886792	0.858477970627503	1	1	1	1	1	1	1	1
1	1	1	1	1	1	1	1	1	1	1	1
0.923076923076923	0.966666666666667	0.943396226415094	0.893360160965795	1	1	1	1	1	1	1	1
1	1	1	1	1	1	1	1	1	1	1	1
0.933333333333333	0.961538461538462	0.943396226415094	0.894492368944924	1	1	1	1	1	1	1	1
1	0.956521739130435	0.981132075471698	0.960885608856088	1	1	1	1	1	1	1	1
0.964285714285714	0.962962962962963	0.962264150943396	0.927247769389156	1	1	1	1	1	1	1	1
1	1	1	1	1	1	1	1	1	1	1	1
1	1	1	1	1	1	1	1	1	1	1	1
0.954545454545455	1	0.981132075471698	0.961732851985559	1	1	1	1	1	1	1	1
0.96875	0.956521739130435	0.962264150943396	0.925194071983063	1	1	1	1	1	1	1	1
1	1	1	1	1	1	1	1	1	1	1	1
0.935483870967742	1	0.962264150943396	0.929521276595745	1	1	1	1	1	1	1	1
0.935483870967742	0.923076923076923	0.924528301886792	0.858477970627503	1	1	1	1	1	1	1	1
0.952380952380952	0.970588235294118	0.962264150943396	0.922796795338675	1	1	1	1	1	1	1	1
1	1	1	1	1	1	1	1	1	1	1	1
1	1	1	1	1	1	1	1	1	1	1	1
1	0.96	0.981132075471698	0.961788031723143	1	1	1	1	1	1	1	1
0.967741935483871	1	0.981132075471698	0.963168867268937	1	1	1	1	1	1	1	1
0.962962962962963	1	0.981132075471698	0.963573883161512	1	1	1	1	1	1	1	1
1	0.894736842105263	0.962264150943396	0.9106239460371	1	1	1	1	1	1	1	1
1	0.962962962962963	0.981132075471698	0.962223806129722	1	1	1	1	1	1	1	1
0.96875	0.916666666666667	0.943396226415094	0.887154009936125	1	0.956521739130435	0.981132075471698	0.960885608856088	1	1	1	1
1	1	1	1	1	1	1	1	1	1	1	1
1	0.966666666666667	0.981132075471698	0.962061560486757	1	1	1	1	1	1	1	1
0.961538461538462	0.96551724137931	0.962264150943396	0.927047487955953	1	1	1	1	1	1	1	1
1	1	1	1	1	1	1	1	1	1	1	1
0.967741935483871	1	0.981132075471698	0.963168867268937	1	1	1	1	1	1	1	1
0.894736842105263	1	0.962264150943396	0.917701863354037	1	1	1	1	1	1	1	1
0.928571428571429	0.964285714285714	0.943396226415094	0.894492368944924	1	1	1	1	1	1	1	1
1	0.956521739130435	0.981132075471698	0.960885608856088	1	1	1	1	1	1	1	1
1	0.954545454545455	0.981132075471698	0.960240060015004	1	1	1	1	1	1	1	1
1	0.92	0.962264150943396	0.922401171303075	1	1	1	1	1	1	1	1
1	1	1	1	1	1	1	1	1	1	1	1
1	0.909090909090909	0.962264150943396	0.918083462132921	1	1	1	1	1	1	1	1
1	0.962962962962963	0.981132075471698	0.962223806129722	1	1	1	1	1	1	1	1
0.833333333333333	1	0.924528301886792	0.855191256830601	1	1	1	1	1	1	1	1
0.966666666666667	1	0.981132075471698	0.963423050379572	1	1	1	1	1	1	1	1
1	1	1	1	1	1	1	1	1	1	1	1
1	0.956521739130435	0.981132075471698	0.960885608856088	1	1	1	1	1	1	1	1
1	1	1	1	1	1	1	1	1	1	1	1
1	1	1	1	1	1	1	1	1	1	1	1
0.971428571428571	1	0.981132075471698	0.961000735835173	1	1	1	1	1	1	1	1
1	1	1	1	1	1	1	1	1	1	1	1
0.974358974358974	1	0.981132075471698	0.956378600823045	1	1	1	1	1	1	1	1
1	0.958333333333333	0.981132075471698	0.961398397669337	1	0.958333333333333	0.981132075471698	0.961398397669337	1	1	1	1
1	1	1	1	1	1	1	1	1	1	1	1
0.92	0.967741935483871	0.943396226415094	0.892349356804333	1	1	1	1	1	1	1	1
1	1	1	1	1	1	1	1	1	1	1	1
1	1	1	1	1	1	1	1	1	1	1	1
0.96551724137931	1	0.981132075471698	0.963573883161512	1	1	1	1	1	1	1	1
1	0.956521739130435	0.981132075471698	0.960885608856088	1	1	1	1	1	1	1	1
1	0.962962962962963	0.981132075471698	0.962223806129722	1	1	1	1	1	1	1	1
0.970588235294118	1	0.981132075471698	0.961732851985559	1	1	1	1	1	1	1	1
0.952380952380952	1	0.981132075471698	0.961000735835173	1	1	1	1	1	1	1	1
1	0.916666666666667	0.962264150943396	0.921248142644874	1	1	1	1	1	1	1	1
1	1	1	1	1	1	1	1	1	1	1	1
1	1	1	1	1	0.96551724137931	0.981132075471698	0.962223806129722	1	1	1	1
1	1	1	1	1	1	1	1	1	1	1	1
1	0.91304347826087	0.962264150943396	0.91981845688351	1	1	1	1	1	1	1	1
1	0.958333333333333	0.981132075471698	0.961398397669337	1	1	1	1	1	1	1	1
0.964285714285714	0.962962962962963	0.962264150943396	0.927247769389156	1	1	1	1	1	1	1	1
1	1	1	1	1	1	1	1	1	1	1	1
1	1	1	1	1	1	1	1	1	1	1	1
1	0.958333333333333	0.981132075471698	0.961398397669337	1	1	1	1	1	1	1	1
0.962962962962963	1	0.981132075471698	0.963573883161512	1	1	1	1	1	1	1	1
1	0.96	0.981132075471698	0.961788031723143	1	1	1	1	1	1	1	1
0.966666666666667	0.96	0.962264150943396	0.926643598615917	1	1	1	1	1	1	1	1
0.96	1	0.981132075471698	0.963168867268937	1	1	1	1	1	1	1	1
0.96875	1	0.981132075471698	0.96280701754386	1	1	1	1	1	1	1	1
0.888888888888889	1	0.943396226415094	0.895874263261297	1	1	1	1	1	1	1	1
1	0.941176470588235	0.981132075471698	0.954428202923474	1	1	1	1	1	1	1	1
0.96551724137931	0.961538461538462	0.962264150943396	0.927047487955953	1	1	1	1	1	1	1	1
1	0.958333333333333	0.981132075471698	0.961398397669337	1	1	1	1	1	1	1	1
1	0.967741935483871	0.981132075471698	0.961788031723143	1	1	1	1	1	1	1	1
1	0.958333333333333	0.981132075471698	0.961398397669337	1	1	1	1	1	1	1	1
0.956521739130435	0.96875	0.962264150943396	0.925194071983063	1	1	1	1	1	1	1	1
