# Supplementary material for: Predicting seismic-induced liquefaction through ensemble learning frameworks
Source: Sci Rep. 2019 Aug 13;9:11786. doi: 10.1038/s41598-019-48044-0 (PMC6692379; doi:10.1038/s41598-019-48044-0)
Supplement: Supplementary file 6 — Dataset 5 [file 41598_2019_48044_MOESM6_ESM.zip › Training_Result_ELR_Data_Availability_0.7.csv]

False_Positive_Bagging	False_Negative_Bagging	Accuracy_Bagging	Kappa_Bagging	False_Positive_Stacking	False_Negative_Stacking	Accuracy_Stacking	Kappa_Stacking	False_Positive_Boosting	False_Negative_Boosting	Accuracy_Boosting	Kappa_Boosting
0.96	0.944444444444444	0.951219512195122	0.904317386231039	1	1	1	1	1	1	1	1
1	1	1	1	1	1	1	1	1	1	1	1
0.956521739130435	0.95	0.951219512195122	0.906499429874572	1	0.95	0.975609756097561	0.95078031212485	1	1	1	1
1	1	1	1	1	1	1	1	1	1	1	1
1	1	1	1	1	1	1	1	1	1	1	1
1	0.928571428571429	0.975609756097561	0.94249649368864	1	0.928571428571429	0.975609756097561	0.94249649368864	1	1	1	1
1	0.894736842105263	0.951219512195122	0.897755610972569	1	0.944444444444444	0.975609756097561	0.949320148331273	1	1	1	1
1	1	1	1	1	1	1	1	1	1	1	1
1	1	1	1	1	1	1	1	1	1	1	1
1	1	1	1	1	1	1	1	1	1	1	1
1	0.894736842105263	0.951219512195122	0.897755610972569	1	1	1	1	1	1	1	1
0.95	0.956521739130435	0.951219512195122	0.906499429874572	1	0.956521739130435	0.975609756097561	0.951132300357569	1	1	1	1
1	1	1	1	1	1	1	1	1	1	1	1
1	0.95	0.975609756097561	0.95078031212485	1	0.95	0.975609756097561	0.95078031212485	1	1	1	1
1	1	1	1	1	1	1	1	1	1	1	1
1	0.928571428571429	0.975609756097561	0.94249649368864	1	0.928571428571429	0.975609756097561	0.94249649368864	1	1	1	1
0.947368421052632	0.958333333333333	0.951219512195122	0.905638665132336	1	1	1	1	1	1	1	1
1	1	1	1	1	1	1	1	1	1	1	1
1	0.933333333333333	0.975609756097561	0.944818304172275	1	1	1	1	1	1	1	1
0.958333333333333	1	0.975609756097561	0.953035509736541	0.958333333333333	1	0.975609756097561	0.953035509736541	1	1	1	1
1	1	1	1	1	1	1	1	1	1	1	1
1	1	1	1	1	1	1	1	1	1	1	1
1	1	1	1	1	1	1	1	1	1	1	1
0.904761904761905	1	0.951219512195122	0.909691629955947	0.95	1	0.975609756097561	0.953035509736541	1	1	1	1
1	0.9375	0.975609756097561	0.94668400520156	1	1	1	1	1	1	1	1
1	0.961538461538462	0.975609756097561	0.949320148331273	1	0.961538461538462	0.975609756097561	0.949320148331273	1	1	1	1
1	0.954545454545455	0.975609756097561	0.951248513674197	1	1	1	1	1	1	1	1
1	0.947368421052632	0.975609756097561	0.950182260024301	0.958333333333333	1	0.975609756097561	0.953035509736541	1	1	1	1
1	1	1	1	1	1	1	1	1	1	1	1
0.95	1	0.975609756097561	0.953035509736541	1	1	1	1	1	1	1	1
1	1	1	1	1	1	1	1	1	1	1	1
0.956521739130435	0.95	0.951219512195122	0.906499429874572	1	1	1	1	1	1	1	1
1	1	1	1	1	1	1	1	1	1	1	1
1	1	1	1	0.96	1	0.975609756097561	0.952491309385863	1	1	1	1
0.956521739130435	1	0.975609756097561	0.953356086461889	0.956521739130435	1	0.975609756097561	0.953356086461889	1	1	1	1
0.952380952380952	1	0.975609756097561	0.953356086461889	1	1	1	1	1	1	1	1
1	1	1	1	1	1	1	1	1	1	1	1
1	1	1	1	1	1	1	1	1	1	1	1
1	1	1	1	1	1	1	1	1	1	1	1
0.958333333333333	1	0.975609756097561	0.953035509736541	1	0.947368421052632	0.975609756097561	0.950182260024301	1	1	1	1
1	0.947368421052632	0.975609756097561	0.950182260024301	1	0.947368421052632	0.975609756097561	0.950182260024301	1	1	1	1
0.954545454545455	1	0.975609756097561	0.953461975028377	0.954545454545455	1	0.975609756097561	0.953461975028377	1	1	1	1
1	1	1	1	1	1	1	1	1	1	1	1
1	0.9375	0.975609756097561	0.94668400520156	1	0.9375	0.975609756097561	0.94668400520156	1	1	1	1
1	0.961538461538462	0.975609756097561	0.949320148331273	1	0.961538461538462	0.975609756097561	0.949320148331273	1	1	1	1
1	0.944444444444444	0.975609756097561	0.949320148331273	1	0.944444444444444	0.975609756097561	0.949320148331273	1	1	1	1
1	1	1	1	1	1	1	1	1	1	1	1
1	0.952380952380952	0.975609756097561	0.951132300357569	1	0.952380952380952	0.975609756097561	0.951132300357569	1	1	1	1
1	1	1	1	1	1	1	1	1	1	1	1
1	1	1	1	1	1	1	1	1	1	1	1
1	1	1	1	1	1	1	1	1	1	1	1
1	0.96969696969697	0.975609756097561	0.931552587646077	1	1	1	1	1	1	1	1
0.952380952380952	1	0.975609756097561	0.953356086461889	1	1	1	1	1	1	1	1
1	1	1	1	1	1	1	1	1	1	1	1
1	1	1	1	1	1	1	1	1	1	1	1
1	1	1	1	1	1	1	1	1	1	1	1
1	1	1	1	1	1	1	1	1	1	1	1
1	0.933333333333333	0.975609756097561	0.944818304172275	1	0.933333333333333	0.975609756097561	0.944818304172275	1	1	1	1
1	0.904761904761905	0.951219512195122	0.901204819277108	1	0.95	0.975609756097561	0.95078031212485	1	1	1	1
1	1	1	1	1	1	1	1	1	1	1	1
1	1	1	1	1	1	1	1	1	1	1	1
1	0.952380952380952	0.975609756097561	0.951132300357569	0.954545454545455	0.952380952380952	0.951219512195122	0.906923950056754	1	1	1	1
1	1	1	1	1	1	1	1	1	1	1	1
0.954545454545455	1	0.975609756097561	0.953461975028377	1	1	1	1	1	1	1	1
1	1	1	1	1	1	1	1	1	1	1	1
1	1	1	1	1	1	1	1	1	1	1	1
0.823529411764706	1	0.926829268292683	0.851985559566787	1	1	1	1	1	1	1	1
1	1	1	1	1	1	1	1	1	1	1	1
1	0.954545454545455	0.975609756097561	0.951248513674197	1	0.954545454545455	0.975609756097561	0.951248513674197	1	1	1	1
1	1	1	1	1	1	1	1	1	1	1	1
1	1	1	1	1	1	1	1	1	1	1	1
1	1	1	1	1	1	1	1	1	1	1	1
1	0.95	0.975609756097561	0.95078031212485	1	0.95	0.975609756097561	0.95078031212485	1	1	1	1
1	1	1	1	1	1	1	1	1	1	1	1
1	1	1	1	1	1	1	1	1	1	1	1
1	0.9	0.951219512195122	0.899755501222494	1	0.9	0.951219512195122	0.899755501222494	1	1	1	1
1	1	1	1	1	1	1	1	1	1	1	1
1	1	1	1	1	1	1	1	1	1	1	1
1	0.947368421052632	0.975609756097561	0.950182260024301	1	0.947368421052632	0.975609756097561	0.950182260024301	1	1	1	1
1	0.9375	0.975609756097561	0.94668400520156	1	1	1	1	1	1	1	1
1	0.88	0.926829268292683	0.854437869822485	1	0.956521739130435	0.975609756097561	0.951132300357569	1	1	1	1
1	1	1	1	1	1	1	1	1	1	1	1
0.961538461538462	1	0.975609756097561	0.95170789163722	1	1	1	1	1	1	1	1
1	0.95	0.975609756097561	0.95078031212485	1	0.95	0.975609756097561	0.95078031212485	1	1	1	1
0.954545454545455	0.952380952380952	0.951219512195122	0.906923950056754	1	1	1	1	1	1	1	1
1	1	1	1	1	1	1	1	1	1	1	1
1	0.904761904761905	0.951219512195122	0.901204819277108	1	0.904761904761905	0.951219512195122	0.901204819277108	1	1	1	1
1	1	1	1	1	1	1	1	1	1	1	1
0.944444444444444	1	0.975609756097561	0.95170789163722	0.944444444444444	1	0.975609756097561	0.95170789163722	1	1	1	1
0.956521739130435	0.95	0.951219512195122	0.906499429874572	1	1	1	1	1	1	1	1
1	1	1	1	1	1	1	1	1	1	1	1
0.95	0.956521739130435	0.951219512195122	0.906499429874572	0.95	1	0.975609756097561	0.953035509736541	1	1	1	1
1	0.894736842105263	0.951219512195122	0.897755610972569	1	0.894736842105263	0.951219512195122	0.897755610972569	1	1	1	1
0.947368421052632	1	0.975609756097561	0.952491309385863	1	1	1	1	1	1	1	1
1	1	1	1	1	1	1	1	1	1	1	1
1	0.95	0.975609756097561	0.95078031212485	1	0.95	0.975609756097561	0.95078031212485	1	1	1	1
1	0.952380952380952	0.975609756097561	0.951132300357569	1	0.952380952380952	0.975609756097561	0.951132300357569	1	1	1	1
1	1	1	1	1	1	1	1	1	1	1	1
1	1	1	1	1	1	1	1	1	1	1	1
1	1	1	1	1	1	1	1	1	1	1	1
