# Supplementary material for: Predicting seismic-induced liquefaction through ensemble learning frameworks
Source: Sci Rep. 2019 Aug 13;9:11786. doi: 10.1038/s41598-019-48044-0 (PMC6692379; doi:10.1038/s41598-019-48044-0)
Supplement: Supplementary file 6 — Dataset 5 [file 41598_2019_48044_MOESM6_ESM.zip › Training_Result_ELR_Data_Availability_0.8.csv]

False_Positive_Bagging	False_Negative_Bagging	Accuracy_Bagging	Kappa_Bagging	False_Positive_Stacking	False_Negative_Stacking	Accuracy_Stacking	Kappa_Stacking	False_Positive_Boosting	False_Negative_Boosting	Accuracy_Boosting	Kappa_Boosting
0.964285714285714	1	0.978723404255319	0.958517210944395	1	1	1	1	1	1	1	1
1	0.954545454545455	0.978723404255319	0.956761729530819	1	0.954545454545455	0.978723404255319	0.956761729530819	1	1	1	1
1	0.958333333333333	0.978723404255319	0.957388939256573	1	1	1	1	1	1	1	1
1	1	1	1	1	1	1	1	1	1	1	1
1	0.962962962962963	0.978723404255319	0.957155879671832	1	1	1	1	1	1	1	1
1	0.863636363636364	0.936170212765957	0.864030858244937	1	0.95	0.978723404255319	0.955450236966825	1	1	1	1
0.96	1	0.978723404255319	0.959165942658558	0.96	1	0.978723404255319	0.959165942658558	1	1	1	1
1	0.952380952380952	0.978723404255319	0.956197576887232	1	0.952380952380952	0.978723404255319	0.956197576887232	1	1	1	1
1	0.904761904761905	0.957446808510638	0.910133843212237	1	0.95	0.978723404255319	0.955450236966825	1	1	1	1
1	1	1	1	1	1	1	1	1	1	1	1
0.961538461538462	0.916666666666667	0.936170212765957	0.876855895196507	1	1	1	1	1	1	1	1
1	0.931034482758621	0.957446808510638	0.914076782449726	1	0.964285714285714	0.978723404255319	0.956761729530819	1	1	1	1
1	1	1	1	1	1	1	1	1	1	1	1
1	0.916666666666667	0.957446808510638	0.914076782449726	1	0.916666666666667	0.957446808510638	0.914076782449726	1	1	1	1
1	1	1	1	1	1	1	1	1	1	1	1
1	0.944444444444444	0.978723404255319	0.953326713008937	1	0.944444444444444	0.978723404255319	0.953326713008937	1	1	1	1
1	0.96	0.978723404255319	0.957466063348416	1	0.96	0.978723404255319	0.957466063348416	1	1	1	1
0.923076923076923	1	0.957446808510638	0.921404682274248	0.96	1	0.978723404255319	0.959165942658558	1	1	1	1
0.971428571428571	1	0.978723404255319	0.950578338590957	1	1	1	1	1	1	1	1
0.928571428571429	1	0.957446808510638	0.921140939597315	0.962962962962963	1	0.978723404255319	0.958880139982502	1	1	1	1
1	1	1	1	1	1	1	1	1	1	1	1
0.923076923076923	0.958333333333333	0.936170212765957	0.882205513784461	1	0.958333333333333	0.978723404255319	0.957388939256573	1	1	1	1
1	1	1	1	1	1	1	1	1	1	1	1
0.961538461538462	0.956521739130435	0.957446808510638	0.918047079337402	0.961538461538462	1	0.978723404255319	0.959094865100087	1	1	1	1
1	0.95	0.978723404255319	0.955450236966825	1	0.95	0.978723404255319	0.955450236966825	1	1	1	1
1	0.964285714285714	0.978723404255319	0.956761729530819	1	0.964285714285714	0.978723404255319	0.956761729530819	1	1	1	1
1	0.96551724137931	0.978723404255319	0.956197576887232	1	0.96551724137931	0.978723404255319	0.956197576887232	1	1	1	1
1	0.956521739130435	0.978723404255319	0.957155879671832	1	1	1	1	1	1	1	1
1	1	1	1	1	1	1	1	1	1	1	1
0.92	1	0.957446808510638	0.921140939597315	1	1	1	1	1	1	1	1
1	1	1	1	1	1	1	1	1	1	1	1
1	1	1	1	1	1	1	1	1	1	1	1
0.952380952380952	1	0.978723404255319	0.957998212689902	1	1	1	1	1	1	1	1
0.931034482758621	1	0.957446808510638	0.920608108108108	1	1	1	1	1	1	1	1
1	1	1	1	1	1	1	1	1	1	1	1
0.923076923076923	1	0.957446808510638	0.921404682274248	0.96	1	0.978723404255319	0.959165942658558	1	1	1	1
1	1	1	1	1	1	1	1	1	1	1	1
0.954545454545455	1	0.978723404255319	0.958517210944395	1	1	1	1	1	1	1	1
1	1	1	1	1	1	1	1	1	1	1	1
0.962962962962963	1	0.978723404255319	0.958880139982502	1	1	1	1	1	1	1	1
1	0.958333333333333	0.978723404255319	0.957388939256573	1	0.958333333333333	0.978723404255319	0.957388939256573	1	1	1	1
0.964285714285714	0.952380952380952	0.957446808510638	0.91659272404614	1	0.952380952380952	0.978723404255319	0.956197576887232	1	1	1	1
1	1	1	1	1	1	1	1	1	1	1	1
1	1	1	1	1	1	1	1	1	1	1	1
1	0.961538461538462	0.978723404255319	0.957388939256573	1	0.961538461538462	0.978723404255319	0.957388939256573	1	1	1	1
1	0.947368421052632	0.978723404255319	0.954501452081317	1	0.947368421052632	0.978723404255319	0.954501452081317	1	1	1	1
1	1	1	1	1	1	1	1	1	1	1	1
1	0.964285714285714	0.978723404255319	0.956761729530819	1	0.964285714285714	0.978723404255319	0.956761729530819	1	1	1	1
1	0.958333333333333	0.978723404255319	0.957388939256573	1	1	1	1	1	1	1	1
1	1	1	1	1	1	1	1	1	1	1	1
1	0.952380952380952	0.978723404255319	0.956197576887232	1	0.952380952380952	0.978723404255319	0.956197576887232	1	1	1	1
0.894736842105263	1	0.957446808510638	0.913284132841328	1	1	1	1	1	1	1	1
0.958333333333333	1	0.978723404255319	0.959094865100087	1	1	1	1	1	1	1	1
0.962962962962963	1	0.978723404255319	0.958880139982502	1	1	1	1	1	1	1	1
1	0.904761904761905	0.957446808510638	0.910133843212237	1	1	1	1	1	1	1	1
1	0.95	0.978723404255319	0.955450236966825	1	0.95	0.978723404255319	0.955450236966825	1	1	1	1
1	0.956521739130435	0.978723404255319	0.957155879671832	1	0.956521739130435	0.978723404255319	0.957155879671832	1	1	1	1
1	0.944444444444444	0.978723404255319	0.953326713008937	1	0.944444444444444	0.978723404255319	0.953326713008937	1	1	1	1
1	0.958333333333333	0.978723404255319	0.957388939256573	1	0.958333333333333	0.978723404255319	0.957388939256573	1	1	1	1
1	0.967741935483871	0.978723404255319	0.954501452081317	1	0.967741935483871	0.978723404255319	0.954501452081317	1	1	1	1
1	1	1	1	1	1	1	1	1	1	1	1
1	0.956521739130435	0.978723404255319	0.957155879671832	1	1	1	1	1	1	1	1
1	0.95	0.978723404255319	0.955450236966825	1	1	1	1	1	1	1	1
1	1	1	1	1	1	1	1	1	1	1	1
1	0.96	0.978723404255319	0.957466063348416	1	0.96	0.978723404255319	0.957466063348416	1	1	1	1
1	0.941176470588235	0.978723404255319	0.951893551688843	1	0.941176470588235	0.978723404255319	0.951893551688843	1	1	1	1
0.916666666666667	1	0.957446808510638	0.920608108108108	1	1	1	1	1	1	1	1
1	1	1	1	1	1	1	1	1	1	1	1
1	0.954545454545455	0.978723404255319	0.956761729530819	1	0.954545454545455	0.978723404255319	0.956761729530819	1	1	1	1
1	1	1	1	1	1	1	1	1	1	1	1
1	1	1	1	1	1	1	1	1	1	1	1
0.962962962962963	0.91304347826087	0.936170212765957	0.875770925110132	1	1	1	1	1	1	1	1
1	0.956521739130435	0.978723404255319	0.957155879671832	1	0.956521739130435	0.978723404255319	0.957155879671832	1	1	1	1
0.96	1	0.978723404255319	0.959165942658558	1	1	1	1	1	1	1	1
1	1	1	1	1	1	1	1	1	1	1	1
0.96	1	0.978723404255319	0.959165942658558	0.96	1	0.978723404255319	0.959165942658558	1	1	1	1
1	1	1	1	1	1	1	1	1	1	1	1
1	1	1	1	1	1	1	1	1	1	1	1
0.964285714285714	0.952380952380952	0.957446808510638	0.91659272404614	1	0.952380952380952	0.978723404255319	0.956197576887232	1	1	1	1
1	0.888888888888889	0.957446808510638	0.902286902286902	1	1	1	1	1	1	1	1
0.952380952380952	0.964285714285714	0.957446808510638	0.91659272404614	0.952380952380952	0.964285714285714	0.957446808510638	0.91659272404614	1	1	1	1
0.92	0.96	0.936170212765957	0.882008368200837	1	1	1	1	1	1	1	1
0.962962962962963	1	0.978723404255319	0.958880139982502	0.962962962962963	1	0.978723404255319	0.958880139982502	1	1	1	1
1	0.952380952380952	0.978723404255319	0.956197576887232	1	0.952380952380952	0.978723404255319	0.956197576887232	1	1	1	1
0.96	0.958333333333333	0.957446808510638	0.918331885317116	1	1	1	1	1	1	1	1
1	1	1	1	1	1	1	1	1	1	1	1
1	0.954545454545455	0.978723404255319	0.956761729530819	1	0.954545454545455	0.978723404255319	0.956761729530819	1	1	1	1
1	1	1	1	1	1	1	1	1	1	1	1
1	1	1	1	1	1	1	1	1	1	1	1
1	1	1	1	1	1	1	1	1	1	1	1
1	1	1	1	1	1	1	1	1	1	1	1
1	0.958333333333333	0.978723404255319	0.957388939256573	1	0.958333333333333	0.978723404255319	0.957388939256573	1	1	1	1
1	0.909090909090909	0.957446808510638	0.911819887429644	1	1	1	1	1	1	1	1
1	1	1	1	1	1	1	1	1	1	1	1
1	1	1	1	1	1	1	1	1	1	1	1
0.964285714285714	1	0.978723404255319	0.958517210944395	1	1	1	1	1	1	1	1
1	0.956521739130435	0.978723404255319	0.957155879671832	1	1	1	1	1	1	1	1
1	0.962962962962963	0.978723404255319	0.957155879671832	1	1	1	1	1	1	1	1
1	1	1	1	1	1	1	1	1	1	1	1
1	0.964285714285714	0.978723404255319	0.956761729530819	1	1	1	1	1	1	1	1
