# Supplementary material for: Predicting seismic-induced liquefaction through ensemble learning frameworks
Source: Sci Rep. 2019 Aug 13;9:11786. doi: 10.1038/s41598-019-48044-0 (PMC6692379; doi:10.1038/s41598-019-48044-0)
Supplement: Supplementary file 6 — Dataset 5 [file 41598_2019_48044_MOESM6_ESM.zip › Training_Result_ELR_Data_Availability_0.9.csv]

False_Positive_Bagging	False_Negative_Bagging	Accuracy_Bagging	Kappa_Bagging	False_Positive_Stacking	False_Negative_Stacking	Accuracy_Stacking	Kappa_Stacking	False_Positive_Boosting	False_Negative_Boosting	Accuracy_Boosting	Kappa_Boosting
1	1	1	1	1	1	1	1	1	1	1	1
1	0.954545454545455	0.981132075471698	0.960240060015004	1	0.954545454545455	0.981132075471698	0.960240060015004	1	1	1	1
1	1	1	1	1	1	1	1	1	1	1	1
0.967741935483871	1	0.981132075471698	0.963168867268937	1	1	1	1	1	1	1	1
1	0.962962962962963	0.981132075471698	0.962223806129722	1	1	1	1	1	1	1	1
0.96875	0.956521739130435	0.962264150943396	0.925194071983063	1	0.956521739130435	0.981132075471698	0.960885608856088	1	1	1	1
0.911764705882353	0.916666666666667	0.905660377358491	0.826684107259647	0.96875	1	0.981132075471698	0.96280701754386	1	1	1	1
1	0.958333333333333	0.981132075471698	0.961398397669337	1	0.958333333333333	0.981132075471698	0.961398397669337	1	1	1	1
1	0.92	0.962264150943396	0.922401171303075	1	0.958333333333333	0.981132075471698	0.961398397669337	1	1	1	1
1	1	1	1	1	1	1	1	1	1	1	1
1	0.956521739130435	0.981132075471698	0.960885608856088	1	0.956521739130435	0.981132075471698	0.960885608856088	1	1	1	1
1	0.96551724137931	0.981132075471698	0.962223806129722	1	0.96551724137931	0.981132075471698	0.962223806129722	1	1	1	1
0.966666666666667	1	0.981132075471698	0.963423050379572	1	1	1	1	1	1	1	1
1	0.923076923076923	0.962264150943396	0.923299565846599	1	0.923076923076923	0.962264150943396	0.923299565846599	1	1	1	1
1	1	1	1	1	1	1	1	1	1	1	1
1	0.941176470588235	0.981132075471698	0.954428202923474	1	0.941176470588235	0.981132075471698	0.954428202923474	1	1	1	1
0.925925925925926	0.96551724137931	0.943396226415094	0.894070619586942	1	1	1	1	1	1	1	1
0.962962962962963	1	0.981132075471698	0.963573883161512	0.962962962962963	1	0.981132075471698	0.963573883161512	1	1	1	1
1	1	1	1	1	1	1	1	1	1	1	1
0.931034482758621	1	0.962264150943396	0.929708222811671	0.964285714285714	0.928571428571429	0.943396226415094	0.890871654083734	1	1	1	1
0.96	1	0.981132075471698	0.963168867268937	1	1	1	1	1	1	1	1
1	0.928571428571429	0.962264150943396	0.924393723252497	1	0.962962962962963	0.981132075471698	0.962223806129722	1	1	1	1
1	1	1	1	1	1	1	1	1	1	1	1
0.966666666666667	0.96	0.962264150943396	0.926643598615917	1	0.96	0.981132075471698	0.961788031723143	1	1	1	1
1	1	1	1	1	1	1	1	1	1	1	1
1	0.966666666666667	0.981132075471698	0.962061560486757	0.96	0.966666666666667	0.962264150943396	0.926643598615917	1	1	1	1
1	0.966666666666667	0.981132075471698	0.962061560486757	1	0.966666666666667	0.981132075471698	0.962061560486757	1	1	1	1
0.96551724137931	0.961538461538462	0.962264150943396	0.927047487955953	1	1	1	1	1	1	1	1
1	1	1	1	1	1	1	1	1	1	1	1
0.964285714285714	1	0.981132075471698	0.963623884694578	0.964285714285714	1	0.981132075471698	0.963623884694578	1	1	1	1
1	1	1	1	1	1	1	1	1	1	1	1
0.964285714285714	0.962962962962963	0.962264150943396	0.927247769389156	1	0.962962962962963	0.981132075471698	0.962223806129722	1	1	1	1
0.954545454545455	1	0.981132075471698	0.961732851985559	1	1	1	1	1	1	1	1
0.96875	0.956521739130435	0.962264150943396	0.925194071983063	1	1	1	1	1	1	1	1
0.935483870967742	1	0.962264150943396	0.929521276595745	0.966666666666667	1	0.981132075471698	0.963423050379572	1	1	1	1
1	0.923076923076923	0.962264150943396	0.923299565846599	1	1	1	1	1	1	1	1
0.935483870967742	0.96	0.943396226415094	0.894070619586942	0.966666666666667	1	0.981132075471698	0.963423050379572	1	1	1	1
0.952380952380952	1	0.981132075471698	0.961000735835173	0.952380952380952	1	0.981132075471698	0.961000735835173	1	1	1	1
1	0.933333333333333	0.962264150943396	0.924608819345662	1	1	1	1	1	1	1	1
1	0.91304347826087	0.962264150943396	0.91981845688351	1	0.954545454545455	0.981132075471698	0.960240060015004	1	1	1	1
1	0.96	0.981132075471698	0.961788031723143	1	0.96	0.981132075471698	0.961788031723143	1	1	1	1
0.967741935483871	0.92	0.943396226415094	0.888577435178697	1	0.92	0.962264150943396	0.922401171303075	1	1	1	1
1	0.964285714285714	0.981132075471698	0.962277580071174	1	0.964285714285714	0.981132075471698	0.962277580071174	1	1	1	1
1	0.944444444444444	0.981132075471698	0.956016597510373	1	0.944444444444444	0.981132075471698	0.956016597510373	1	1	1	1
1	0.962962962962963	0.981132075471698	0.962223806129722	1	0.962962962962963	0.981132075471698	0.962223806129722	1	1	1	1
1	0.916666666666667	0.962264150943396	0.921248142644874	1	0.916666666666667	0.962264150943396	0.921248142644874	1	1	1	1
0.964285714285714	1	0.981132075471698	0.963623884694578	1	1	1	1	1	1	1	1
0.96	1	0.981132075471698	0.963168867268937	1	1	1	1	1	1	1	1
0.961538461538462	1	0.981132075471698	0.963423050379572	1	1	1	1	1	1	1	1
1	1	1	1	1	1	1	1	1	1	1	1
1	0.958333333333333	0.981132075471698	0.961398397669337	1	0.958333333333333	0.981132075471698	0.961398397669337	1	1	1	1
0.944444444444444	0.972972972972973	0.962264150943396	0.916992952231793	1	0.972972972972973	0.981132075471698	0.957361222847948	1	1	1	1
0.962962962962963	1	0.981132075471698	0.963573883161512	1	1	1	1	1	1	1	1
1	0.956521739130435	0.981132075471698	0.960885608856088	1	1	1	1	1	1	1	1
1	0.954545454545455	0.981132075471698	0.960240060015004	1	1	1	1	1	1	1	1
1	0.884615384615385	0.943396226415094	0.883002207505519	1	1	1	1	1	1	1	1
1	0.96	0.981132075471698	0.961788031723143	1	0.96	0.981132075471698	0.961788031723143	1	1	1	1
1	0.952380952380952	0.981132075471698	0.959449120122418	1	0.952380952380952	0.981132075471698	0.959449120122418	1	1	1	1
1	0.962962962962963	0.981132075471698	0.962223806129722	1	0.962962962962963	0.981132075471698	0.962223806129722	1	1	1	1
1	0.942857142857143	0.962264150943396	0.921248142644874	1	0.970588235294118	0.981132075471698	0.960240060015004	1	1	1	1
1	1	1	1	1	1	1	1	1	1	1	1
1	0.961538461538462	0.981132075471698	0.962061560486757	1	0.961538461538462	0.981132075471698	0.962061560486757	1	1	1	1
1	0.956521739130435	0.981132075471698	0.960885608856088	1	0.956521739130435	0.981132075471698	0.960885608856088	1	1	1	1
1	1	1	1	1	1	1	1	1	1	1	1
1	0.962962962962963	0.981132075471698	0.962223806129722	1	0.962962962962963	0.981132075471698	0.962223806129722	1	1	1	1
1	0.904761904761905	0.962264150943396	0.916006339144216	1	0.95	0.981132075471698	0.958496476115897	1	1	1	1
0.956521739130435	1	0.981132075471698	0.962331201137171	1	1	1	1	1	1	1	1
1	1	1	1	1	1	1	1	1	1	1	1
1	0.958333333333333	0.981132075471698	0.961398397669337	1	0.958333333333333	0.981132075471698	0.961398397669337	1	1	1	1
1	1	1	1	1	1	1	1	1	1	1	1
1	1	1	1	1	1	1	1	1	1	1	1
0.96	0.935483870967742	0.943396226415094	0.890420399724328	1	0.935483870967742	0.962264150943396	0.924393723252497	1	1	1	1
1	0.96	0.981132075471698	0.961788031723143	1	0.96	0.981132075471698	0.961788031723143	1	1	1	1
1	0.961538461538462	0.981132075471698	0.962061560486757	1	1	1	1	1	1	1	1
1	0.956521739130435	0.981132075471698	0.960885608856088	1	1	1	1	1	1	1	1
1	0.928571428571429	0.962264150943396	0.924393723252497	1	0.928571428571429	0.962264150943396	0.924393723252497	1	1	1	1
1	1	1	1	1	1	1	1	1	1	1	1
0.952380952380952	1	0.981132075471698	0.961000735835173	1	1	1	1	1	1	1	1
1	0.956521739130435	0.981132075471698	0.960885608856088	1	0.956521739130435	0.981132075471698	0.960885608856088	1	1	1	1
1	0.909090909090909	0.962264150943396	0.918083462132921	1	1	1	1	1	1	1	1
1	0.933333333333333	0.962264150943396	0.924608819345662	0.925925925925926	1	0.962264150943396	0.929144385026738	1	1	1	1
1	1	1	1	1	1	1	1	1	1	1	1
0.914285714285714	1	0.943396226415094	0.895874263261297	1	1	1	1	1	1	1	1
1	0.958333333333333	0.981132075471698	0.961398397669337	1	0.958333333333333	0.981132075471698	0.961398397669337	1	1	1	1
0.931034482758621	0.962962962962963	0.943396226415094	0.894632206759443	1	1	1	1	1	1	1	1
1	1	1	1	1	1	1	1	1	1	1	1
0.935483870967742	0.923076923076923	0.924528301886792	0.858477970627503	1	0.96	0.981132075471698	0.961788031723143	1	1	1	1
0.967741935483871	0.958333333333333	0.962264150943396	0.926029309141661	1	0.958333333333333	0.981132075471698	0.961398397669337	1	1	1	1
0.962962962962963	0.931034482758621	0.943396226415094	0.891021247429746	1	1	1	1	1	1	1	1
0.966666666666667	0.96	0.962264150943396	0.926643598615917	0.966666666666667	1	0.981132075471698	0.963423050379572	1	1	1	1
0.966666666666667	1	0.981132075471698	0.963423050379572	1	1	1	1	1	1	1	1
1	0.966666666666667	0.981132075471698	0.962061560486757	1	0.966666666666667	0.981132075471698	0.962061560486757	1	1	1	1
1	0.916666666666667	0.962264150943396	0.921248142644874	1	1	1	1	1	1	1	1
0.96	1	0.981132075471698	0.963168867268937	0.96	1	0.981132075471698	0.963168867268937	1	1	1	1
1	1	1	1	1	1	1	1	1	1	1	1
1	0.961538461538462	0.981132075471698	0.962061560486757	1	0.961538461538462	0.981132075471698	0.962061560486757	1	1	1	1
0.967741935483871	0.958333333333333	0.962264150943396	0.926029309141661	1	0.958333333333333	0.981132075471698	0.961398397669337	1	1	1	1
1	0.9375	0.962264150943396	0.923959827833573	1	1	1	1	1	1	1	1
1	0.92	0.962264150943396	0.922401171303075	1	1	1	1	1	1	1	1
0.956521739130435	1	0.981132075471698	0.962331201137171	1	1	1	1	1	1	1	1
