# Supplementary material for: Predicting seismic-induced liquefaction through ensemble learning frameworks
Source: Sci Rep. 2019 Aug 13;9:11786. doi: 10.1038/s41598-019-48044-0 (PMC6692379; doi:10.1038/s41598-019-48044-0)
Supplement: Supplementary file 6 — Dataset 5 [file 41598_2019_48044_MOESM6_ESM.zip › Training_Result_ESVM_Data_Availability_0.4.csv]

False_Positive_Bagging	False_Negative_Bagging	Accuracy_Bagging	Kappa_Bagging	False_Positive_Stacking	False_Negative_Stacking	Accuracy_Stacking	Kappa_Stacking	False_Positive_Boosting	False_Negative_Boosting	Accuracy_Boosting	Kappa_Boosting
0.933333333333333	1	0.956521739130435	0.917562724014337	0.933333333333333	1	0.956521739130435	0.917562724014337	1	1	1	1
1	0.916666666666667	0.956521739130435	0.91254752851711	1	0.916666666666667	0.956521739130435	0.91254752851711	1	1	1	1
0.923076923076923	0.916666666666667	0.91304347826087	0.839721254355401	1	0.916666666666667	0.956521739130435	0.91254752851711	1	1	1	1
1	0.857142857142857	0.91304347826087	0.827067669172933	1	1	1	1	1	1	1	1
0.928571428571429	0.909090909090909	0.91304347826087	0.837455830388693	1	0.909090909090909	0.956521739130435	0.910505836575876	1	1	1	1
1	1	1	1	1	1	1	1	1	1	1	1
1	0.866666666666667	0.91304347826087	0.827067669172933	1	1	1	1	1	1	1	1
1	1	1	1	1	1	1	1	1	1	1	1
1	0.933333333333333	0.956521739130435	0.910505836575876	1	1	1	1	1	1	1	1
0.916666666666667	0.923076923076923	0.91304347826087	0.839721254355401	0.916666666666667	1	0.956521739130435	0.919298245614035	1	1	1	1
0.928571428571429	0.909090909090909	0.91304347826087	0.837455830388693	0.928571428571429	1	0.956521739130435	0.919298245614035	1	1	1	1
1	0.857142857142857	0.91304347826087	0.827067669172933	1	0.923076923076923	0.956521739130435	0.913207547169811	1	1	1	1
1	0.909090909090909	0.956521739130435	0.910505836575876	1	1	1	1	1	1	1	1
0.928571428571429	1	0.956521739130435	0.919298245614035	0.928571428571429	1	0.956521739130435	0.919298245614035	1	1	1	1
1	0.882352941176471	0.91304347826087	0.818897637795276	1	1	1	1	1	1	1	1
0.933333333333333	1	0.956521739130435	0.917562724014337	0.933333333333333	1	0.956521739130435	0.917562724014337	1	1	1	1
0.916666666666667	1	0.956521739130435	0.919298245614035	1	1	1	1	1	1	1	1
1	1	1	1	1	1	1	1	1	1	1	1
1	1	1	1	1	1	1	1	1	1	1	1
0.923076923076923	1	0.956521739130435	0.9198606271777	1	1	1	1	1	1	1	1
0.846153846153846	0.923076923076923	0.869565217391304	0.775244299674267	1	1	1	1	1	1	1	1
0.9	0.875	0.869565217391304	0.754448398576512	0.9	0.933333333333333	0.91304347826087	0.832727272727273	1	1	1	1
0.928571428571429	1	0.956521739130435	0.919298245614035	1	1	1	1	1	1	1	1
0.916666666666667	1	0.956521739130435	0.919298245614035	1	1	1	1	1	1	1	1
0.882352941176471	1	0.91304347826087	0.844594594594595	1	1	1	1	1	1	1	1
0.916666666666667	1	0.956521739130435	0.919298245614035	1	1	1	1	1	1	1	1
0.909090909090909	0.928571428571429	0.91304347826087	0.837455830388693	1	1	1	1	1	1	1	1
0.9375	1	0.956521739130435	0.914498141263941	1	1	1	1	1	1	1	1
1	1	1	1	1	1	1	1	1	1	1	1
0.909090909090909	0.928571428571429	0.91304347826087	0.837455830388693	0.909090909090909	1	0.956521739130435	0.917562724014337	1	1	1	1
0.941176470588235	1	0.956521739130435	0.909803921568628	1	1	1	1	1	1	1	1
0.9	1	0.956521739130435	0.914498141263941	1	1	1	1	1	1	1	1
1	0.769230769230769	0.869565217391304	0.725099601593626	1	0.833333333333333	0.91304347826087	0.818897637795276	1	1	1	1
0.823529411764706	1	0.869565217391304	0.788990825688073	0.933333333333333	1	0.956521739130435	0.917562724014337	1	1	1	1
0.933333333333333	0.818181818181818	0.869565217391304	0.745387453874539	1	0.9	0.956521739130435	0.906882591093118	1	1	1	1
0.933333333333333	0.9	0.91304347826087	0.832727272727273	1	1	1	1	1	1	1	1
1	0.866666666666667	0.91304347826087	0.827067669172933	1	1	1	1	1	1	1	1
0.888888888888889	0.9375	0.91304347826087	0.825095057034221	1	1	1	1	1	1	1	1
1	1	1	1	1	1	1	1	1	1	1	1
1	0.928571428571429	0.956521739130435	0.91254752851711	1	0.928571428571429	0.956521739130435	0.91254752851711	1	1	1	1
0.833333333333333	1	0.869565217391304	0.785046728971963	1	1	1	1	1	1	1	1
1	0.9	0.956521739130435	0.906882591093118	1	0.9	0.956521739130435	0.906882591093118	1	1	1	1
0.941176470588235	1	0.956521739130435	0.909803921568628	1	1	1	1	1	1	1	1
1	1	1	1	1	1	1	1	1	1	1	1
0.923076923076923	0.916666666666667	0.91304347826087	0.839721254355401	1	0.916666666666667	0.956521739130435	0.91254752851711	1	1	1	1
0.9375	0.888888888888889	0.91304347826087	0.825095057034221	1	0.888888888888889	0.956521739130435	0.901287553648069	1	1	1	1
0.857142857142857	0.916666666666667	0.869565217391304	0.776699029126214	0.923076923076923	1	0.956521739130435	0.9198606271777	1	1	1	1
0.9	0.933333333333333	0.91304347826087	0.832727272727273	0.9	1	0.956521739130435	0.914498141263941	1	1	1	1
1	1	1	1	1	1	1	1	1	1	1	1
0.833333333333333	1	0.869565217391304	0.785046728971963	1	1	1	1	1	1	1	1
0.928571428571429	1	0.956521739130435	0.919298245614035	0.928571428571429	1	0.956521739130435	0.919298245614035	1	1	1	1
1	0.947368421052632	0.956521739130435	0.880829015544042	1	1	1	1	1	1	1	1
0.916666666666667	1	0.956521739130435	0.919298245614035	1	1	1	1	1	1	1	1
0.923076923076923	0.916666666666667	0.91304347826087	0.839721254355401	0.923076923076923	1	0.956521739130435	0.9198606271777	1	1	1	1
0.947368421052632	1	0.956521739130435	0.893023255813954	1	0.833333333333333	0.956521739130435	0.862275449101797	1	1	1	1
1	1	1	1	1	1	1	1	1	1	1	1
1	1	1	1	1	1	1	1	1	1	1	1
1	1	1	1	1	1	1	1	1	1	1	1
1	0.833333333333333	0.91304347826087	0.818897637795276	1	1	1	1	1	1	1	1
1	1	1	1	1	1	1	1	1	1	1	1
1	1	1	1	1	1	1	1	1	1	1	1
0.933333333333333	0.9	0.91304347826087	0.832727272727273	1	1	1	1	1	1	1	1
1	1	1	1	1	1	1	1	1	1	1	1
1	1	1	1	1	1	1	1	1	1	1	1
0.923076923076923	1	0.956521739130435	0.9198606271777	1	1	1	1	1	1	1	1
0.9375	1	0.956521739130435	0.914498141263941	0.9375	1	0.956521739130435	0.914498141263941	1	1	1	1
1	0.857142857142857	0.91304347826087	0.827067669172933	1	0.923076923076923	0.956521739130435	0.913207547169811	1	1	1	1
0.947368421052632	1	0.956521739130435	0.893023255813954	1	1	1	1	1	1	1	1
1	0.909090909090909	0.956521739130435	0.910505836575876	1	1	1	1	1	1	1	1
1	0.916666666666667	0.956521739130435	0.91254752851711	1	1	1	1	1	1	1	1
1	1	1	1	1	1	1	1	1	1	1	1
1	1	1	1	1	1	1	1	1	1	1	1
0.928571428571429	0.833333333333333	0.869565217391304	0.754448398576512	1	0.833333333333333	0.91304347826087	0.818897637795276	1	1	1	1
1	0.9	0.956521739130435	0.906882591093118	1	1	1	1	1	1	1	1
1	1	1	1	1	1	1	1	1	1	1	1
1	0.75	0.869565217391304	0.708860759493671	1	0.818181818181818	0.91304347826087	0.809917355371901	1	1	1	1
0.944444444444444	0.857142857142857	0.91304347826087	0.797356828193833	1	1	1	1	1	1	1	1
0.916666666666667	0.923076923076923	0.91304347826087	0.839721254355401	1	1	1	1	1	1	1	1
1	0.923076923076923	0.956521739130435	0.913207547169811	1	1	1	1	1	1	1	1
0.882352941176471	1	0.91304347826087	0.844594594594595	1	1	1	1	1	1	1	1
0.785714285714286	1	0.869565217391304	0.785046728971963	0.785714285714286	1	0.869565217391304	0.785046728971963	1	1	1	1
0.941176470588235	0.875	0.91304347826087	0.813765182186235	1	0.875	0.956521739130435	0.893023255813954	1	1	1	1
1	0.909090909090909	0.956521739130435	0.910505836575876	1	1	1	1	1	1	1	1
1	1	1	1	1	1	1	1	1	1	1	1
0.933333333333333	1	0.956521739130435	0.917562724014337	1	1	1	1	1	1	1	1
0.9375	1	0.956521739130435	0.914498141263941	1	1	1	1	1	1	1	1
0.933333333333333	0.9	0.91304347826087	0.832727272727273	1	1	1	1	1	1	1	1
0.857142857142857	0.916666666666667	0.869565217391304	0.776699029126214	1	0.916666666666667	0.956521739130435	0.91254752851711	1	1	1	1
1	0.9375	0.956521739130435	0.906882591093118	1	1	1	1	1	1	1	1
0.928571428571429	0.833333333333333	0.869565217391304	0.754448398576512	1	0.909090909090909	0.956521739130435	0.910505836575876	1	1	1	1
1	1	1	1	1	1	1	1	1	1	1	1
1	0.888888888888889	0.956521739130435	0.901287553648069	1	1	1	1	1	1	1	1
1	0.875	0.956521739130435	0.893023255813954	1	0.875	0.956521739130435	0.893023255813954	1	1	1	1
1	0.909090909090909	0.956521739130435	0.910505836575876	1	1	1	1	1	1	1	1
0.947368421052632	0.833333333333333	0.91304347826087	0.773399014778325	1	1	1	1	1	1	1	1
0.8	0.846153846153846	0.782608695652174	0.652567975830816	0.923076923076923	0.916666666666667	0.91304347826087	0.839721254355401	1	1	1	1
1	0.866666666666667	0.91304347826087	0.827067669172933	1	0.928571428571429	0.956521739130435	0.91254752851711	1	1	1	1
1	1	1	1	1	1	1	1	1	1	1	1
1	0.846153846153846	0.91304347826087	0.824427480916031	1	1	1	1	1	1	1	1
1	0.857142857142857	0.91304347826087	0.827067669172933	1	1	1	1	1	1	1	1
