# Supplementary material for: Predicting seismic-induced liquefaction through ensemble learning frameworks
Source: Sci Rep. 2019 Aug 13;9:11786. doi: 10.1038/s41598-019-48044-0 (PMC6692379; doi:10.1038/s41598-019-48044-0)
Supplement: Supplementary file 6 — Dataset 5 [file 41598_2019_48044_MOESM6_ESM.zip › Training_Result_ESVM_Data_Availability_0.5.csv]

False_Positive_Bagging	False_Negative_Bagging	Accuracy_Bagging	Kappa_Bagging	False_Positive_Stacking	False_Negative_Stacking	Accuracy_Stacking	Kappa_Stacking	False_Positive_Boosting	False_Negative_Boosting	Accuracy_Boosting	Kappa_Boosting
0.928571428571429	1	0.96551724137931	0.934240362811791	1	1	1	1	1	1	1	1
0.882352941176471	0.875	0.862068965517241	0.757322175732217	0.882352941176471	1	0.931034482758621	0.878151260504202	1	1	1	1
1	1	1	1	1	1	1	1	1	1	1	1
0.944444444444444	0.923076923076923	0.931034482758621	0.867276887871853	0.944444444444444	1	0.96551724137931	0.934240362811791	1	1	1	1
0.933333333333333	0.9375	0.931034482758621	0.870824053452116	1	1	1	1	1	1	1	1
1	0.866666666666667	0.931034482758621	0.858536585365854	1	0.866666666666667	0.931034482758621	0.858536585365854	1	1	1	1
0.9375	0.823529411764706	0.862068965517241	0.741648106904231	0.9375	1	0.96551724137931	0.935412026726058	1	1	1	1
0.909090909090909	0.9	0.896551724137931	0.796252927400468	1	0.818181818181818	0.931034482758621	0.828402366863905	1	1	1	1
1	0.933333333333333	0.96551724137931	0.930787589498807	1	1	1	1	1	1	1	1
1	1	1	1	1	1	1	1	1	1	1	1
0.923076923076923	1	0.96551724137931	0.932714617169374	0.923076923076923	1	0.96551724137931	0.932714617169374	1	1	1	1
1	0.916666666666667	0.931034482758621	0.828402366863905	1	0.916666666666667	0.931034482758621	0.828402366863905	1	1	1	1
0.933333333333333	0.882352941176471	0.896551724137931	0.80709534368071	0.933333333333333	1	0.96551724137931	0.935123042505593	1	1	1	1
0.9	0.916666666666667	0.896551724137931	0.810457516339869	1	1	1	1	1	1	1	1
0.866666666666667	0.941176470588235	0.896551724137931	0.814498933901919	0.866666666666667	1	0.931034482758621	0.875	1	1	1	1
0.947368421052632	0.846153846153846	0.896551724137931	0.79236276849642	0.947368421052632	0.916666666666667	0.931034482758621	0.863529411764706	1	1	1	1
0.866666666666667	0.888888888888889	0.862068965517241	0.755274261603375	0.928571428571429	0.941176470588235	0.931034482758621	0.869662921348314	1	1	1	1
0.933333333333333	0.9375	0.931034482758621	0.870824053452116	0.933333333333333	1	0.96551724137931	0.935123042505593	1	1	1	1
0.894736842105263	0.8	0.827586206896552	0.68682505399568	1	0.923076923076923	0.96551724137931	0.928039702233251	1	1	1	1
0.947368421052632	0.846153846153846	0.896551724137931	0.79236276849642	0.947368421052632	0.916666666666667	0.931034482758621	0.863529411764706	1	1	1	1
0.909090909090909	0.863636363636364	0.862068965517241	0.729603729603729	1	0.904761904761905	0.931034482758621	0.85427135678392	1	1	1	1
0.933333333333333	0.9375	0.931034482758621	0.870824053452116	0.933333333333333	1	0.96551724137931	0.935123042505593	1	1	1	1
1	0.933333333333333	0.96551724137931	0.930787589498807	1	1	1	1	1	1	1	1
1	0.944444444444444	0.96551724137931	0.929782082324455	1	1	1	1	1	1	1	1
0.95	1	0.96551724137931	0.930455635491607	1	0.909090909090909	0.96551724137931	0.921832884097035	1	1	1	1
1	0.947368421052632	0.96551724137931	0.928039702233251	1	0.947368421052632	0.96551724137931	0.928039702233251	1	1	1	1
1	1	1	1	1	1	1	1	1	1	1	1
0.933333333333333	0.9375	0.931034482758621	0.870824053452116	1	1	1	1	1	1	1	1
1	1	1	1	1	1	1	1	1	1	1	1
1	1	1	1	1	1	1	1	1	1	1	1
1	1	1	1	1	1	1	1	1	1	1	1
1	0.944444444444444	0.96551724137931	0.929782082324455	1	0.944444444444444	0.96551724137931	0.929782082324455	1	1	1	1
0.916666666666667	1	0.96551724137931	0.930455635491607	0.916666666666667	1	0.96551724137931	0.930455635491607	1	1	1	1
0.909090909090909	0.9	0.896551724137931	0.796252927400468	0.952380952380952	0.9	0.931034482758621	0.850899742930591	1	1	1	1
1	0.888888888888889	0.931034482758621	0.862559241706161	0.866666666666667	1	0.931034482758621	0.875	1	1	1	1
1	1	1	1	1	1	1	1	1	1	1	1
0.956521739130435	0.875	0.931034482758621	0.827893175074184	1	0.875	0.96551724137931	0.901023890784983	1	1	1	1
1	0.888888888888889	0.931034482758621	0.862559241706161	1	1	1	1	1	1	1	1
1	0.833333333333333	0.896551724137931	0.794326241134752	1	1	1	1	1	1	1	1
0.941176470588235	0.8125	0.862068965517241	0.736961451247165	0.941176470588235	0.866666666666667	0.896551724137931	0.803611738148984	1	1	1	1
0.866666666666667	0.941176470588235	0.896551724137931	0.814498933901919	0.928571428571429	1	0.96551724137931	0.934240362811791	1	1	1	1
0.882352941176471	0.933333333333333	0.896551724137931	0.817610062893082	0.9375	1	0.96551724137931	0.935412026726058	1	1	1	1
1	1	1	1	1	1	1	1	1	1	1	1
1	0.833333333333333	0.931034482758621	0.839779005524862	1	0.909090909090909	0.96551724137931	0.921832884097035	1	1	1	1
1	0.722222222222222	0.827586206896552	0.638403990024938	1	0.928571428571429	0.96551724137931	0.929782082324455	1	1	1	1
0.95	0.714285714285714	0.827586206896552	0.623376623376623	1	0.909090909090909	0.96551724137931	0.921832884097035	1	1	1	1
1	0.842105263157895	0.896551724137931	0.795294117647059	1	1	1	1	1	1	1	1
0.846153846153846	0.818181818181818	0.793103448275862	0.63135593220339	0.916666666666667	0.947368421052632	0.931034482758621	0.863529411764706	1	1	1	1
1	0.933333333333333	0.96551724137931	0.930787589498807	1	1	1	1	1	1	1	1
1	0.923076923076923	0.96551724137931	0.928039702233251	1	1	1	1	1	1	1	1
0.933333333333333	0.9375	0.931034482758621	0.870824053452116	0.933333333333333	1	0.96551724137931	0.935123042505593	1	1	1	1
0.9	0.833333333333333	0.827586206896552	0.658823529411765	1	1	1	1	1	1	1	1
0.909090909090909	0.95	0.931034482758621	0.858190709046455	1	1	1	1	1	1	1	1
0.952380952380952	0.9	0.931034482758621	0.850899742930591	1	1	1	1	1	1	1	1
1	0.928571428571429	0.96551724137931	0.929782082324455	1	1	1	1	1	1	1	1
1	0.761904761904762	0.827586206896552	0.663573085846868	1	0.941176470588235	0.96551724137931	0.930787589498807	1	1	1	1
0.875	0.833333333333333	0.827586206896552	0.698544698544699	0.933333333333333	1	0.96551724137931	0.935123042505593	1	1	1	1
1	0.8125	0.896551724137931	0.786240786240786	1	0.928571428571429	0.96551724137931	0.929782082324455	1	1	1	1
0.941176470588235	1	0.96551724137931	0.935123042505593	1	1	1	1	1	1	1	1
1	0.869565217391304	0.896551724137931	0.778625954198473	1	0.909090909090909	0.931034482758621	0.848167539267016	1	1	1	1
0.941176470588235	0.928571428571429	0.931034482758621	0.869662921348314	0.941176470588235	1	0.96551724137931	0.935123042505593	1	1	1	1
1	0.941176470588235	0.96551724137931	0.930787589498807	1	1	1	1	1	1	1	1
0.9375	0.933333333333333	0.931034482758621	0.870824053452116	0.9375	1	0.96551724137931	0.935412026726058	1	1	1	1
1	0.9375	0.96551724137931	0.931116389548694	0.933333333333333	1	0.96551724137931	0.935123042505593	1	1	1	1
1	0.923076923076923	0.96551724137931	0.928039702233251	1	0.923076923076923	0.96551724137931	0.928039702233251	1	1	1	1
1	0.928571428571429	0.96551724137931	0.929782082324455	1	1	1	1	1	1	1	1
0.916666666666667	0.818181818181818	0.827586206896552	0.67706013363029	0.916666666666667	1	0.96551724137931	0.930455635491607	1	1	1	1
0.941176470588235	1	0.96551724137931	0.935123042505593	1	1	1	1	1	1	1	1
0.842105263157895	1	0.896551724137931	0.827037773359841	0.941176470588235	1	0.96551724137931	0.935123042505593	1	1	1	1
1	0.888888888888889	0.931034482758621	0.862559241706161	1	0.888888888888889	0.931034482758621	0.862559241706161	1	1	1	1
0.933333333333333	0.9375	0.931034482758621	0.870824053452116	0.933333333333333	0.9375	0.931034482758621	0.870824053452116	1	1	1	1
0.933333333333333	1	0.96551724137931	0.935123042505593	0.933333333333333	1	0.96551724137931	0.935123042505593	1	1	1	1
0.894736842105263	0.923076923076923	0.896551724137931	0.814498933901919	0.894736842105263	1	0.931034482758621	0.877118644067796	1	1	1	1
0.944444444444444	1	0.96551724137931	0.934240362811791	0.944444444444444	1	0.96551724137931	0.934240362811791	1	1	1	1
0.944444444444444	1	0.96551724137931	0.934240362811791	1	1	1	1	1	1	1	1
0.91304347826087	1	0.931034482758621	0.860576923076923	1	1	1	1	1	1	1	1
1	0.866666666666667	0.931034482758621	0.858536585365854	1	1	1	1	1	1	1	1
0.923076923076923	0.85	0.862068965517241	0.741648106904231	0.923076923076923	1	0.96551724137931	0.932714617169374	1	1	1	1
1	0.9	0.96551724137931	0.916905444126074	1	0.9	0.96551724137931	0.916905444126074	1	1	1	1
0.863636363636364	0.833333333333333	0.827586206896552	0.693446088794926	1	0.909090909090909	0.96551724137931	0.921832884097035	1	1	1	1
0.909090909090909	0.904761904761905	0.896551724137931	0.79236276849642	0.909090909090909	0.95	0.931034482758621	0.858190709046455	1	1	1	1
1	0.8	0.896551724137931	0.778625954198473	1	1	1	1	1	1	1	1
1	0.909090909090909	0.96551724137931	0.921832884097035	1	1	1	1	1	1	1	1
0.944444444444444	0.923076923076923	0.931034482758621	0.867276887871853	0.944444444444444	0.923076923076923	0.931034482758621	0.867276887871853	1	1	1	1
0.882352941176471	0.875	0.862068965517241	0.757322175732217	0.9375	0.933333333333333	0.931034482758621	0.870824053452116	1	1	1	1
1	1	1	1	1	1	1	1	1	1	1	1
0.944444444444444	0.923076923076923	0.931034482758621	0.867276887871853	0.944444444444444	1	0.96551724137931	0.934240362811791	1	1	1	1
0.863636363636364	0.833333333333333	0.827586206896552	0.693446088794926	0.95	0.909090909090909	0.931034482758621	0.858190709046455	1	1	1	1
1	0.888888888888889	0.931034482758621	0.862559241706161	1	0.941176470588235	0.96551724137931	0.930787589498807	1	1	1	1
0.933333333333333	0.882352941176471	0.896551724137931	0.80709534368071	0.933333333333333	0.9375	0.931034482758621	0.870824053452116	1	1	1	1
1	1	1	1	1	1	1	1	1	1	1	1
0.866666666666667	0.842105263157895	0.827586206896552	0.697286012526096	0.928571428571429	0.941176470588235	0.931034482758621	0.869662921348314	1	1	1	1
0.9	0.846153846153846	0.862068965517241	0.744493392070484	1	0.916666666666667	0.96551724137931	0.925449871465296	1	1	1	1
1	0.85	0.896551724137931	0.794326241134752	1	1	1	1	1	1	1	1
1	1	1	1	1	1	1	1	1	1	1	1
0.888888888888889	0.928571428571429	0.896551724137931	0.816842105263158	0.941176470588235	0.928571428571429	0.931034482758621	0.869662921348314	1	1	1	1
0.933333333333333	0.882352941176471	0.896551724137931	0.80709534368071	1	1	1	1	1	1	1	1
0.944444444444444	1	0.96551724137931	0.934240362811791	1	1	1	1	1	1	1	1
1	0.916666666666667	0.96551724137931	0.925449871465296	1	0.916666666666667	0.96551724137931	0.925449871465296	1	1	1	1
1	0.888888888888889	0.931034482758621	0.862559241706161	0.928571428571429	1	0.96551724137931	0.934240362811791	1	1	1	1
