# Supplementary material for: Predicting seismic-induced liquefaction through ensemble learning frameworks
Source: Sci Rep. 2019 Aug 13;9:11786. doi: 10.1038/s41598-019-48044-0 (PMC6692379; doi:10.1038/s41598-019-48044-0)
Supplement: Supplementary file 6 — Dataset 5 [file 41598_2019_48044_MOESM6_ESM.zip › Training_Result_ESVM_Data_Availability_0.6.csv]

False_Positive_Bagging	False_Negative_Bagging	Accuracy_Bagging	Kappa_Bagging	False_Positive_Stacking	False_Negative_Stacking	Accuracy_Stacking	Kappa_Stacking	False_Positive_Boosting	False_Negative_Boosting	Accuracy_Boosting	Kappa_Boosting
0.95	0.941176470588235	0.942857142857143	0.891135303265941	1	1	1	1	1	1	1	1
0.875	1	0.942857142857143	0.890625	0.933333333333333	1	0.971428571428571	0.943089430894309	1	1	1	1
0.95	0.888888888888889	0.914285714285714	0.836193447737909	1	1	1	1	1	1	1	1
0.95	0.888888888888889	0.914285714285714	0.836193447737909	0.95	1	0.971428571428571	0.945736434108527	1	1	1	1
0.952380952380952	0.9375	0.942857142857143	0.889763779527559	1	1	1	1	1	1	1	1
0.92	0.857142857142857	0.885714285714286	0.77491961414791	1	0.923076923076923	0.971428571428571	0.935304990757856	1	1	1	1
0.923076923076923	0.785714285714286	0.857142857142857	0.701873935264055	1	0.916666666666667	0.971428571428571	0.932038834951456	1	1	1	1
0.95	0.842105263157895	0.885714285714286	0.780907668231612	0.95	0.941176470588235	0.942857142857143	0.891135303265941	1	1	1	1
0.9375	0.909090909090909	0.914285714285714	0.836193447737909	1	0.909090909090909	0.942857142857143	0.885245901639344	1	1	1	1
0.933333333333333	0.91304347826087	0.914285714285714	0.833597464342314	1	1	1	1	1	1	1	1
0.916666666666667	0.928571428571429	0.914285714285714	0.838212634822804	1	0.928571428571429	0.971428571428571	0.937833037300178	1	1	1	1
0.941176470588235	0.904761904761905	0.914285714285714	0.837712519319938	1	0.95	0.971428571428571	0.942716857610475	1	1	1	1
0.9	0.944444444444444	0.914285714285714	0.845814977973568	0.947368421052632	0.944444444444444	0.942857142857143	0.891808346213292	1	1	1	1
0.916666666666667	0.928571428571429	0.914285714285714	0.838212634822804	0.916666666666667	0.928571428571429	0.914285714285714	0.838212634822804	1	1	1	1
0.863636363636364	0.941176470588235	0.885714285714286	0.803646563814867	0.95	1	0.971428571428571	0.945736434108527	1	1	1	1
1	1	1	1	1	0.928571428571429	0.971428571428571	0.937833037300178	1	1	1	1
0.85	1	0.914285714285714	0.851063829787234	0.944444444444444	1	0.971428571428571	0.945736434108527	1	1	1	1
0.9	0.85	0.857142857142857	0.743777452415813	0.947368421052632	1	0.971428571428571	0.945904173106646	1	1	1	1
0.896551724137931	1	0.914285714285714	0.829268292682927	1	0.9	0.971428571428571	0.922394678492239	1	1	1	1
0.9	0.894736842105263	0.885714285714286	0.794721407624633	0.9	1	0.942857142857143	0.897058823529412	1	1	1	1
1	0.909090909090909	0.942857142857143	0.885245901639344	1	1	1	1	1	1	1	1
0.944444444444444	0.857142857142857	0.885714285714286	0.78494623655914	1	0.947368421052632	0.971428571428571	0.942903752039152	1	1	1	1
0.944444444444444	0.857142857142857	0.885714285714286	0.78494623655914	0.944444444444444	1	0.971428571428571	0.945736434108527	1	1	1	1
0.944444444444444	0.947368421052632	0.942857142857143	0.891808346213292	1	1	1	1	1	1	1	1
0.952380952380952	0.9375	0.942857142857143	0.889763779527559	0.952380952380952	0.9375	0.942857142857143	0.889763779527559	1	1	1	1
0.944444444444444	0.947368421052632	0.942857142857143	0.891808346213292	0.944444444444444	0.947368421052632	0.942857142857143	0.891808346213292	1	1	1	1
0.944444444444444	1	0.971428571428571	0.945736434108527	1	1	1	1	1	1	1	1
0.888888888888889	0.863636363636364	0.857142857142857	0.743777452415813	0.941176470588235	0.95	0.942857142857143	0.891135303265941	1	1	1	1
1	0.875	0.942857142857143	0.878048780487805	1	1	1	1	1	1	1	1
0.9	0.944444444444444	0.914285714285714	0.845814977973568	0.947368421052632	1	0.971428571428571	0.945904173106646	1	1	1	1
0.96	1	0.971428571428571	0.939130434782609	1	1	1	1	1	1	1	1
0.909090909090909	1	0.942857142857143	0.896449704142012	0.952380952380952	1	0.971428571428571	0.945226917057903	1	1	1	1
0.882352941176471	0.909090909090909	0.885714285714286	0.791044776119403	1	0.952380952380952	0.971428571428571	0.942148760330578	1	1	1	1
0.952380952380952	1	0.971428571428571	0.945226917057903	0.952380952380952	1	0.971428571428571	0.945226917057903	1	1	1	1
0.85	0.9	0.857142857142857	0.754558204768584	0.894736842105263	1	0.942857142857143	0.896449704142012	1	1	1	1
0.85	0.857142857142857	0.828571428571429	0.707112970711297	0.944444444444444	0.947368421052632	0.942857142857143	0.891808346213292	1	1	1	1
0.916666666666667	1	0.942857142857143	0.893292682926829	1	1	1	1	1	1	1	1
0.894736842105263	0.947368421052632	0.914285714285714	0.845360824742268	0.944444444444444	1	0.971428571428571	0.945736434108527	1	1	1	1
0.80952380952381	1	0.885714285714286	0.808743169398907	0.894736842105263	1	0.942857142857143	0.896449704142012	1	1	1	1
0.91304347826087	0.933333333333333	0.914285714285714	0.841628959276018	1	1	1	1	1	1	1	1
0.916666666666667	0.928571428571429	0.914285714285714	0.838212634822804	0.916666666666667	1	0.942857142857143	0.893292682926829	1	1	1	1
0.894736842105263	0.947368421052632	0.914285714285714	0.845360824742268	0.894736842105263	1	0.942857142857143	0.896449704142012	1	1	1	1
1	0.909090909090909	0.942857142857143	0.885245901639344	1	1	1	1	1	1	1	1
0.956521739130435	0.928571428571429	0.942857142857143	0.884678747940692	1	0.928571428571429	0.971428571428571	0.937833037300178	1	1	1	1
1	1	1	1	1	1	1	1	1	1	1	1
0.846153846153846	0.8125	0.8	0.658298465829847	1	0.8125	0.914285714285714	0.807339449541284	1	1	1	1
0.954545454545455	0.875	0.914285714285714	0.829821717990276	1	0.933333333333333	0.971428571428571	0.939759036144578	1	1	1	1
0.928571428571429	0.916666666666667	0.914285714285714	0.829821717990276	0.928571428571429	0.956521739130435	0.942857142857143	0.884678747940692	1	1	1	1
0.9375	1	0.971428571428571	0.944356120826709	1	1	1	1	1	1	1	1
0.954545454545455	0.875	0.914285714285714	0.829821717990276	1	0.933333333333333	0.971428571428571	0.939759036144578	1	1	1	1
0.9	0.944444444444444	0.914285714285714	0.845814977973568	1	0.944444444444444	0.971428571428571	0.942716857610475	1	1	1	1
0.888888888888889	0.931034482758621	0.914285714285714	0.784394250513347	1	0.964285714285714	0.971428571428571	0.922394678492239	1	1	1	1
0.894736842105263	0.857142857142857	0.857142857142857	0.744525547445256	0.944444444444444	1	0.971428571428571	0.945736434108527	1	1	1	1
0.857142857142857	0.85	0.828571428571429	0.707112970711297	0.9	0.894736842105263	0.885714285714286	0.794721407624633	1	1	1	1
0.875	0.823529411764706	0.828571428571429	0.696969696969697	1	0.875	0.942857142857143	0.878048780487805	1	1	1	1
0.833333333333333	0.882352941176471	0.828571428571429	0.716981132075472	0.909090909090909	0.9375	0.914285714285714	0.843982169390788	1	1	1	1
0.92	0.923076923076923	0.914285714285714	0.833597464342314	1	0.857142857142857	0.942857142857143	0.867924528301887	1	1	1	1
0.91304347826087	0.933333333333333	0.914285714285714	0.841628959276018	1	0.933333333333333	0.971428571428571	0.939759036144578	1	1	1	1
1	0.947368421052632	0.971428571428571	0.942903752039152	1	0.947368421052632	0.971428571428571	0.942903752039152	1	1	1	1
0.875	0.875	0.857142857142857	0.737631184407796	0.875	0.954545454545455	0.914285714285714	0.838212634822804	1	1	1	1
1	0.9375	0.971428571428571	0.941176470588235	1	1	1	1	1	1	1	1
1	1	1	1	1	1	1	1	1	1	1	1
0.954545454545455	0.875	0.914285714285714	0.829821717990276	1	0.933333333333333	0.971428571428571	0.939759036144578	1	1	1	1
0.952380952380952	0.882352941176471	0.914285714285714	0.833597464342314	1	1	1	1	1	1	1	1
0.857142857142857	0.944444444444444	0.885714285714286	0.803646563814867	1	0.944444444444444	0.971428571428571	0.942716857610475	1	1	1	1
0.962962962962963	1	0.971428571428571	0.932562620423892	0.962962962962963	1	0.971428571428571	0.932562620423892	1	1	1	1
0.842105263157895	0.826086956521739	0.8	0.659248956884562	0.842105263157895	0.95	0.885714285714286	0.800285306704708	1	1	1	1
0.9	1	0.914285714285714	0.820512820512821	0.964285714285714	0.888888888888889	0.942857142857143	0.850107066381156	1	1	1	1
0.952380952380952	0.75	0.828571428571429	0.660743134087237	1	0.9375	0.971428571428571	0.941176470588235	1	1	1	1
0.882352941176471	0.909090909090909	0.885714285714286	0.791044776119403	1	0.909090909090909	0.942857142857143	0.885245901639344	1	1	1	1
0.842105263157895	0.95	0.885714285714286	0.800285306704708	0.941176470588235	1	0.971428571428571	0.945226917057903	1	1	1	1
0.761904761904762	0.904761904761905	0.8	0.677206851119895	0.888888888888889	1	0.942857142857143	0.895209580838323	1	1	1	1
0.789473684210526	0.909090909090909	0.828571428571429	0.709141274238227	0.833333333333333	0.952380952380952	0.885714285714286	0.796806966618287	1	1	1	1
0.954545454545455	0.933333333333333	0.942857142857143	0.887640449438202	1	0.933333333333333	0.971428571428571	0.939759036144578	1	1	1	1
1	0.888888888888889	0.942857142857143	0.883720930232558	1	1	1	1	1	1	1	1
0.875	0.875	0.857142857142857	0.748923959827834	0.954545454545455	0.875	0.914285714285714	0.829821717990276	1	1	1	1
0.95	0.888888888888889	0.914285714285714	0.836193447737909	1	1	1	1	1	1	1	1
0.933333333333333	0.875	0.885714285714286	0.780907668231612	0.933333333333333	1	0.971428571428571	0.943089430894309	1	1	1	1
1	0.933333333333333	0.971428571428571	0.939759036144578	1	0.933333333333333	0.971428571428571	0.939759036144578	1	1	1	1
0.884615384615385	0.8	0.828571428571429	0.680365296803653	1	1	1	1	1	1	1	1
0.791666666666667	0.8	0.742857142857143	0.596670934699104	0.95	0.941176470588235	0.942857142857143	0.891135303265941	1	1	1	1
0.904761904761905	0.888888888888889	0.885714285714286	0.793510324483776	0.95	0.941176470588235	0.942857142857143	0.891135303265941	1	1	1	1
0.842105263157895	0.904761904761905	0.857142857142857	0.752475247524753	1	1	1	1	1	1	1	1
1	0.894736842105263	0.942857142857143	0.885245901639344	1	0.944444444444444	0.971428571428571	0.942716857610475	1	1	1	1
0.85	0.9	0.857142857142857	0.754558204768584	0.944444444444444	0.947368421052632	0.942857142857143	0.891808346213292	1	1	1	1
0.916666666666667	1	0.942857142857143	0.893292682926829	0.956521739130435	1	0.971428571428571	0.943089430894309	1	1	1	1
0.909090909090909	0.789473684210526	0.828571428571429	0.683734939759036	0.952380952380952	0.9375	0.942857142857143	0.889763779527559	1	1	1	1
0.956521739130435	0.866666666666667	0.914285714285714	0.824707846410685	0.956521739130435	0.928571428571429	0.942857142857143	0.884678747940692	1	1	1	1
0.928571428571429	1	0.971428571428571	0.941373534338358	0.928571428571429	1	0.971428571428571	0.941373534338358	1	1	1	1
0.863636363636364	0.941176470588235	0.885714285714286	0.803646563814867	1	1	1	1	1	1	1	1
0.956521739130435	0.928571428571429	0.942857142857143	0.884678747940692	1	1	1	1	1	1	1	1
0.947368421052632	0.944444444444444	0.942857142857143	0.891808346213292	1	1	1	1	1	1	1	1
0.95	0.842105263157895	0.885714285714286	0.780907668231612	0.95	1	0.971428571428571	0.945736434108527	1	1	1	1
0.944444444444444	1	0.971428571428571	0.945736434108527	1	1	1	1	1	1	1	1
0.84	1	0.885714285714286	0.810810810810811	0.91304347826087	1	0.942857142857143	0.895209580838323	1	1	1	1
0.952380952380952	0.9375	0.942857142857143	0.889763779527559	1	0.9375	0.971428571428571	0.941176470588235	1	1	1	1
1	0.882352941176471	0.942857142857143	0.88135593220339	1	1	1	1	1	1	1	1
1	0.909090909090909	0.942857142857143	0.885245901639344	1	0.909090909090909	0.942857142857143	0.885245901639344	1	1	1	1
0.944444444444444	0.857142857142857	0.885714285714286	0.78494623655914	1	0.9	0.942857142857143	0.885993485342019	1	1	1	1
0.928571428571429	0.916666666666667	0.914285714285714	0.829821717990276	1	1	1	1	1	1	1	1
