# Supplementary material for: Predicting seismic-induced liquefaction through ensemble learning frameworks
Source: Sci Rep. 2019 Aug 13;9:11786. doi: 10.1038/s41598-019-48044-0 (PMC6692379; doi:10.1038/s41598-019-48044-0)
Supplement: Supplementary file 6 — Dataset 5 [file 41598_2019_48044_MOESM6_ESM.zip › Training_Result_ESVM_Data_Availability_0.7.csv]

False_Positive_Bagging	False_Negative_Bagging	Accuracy_Bagging	Kappa_Bagging	False_Positive_Stacking	False_Negative_Stacking	Accuracy_Stacking	Kappa_Stacking	False_Positive_Boosting	False_Negative_Boosting	Accuracy_Boosting	Kappa_Boosting
0.923076923076923	0.894736842105263	0.902439024390244	0.817371937639198	0.923076923076923	0.944444444444444	0.926829268292683	0.863787375415283	1	1	1	1
0.91304347826087	0.952380952380952	0.926829268292683	0.866449511400652	1	1	1	1	1	1	1	1
0.88	0.791666666666667	0.804878048780488	0.657977059436914	0.956521739130435	0.95	0.951219512195122	0.906499429874572	1	1	1	1
0.88	0.863636363636364	0.853658536585366	0.743482794577685	0.916666666666667	1	0.951219512195122	0.910869565217391	1	1	1	1
0.952380952380952	0.954545454545455	0.951219512195122	0.906923950056754	1	0.954545454545455	0.975609756097561	0.951248513674197	1	1	1	1
1	0.764705882352941	0.902439024390244	0.754491017964072	1	0.8125	0.926829268292683	0.8199121522694	1	1	1	1
0.888888888888889	0.739130434782609	0.780487804878049	0.601941747572815	1	0.85	0.926829268292683	0.845283018867925	1	0.944444444444444	0.975609756097561	0.949320148331273
0.88	0.95	0.902439024390244	0.828988529718457	0.956521739130435	0.904761904761905	0.926829268292683	0.859428571428572	1	1	1	1
1	0.947368421052632	0.975609756097561	0.950182260024301	1	1	1	1	1	1	1	1
0.91304347826087	0.952380952380952	0.926829268292683	0.866449511400652	0.91304347826087	1	0.951219512195122	0.910869565217391	1	1	1	1
0.827586206896552	0.80952380952381	0.780487804878049	0.639296187683284	0.888888888888889	1	0.926829268292683	0.870662460567823	1	1	1	1
0.904761904761905	0.88	0.878048780487805	0.777898158179848	0.95	0.956521739130435	0.951219512195122	0.906499429874572	1	1	1	1
0.869565217391304	0.91304347826087	0.878048780487805	0.786235662148071	0.952380952380952	0.875	0.902439024390244	0.814689265536723	1	1	1	1
0.916666666666667	0.826086956521739	0.853658536585366	0.731441048034934	0.956521739130435	0.95	0.951219512195122	0.906499429874572	1	1	1	1
0.894736842105263	0.888888888888889	0.878048780487805	0.773980154355017	0.944444444444444	0.923076923076923	0.926829268292683	0.857803468208093	1	1	1	1
0.823529411764706	0.928571428571429	0.829268292682927	0.718351324828263	1	0.928571428571429	0.975609756097561	0.94249649368864	1	1	1	1
0.9	0.884615384615385	0.878048780487805	0.776444929116685	0.947368421052632	0.92	0.926829268292683	0.859428571428572	1	1	1	1
0.909090909090909	0.875	0.878048780487805	0.778378378378379	0.909090909090909	0.954545454545455	0.926829268292683	0.866158868335147	1	1	1	1
0.9	0.875	0.878048780487805	0.769403824521935	1	0.933333333333333	0.975609756097561	0.944818304172275	1	1	1	1
0.958333333333333	0.947368421052632	0.951219512195122	0.905638665132336	0.958333333333333	1	0.975609756097561	0.953035509736541	1	1	1	1
0.9	0.884615384615385	0.878048780487805	0.776444929116685	1	1	1	1	1	1	1	1
1	0.888888888888889	0.926829268292683	0.853046594982079	1	0.923076923076923	0.951219512195122	0.901204819277108	1	1	1	1
0.869565217391304	0.777777777777778	0.780487804878049	0.621538461538461	1	0.807692307692308	0.878048780487805	0.757396449704142	1	1	1	1
0.95	0.846153846153846	0.878048780487805	0.769403824521935	0.904761904761905	0.956521739130435	0.926829268292683	0.865279299014239	1	1	1	1
0.866666666666667	0.882352941176471	0.853658536585366	0.74321503131524	0.962962962962963	0.9375	0.951219512195122	0.900121802679659	1	1	1	1
0.941176470588235	0.892857142857143	0.902439024390244	0.80952380952381	0.941176470588235	0.925925925925926	0.926829268292683	0.855464159811986	1	1	1	1
1	0.875	0.926829268292683	0.854092526690391	1	1	1	1	1	1	1	1
0.884615384615385	0.9	0.878048780487805	0.78488982161595	0.884615384615385	0.9	0.878048780487805	0.78488982161595	1	1	1	1
1	1	1	1	1	1	1	1	1	1	1	1
0.95	0.956521739130435	0.951219512195122	0.906499429874572	0.95	1	0.975609756097561	0.953035509736541	1	1	1	1
0.903225806451613	0.928571428571429	0.902439024390244	0.812571428571429	0.96551724137931	1	0.975609756097561	0.947637292464879	1	1	1	1
0.88	0.95	0.902439024390244	0.828988529718457	0.88	1	0.926829268292683	0.871741397288843	1	1	1	1
0.944444444444444	0.857142857142857	0.878048780487805	0.767309875141884	0.944444444444444	0.923076923076923	0.926829268292683	0.857803468208093	1	1	1	1
0.96	0.894736842105263	0.926829268292683	0.855464159811986	0.96	0.944444444444444	0.951219512195122	0.904317386231039	1	1	1	1
0.916666666666667	0.904761904761905	0.902439024390244	0.821350762527233	0.916666666666667	1	0.951219512195122	0.910869565217391	1	1	1	1
0.909090909090909	0.84	0.853658536585366	0.734913793103448	0.952380952380952	1	0.975609756097561	0.953356086461889	1	1	1	1
0.916666666666667	0.863636363636364	0.878048780487805	0.776444929116685	0.916666666666667	1	0.951219512195122	0.910869565217391	1	1	1	1
0.947368421052632	0.958333333333333	0.951219512195122	0.905638665132336	0.947368421052632	1	0.975609756097561	0.952491309385863	1	1	1	1
1	0.9	0.926829268292683	0.845283018867925	1	0.931034482758621	0.951219512195122	0.895140664961637	1	1	1	1
0.92	0.857142857142857	0.878048780487805	0.773980154355017	0.958333333333333	0.9	0.926829268292683	0.857803468208093	1	1	1	1
0.884615384615385	0.857142857142857	0.853658536585366	0.741324921135647	0.958333333333333	0.9	0.926829268292683	0.857803468208093	1	1	1	1
0.954545454545455	0.952380952380952	0.951219512195122	0.906923950056754	0.954545454545455	0.952380952380952	0.951219512195122	0.906923950056754	1	1	1	1
0.958333333333333	0.947368421052632	0.951219512195122	0.905638665132336	0.958333333333333	1	0.975609756097561	0.953035509736541	1	1	1	1
0.896551724137931	0.9375	0.902439024390244	0.821545157780196	0.962962962962963	0.882352941176471	0.926829268292683	0.848335388409371	1	1	1	1
0.888888888888889	0.925925925925926	0.902439024390244	0.8140589569161	0.941176470588235	0.925925925925926	0.926829268292683	0.855464159811986	1	1	1	1
1	0.85	0.926829268292683	0.845283018867925	1	0.85	0.926829268292683	0.845283018867925	1	1	1	1
1	0.84	0.902439024390244	0.805687203791469	0.909090909090909	1	0.951219512195122	0.910480349344978	1	1	1	1
0.875	0.8	0.804878048780488	0.660806618407446	0.954545454545455	0.869565217391304	0.902439024390244	0.813847900113507	1	1	1	1
0.9	1	0.951219512195122	0.908482142857143	1	1	1	1	1	1	1	1
0.833333333333333	0.941176470588235	0.853658536585366	0.759059745347698	1	0.888888888888889	0.951219512195122	0.895140664961637	1	1	1	1
0.962962962962963	0.789473684210526	0.878048780487805	0.740834386852086	1	1	1	1	1	1	1	1
0.9	0.888888888888889	0.878048780487805	0.702467343976778	0.9	0.941176470588235	0.926829268292683	0.80811232449298	1	1	1	1
0.952380952380952	0.91304347826087	0.926829268292683	0.860702151755379	1	0.954545454545455	0.975609756097561	0.951248513674197	1	1	1	1
0.96	0.85	0.902439024390244	0.805917159763314	1	0.944444444444444	0.975609756097561	0.949320148331273	1	1	1	1
0.896551724137931	0.833333333333333	0.853658536585366	0.727574750830565	0.962962962962963	0.9375	0.951219512195122	0.900121802679659	1	1	1	1
0.925925925925926	0.842105263157895	0.878048780487805	0.765714285714286	1	1	1	1	1	1	1	1
0.916666666666667	0.904761904761905	0.902439024390244	0.821350762527233	0.916666666666667	0.95	0.926829268292683	0.866158868335147	1	1	1	1
0.964285714285714	0.875	0.926829268292683	0.843312101910828	1	0.933333333333333	0.975609756097561	0.944818304172275	1	1	1	1
0.916666666666667	0.863636363636364	0.878048780487805	0.776444929116685	1	0.863636363636364	0.926829268292683	0.851269649334946	1	1	1	1
0.9375	0.896551724137931	0.902439024390244	0.805917159763314	1	0.896551724137931	0.926829268292683	0.848708487084871	1	1	1	1
1	0.909090909090909	0.951219512195122	0.902147971360382	1	0.909090909090909	0.951219512195122	0.902147971360382	1	1	1	1
0.954545454545455	1	0.975609756097561	0.953461975028377	0.954545454545455	1	0.975609756097561	0.953461975028377	1	1	1	1
0.928571428571429	0.9375	0.926829268292683	0.858783008036739	0.962962962962963	1	0.975609756097561	0.950661853188929	1	1	1	1
1	0.869565217391304	0.926829268292683	0.853046594982079	0.954545454545455	1	0.975609756097561	0.953461975028377	1	1	1	1
0.956521739130435	0.95	0.951219512195122	0.906499429874572	1	0.95	0.975609756097561	0.95078031212485	1	1	1	1
0.96551724137931	0.866666666666667	0.926829268292683	0.837086092715232	1	1	1	1	1	1	1	1
0.933333333333333	0.72972972972973	0.731707317073171	0.511375947995666	0.875	1	0.951219512195122	0.898514851485149	1	1	1	1
0.823529411764706	1	0.853658536585366	0.760700389105058	0.96551724137931	0.866666666666667	0.926829268292683	0.837086092715232	1	1	1	1
1	0.777777777777778	0.853658536585366	0.709219858156028	1	0.875	0.926829268292683	0.854092526690391	1	1	1	1
0.944444444444444	0.857142857142857	0.878048780487805	0.767309875141884	1	0.923076923076923	0.951219512195122	0.901204819277108	1	1	1	1
0.91304347826087	1	0.951219512195122	0.910869565217391	0.91304347826087	1	0.951219512195122	0.910869565217391	1	1	1	1
0.833333333333333	0.875	0.829268292682927	0.712712712712713	0.869565217391304	0.91304347826087	0.878048780487805	0.786235662148071	1	1	1	1
0.88	0.863636363636364	0.853658536585366	0.743482794577685	1	0.95	0.975609756097561	0.95078031212485	1	1	1	1
0.916666666666667	0.95	0.926829268292683	0.866158868335147	0.956521739130435	1	0.975609756097561	0.953356086461889	1	1	1	1
0.96	0.894736842105263	0.926829268292683	0.855464159811986	0.96	1	0.975609756097561	0.952491309385863	1	1	1	1
0.821428571428571	0.9	0.829268292682927	0.72216844143272	1	0.9	0.951219512195122	0.899755501222494	1	1	1	1
0.962962962962963	0.9375	0.951219512195122	0.900121802679659	1	1	1	1	1	1	1	1
1	0.92	0.951219512195122	0.902147971360382	1	1	1	1	1	1	1	1
1	0.857142857142857	0.926829268292683	0.848708487084871	1	0.9	0.951219512195122	0.899755501222494	1	1	1	1
0.928571428571429	0.882352941176471	0.902439024390244	0.809744779582367	0.928571428571429	0.882352941176471	0.902439024390244	0.809744779582367	1	1	1	1
1	0.785714285714286	0.853658536585366	0.711943793911007	1	0.916666666666667	0.951219512195122	0.902612826603325	1	1	1	1
1	0.727272727272727	0.853658536585366	0.670241286863271	0.925925925925926	0.941176470588235	0.926829268292683	0.861642294713161	1	1	1	1
0.892857142857143	0.888888888888889	0.878048780487805	0.779332615715824	0.961538461538462	0.941176470588235	0.951219512195122	0.902497027348395	1	1	1	1
0.956521739130435	0.904761904761905	0.926829268292683	0.859428571428572	0.956521739130435	0.904761904761905	0.926829268292683	0.859428571428572	1	1	1	1
0.84	0.869565217391304	0.829268292682927	0.713286713286713	0.91304347826087	0.909090909090909	0.902439024390244	0.822125813449024	1	1	1	1
0.964285714285714	1	0.975609756097561	0.949320148331273	0.964285714285714	1	0.975609756097561	0.949320148331273	1	1	1	1
0.956521739130435	0.791666666666667	0.853658536585366	0.716915995397008	0.956521739130435	0.904761904761905	0.926829268292683	0.859428571428572	1	1	1	1
0.833333333333333	0.941176470588235	0.853658536585366	0.759059745347698	0.925925925925926	0.941176470588235	0.926829268292683	0.861642294713161	1	1	1	1
0.944444444444444	0.888888888888889	0.902439024390244	0.812142038946163	0.944444444444444	0.923076923076923	0.926829268292683	0.857803468208093	1	1	1	1
0.846153846153846	0.791666666666667	0.780487804878049	0.631368631368631	0.846153846153846	0.95	0.878048780487805	0.794383149448345	1	1	1	1
1	0.909090909090909	0.951219512195122	0.902147971360382	1	1	1	1	1	1	1	1
0.95	0.88	0.902439024390244	0.814689265536723	1	0.956521739130435	0.975609756097561	0.951132300357569	1	1	1	1
1	0.566666666666667	0.682926829268293	0.264827586206896	0.96	0.80952380952381	0.878048780487805	0.755661501787843	1	1	1	1
0.782608695652174	0.958333333333333	0.853658536585366	0.75226586102719	0.857142857142857	1	0.926829268292683	0.867313915857605	1	1	1	1
0.96	1	0.975609756097561	0.952491309385863	1	1	1	1	1	1	1	1
0.956521739130435	0.791666666666667	0.853658536585366	0.716915995397008	0.956521739130435	0.863636363636364	0.902439024390244	0.812142038946163	1	1	1	1
0.91304347826087	0.909090909090909	0.902439024390244	0.822125813449024	0.954545454545455	0.909090909090909	0.926829268292683	0.860385925085131	1	1	1	1
1	0.875	0.926829268292683	0.854092526690391	1	0.954545454545455	0.975609756097561	0.951248513674197	1	1	1	1
1	0.944444444444444	0.975609756097561	0.949320148331273	1	1	1	1	1	1	1	1
0.947368421052632	0.92	0.926829268292683	0.859428571428572	0.947368421052632	1	0.975609756097561	0.952491309385863	1	1	1	1
