# Supplementary material for: Predicting seismic-induced liquefaction through ensemble learning frameworks
Source: Sci Rep. 2019 Aug 13;9:11786. doi: 10.1038/s41598-019-48044-0 (PMC6692379; doi:10.1038/s41598-019-48044-0)
Supplement: Supplementary file 6 — Dataset 5 [file 41598_2019_48044_MOESM6_ESM.zip › Training_Result_ESVM_Data_Availability_0.8.csv]

False_Positive_Bagging	False_Negative_Bagging	Accuracy_Bagging	Kappa_Bagging	False_Positive_Stacking	False_Negative_Stacking	Accuracy_Stacking	Kappa_Stacking	False_Positive_Boosting	False_Negative_Boosting	Accuracy_Boosting	Kappa_Boosting
0.931034482758621	0.909090909090909	0.914893617021276	0.839863713798978	0.931034482758621	0.952380952380952	0.936170212765957	0.880407124681934	1	1	1	1
0.962962962962963	0.91304347826087	0.936170212765957	0.875770925110132	0.896551724137931	0.91304347826087	0.893617021276596	0.809716599190283	1	1	1	1
0.96	0.958333333333333	0.957446808510638	0.918331885317116	0.96	0.958333333333333	0.957446808510638	0.918331885317116	1	1	1	1
0.852941176470588	0.9	0.851063829787234	0.746337702390131	0.966666666666667	0.9	0.936170212765957	0.869565217391304	1	1	1	1
0.954545454545455	0.928571428571429	0.936170212765957	0.876855895196507	0.954545454545455	0.928571428571429	0.936170212765957	0.876855895196507	1	1	1	1
0.903225806451613	0.863636363636364	0.872340425531915	0.76597510373444	0.933333333333333	0.863636363636364	0.893617021276596	0.795829713292789	1	1	1	1
0.857142857142857	0.766666666666667	0.765957446808511	0.602613374327441	1	0.92	0.957446808510638	0.91470054446461	1	1	1	1
0.84375	0.909090909090909	0.851063829787234	0.750946252838758	0.9	0.909090909090909	0.893617021276596	0.808163265306122	1	1	1	1
0.933333333333333	0.863636363636364	0.893617021276596	0.795829713292789	1	0.863636363636364	0.936170212765957	0.864030858244937	1	1	1	1
0.956521739130435	0.925925925925926	0.936170212765957	0.877497827975673	0.956521739130435	0.961538461538462	0.957446808510638	0.918047079337402	1	1	1	1
0.925925925925926	0.814814814814815	0.851063829787234	0.723761544920235	0.961538461538462	0.846153846153846	0.893617021276596	0.794040315512708	1	1	1	1
0.952380952380952	0.870967741935484	0.893617021276596	0.795829713292789	1	0.9	0.936170212765957	0.871934604904632	1	1	1	1
0.928571428571429	0.91304347826087	0.914893617021276	0.841483979763912	0.928571428571429	0.954545454545455	0.936170212765957	0.881412952060555	1	1	1	1
0.806451612903226	0.846153846153846	0.787234042553192	0.65843023255814	0.892857142857143	0.88	0.872340425531915	0.77276390008058	1	1	1	1
0.851851851851852	0.8	0.787234042553192	0.639016897081413	1	1	1	1	1	1	1	1
0.857142857142857	0.944444444444444	0.872340425531915	0.780885780885781	1	0.944444444444444	0.978723404255319	0.953326713008937	1	1	1	1
0.884615384615385	0.923076923076923	0.893617021276596	0.810636583400483	0.92	0.96	0.936170212765957	0.882008368200837	1	1	1	1
0.888888888888889	0.821428571428571	0.829787234042553	0.698959167333867	0.857142857142857	0.92	0.872340425531915	0.780715396578538	1	1	1	1
0.894736842105263	1	0.914893617021276	0.835087719298245	1	0.866666666666667	0.957446808510638	0.888361045130641	1	1	1	1
0.928571428571429	1	0.957446808510638	0.921140939597315	0.928571428571429	1	0.957446808510638	0.921140939597315	1	1	1	1
0.884615384615385	0.857142857142857	0.851063829787234	0.736589271417134	1	0.923076923076923	0.957446808510638	0.91500904159132	1	1	1	1
0.888888888888889	0.884615384615385	0.872340425531915	0.773493975903615	0.923076923076923	0.92	0.914893617021276	0.843071786310517	1	1	1	1
0.875	0.866666666666667	0.851063829787234	0.734891216760677	0.954545454545455	0.962962962962963	0.957446808510638	0.91747146619842	1	1	1	1
0.892857142857143	0.846153846153846	0.851063829787234	0.734891216760677	0.892857142857143	0.956521739130435	0.914893617021276	0.848509266720387	1	1	1	1
0.933333333333333	0.95	0.936170212765957	0.878969957081545	1	0.95	0.978723404255319	0.955450236966825	1	1	1	1
0.909090909090909	0.931034482758621	0.914893617021276	0.839863713798978	0.909090909090909	0.931034482758621	0.914893617021276	0.839863713798978	1	1	1	1
0.904761904761905	0.903225806451613	0.893617021276596	0.798973481608212	0.95	0.96551724137931	0.957446808510638	0.915391539153915	1	1	1	1
0.925925925925926	0.916666666666667	0.914893617021276	0.842546063651591	0.925925925925926	0.916666666666667	0.914893617021276	0.842546063651591	1	1	1	1
0.931034482758621	0.952380952380952	0.936170212765957	0.880407124681934	0.964285714285714	0.952380952380952	0.957446808510638	0.91659272404614	1	1	1	1
0.884615384615385	0.827586206896552	0.829787234042553	0.699920191540303	0.958333333333333	1	0.978723404255319	0.959094865100087	1	1	1	1
0.909090909090909	1	0.936170212765957	0.881612090680101	0.9375	1	0.957446808510638	0.917253521126761	1	1	1	1
0.892857142857143	0.88	0.872340425531915	0.77276390008058	0.961538461538462	0.956521739130435	0.957446808510638	0.918047079337402	1	1	1	1
0.833333333333333	0.870967741935484	0.829787234042553	0.703470031545741	0.909090909090909	0.931034482758621	0.914893617021276	0.839863713798978	1	1	1	1
0.9	0.952380952380952	0.914893617021276	0.847030105777054	0.931034482758621	0.952380952380952	0.936170212765957	0.880407124681934	1	1	1	1
0.862068965517241	0.956521739130435	0.893617021276596	0.817120622568093	0.892857142857143	0.956521739130435	0.914893617021276	0.848509266720387	1	1	1	1
0.888888888888889	0.851851851851852	0.851063829787234	0.73616680032077	0.888888888888889	1	0.936170212765957	0.886198547215497	1	1	1	1
0.962962962962963	0.91304347826087	0.936170212765957	0.875770925110132	0.962962962962963	0.954545454545455	0.957446808510638	0.91747146619842	1	1	1	1
0.91304347826087	0.962962962962963	0.936170212765957	0.880407124681934	0.954545454545455	0.928571428571429	0.936170212765957	0.876855895196507	1	1	1	1
0.833333333333333	0.870967741935484	0.829787234042553	0.703470031545741	0.952380952380952	0.964285714285714	0.957446808510638	0.91659272404614	1	1	1	1
0.896551724137931	0.875	0.872340425531915	0.771289537712896	0.896551724137931	0.91304347826087	0.893617021276596	0.809716599190283	1	1	1	1
0.827586206896552	0.92	0.851063829787234	0.752072343632253	0.923076923076923	0.92	0.914893617021276	0.843071786310517	1	1	1	1
0.9	0.833333333333333	0.851063829787234	0.729663105998357	0.931034482758621	0.952380952380952	0.936170212765957	0.880407124681934	1	1	1	1
0.925925925925926	1	0.957446808510638	0.921404682274248	0.925925925925926	1	0.957446808510638	0.921404682274248	1	1	1	1
0.894736842105263	0.928571428571429	0.893617021276596	0.790739091718611	1	0.866666666666667	0.957446808510638	0.888361045130641	1	1	1	1
0.916666666666667	0.862068965517241	0.872340425531915	0.76578073089701	0.956521739130435	0.961538461538462	0.957446808510638	0.918047079337402	1	1	1	1
0.935483870967742	0.9	0.914893617021276	0.834797891036907	0.935483870967742	0.9	0.914893617021276	0.834797891036907	1	1	1	1
0.96	0.958333333333333	0.957446808510638	0.918331885317116	1	1	1	1	1	1	1	1
0.909090909090909	0.9	0.893617021276596	0.801352493660186	0.952380952380952	0.9	0.914893617021276	0.835520559930009	1	1	1	1
0.888888888888889	0.884615384615385	0.872340425531915	0.773493975903615	0.888888888888889	1	0.936170212765957	0.886198547215497	1	1	1	1
0.805555555555556	0.947368421052632	0.829787234042553	0.730851825340014	0.966666666666667	1	0.978723404255319	0.957311534968211	1	1	1	1
0.84375	0.869565217391304	0.829787234042553	0.714935557240334	0.964285714285714	0.869565217391304	0.914893617021276	0.831390134529148	1	1	1	1
0.80952380952381	0.909090909090909	0.851063829787234	0.723761544920235	0.894736842105263	1	0.957446808510638	0.913284132841328	1	1	1	1
0.851851851851852	0.888888888888889	0.851063829787234	0.744366744366744	0.958333333333333	0.96	0.957446808510638	0.918331885317116	1	1	1	1
0.866666666666667	0.84	0.829787234042553	0.70625	0.896551724137931	0.91304347826087	0.893617021276596	0.809716599190283	1	1	1	1
0.875	0.791666666666667	0.808510638297872	0.660785886126704	0.933333333333333	0.863636363636364	0.893617021276596	0.795829713292789	1	1	1	1
0.823529411764706	0.863636363636364	0.808510638297872	0.687822878228782	1	0.904761904761905	0.957446808510638	0.910133843212237	1	1	1	1
0.892857142857143	0.956521739130435	0.914893617021276	0.848509266720387	0.961538461538462	0.916666666666667	0.936170212765957	0.876855895196507	1	1	1	1
1	0.944444444444444	0.978723404255319	0.953326713008937	1	0.944444444444444	0.978723404255319	0.953326713008937	1	1	1	1
0.923076923076923	0.884615384615385	0.893617021276596	0.804003336113428	0.923076923076923	0.884615384615385	0.893617021276596	0.804003336113428	1	1	1	1
0.894736842105263	0.857142857142857	0.851063829787234	0.716134598792062	1	0.857142857142857	0.893617021276596	0.783410138248848	1	1	1	1
0.866666666666667	0.91304347826087	0.872340425531915	0.78003120124805	0.928571428571429	0.954545454545455	0.936170212765957	0.881412952060555	1	1	1	1
1	0.956521739130435	0.978723404255319	0.957155879671832	1	0.956521739130435	0.978723404255319	0.957155879671832	1	1	1	1
0.875	0.95	0.893617021276596	0.814522494080505	0.96551724137931	1	0.978723404255319	0.957998212689902	1	1	1	1
0.903225806451613	0.904761904761905	0.893617021276596	0.805945499587118	0.933333333333333	0.904761904761905	0.914893617021276	0.837651122625216	1	1	1	1
0.958333333333333	0.96	0.957446808510638	0.918331885317116	1	0.96	0.978723404255319	0.957466063348416	1	1	1	1
0.911764705882353	0.888888888888889	0.893617021276596	0.794759825327511	0.96875	0.941176470588235	0.957446808510638	0.909528392685274	1	1	1	1
0.88	0.806451612903226	0.808510638297872	0.664019062748213	0.916666666666667	1	0.957446808510638	0.920608108108108	1	1	1	1
0.888888888888889	1	0.914893617021276	0.843333333333333	0.96969696969697	0.9375	0.957446808510638	0.906653426017875	1	1	1	1
0.928571428571429	0.84	0.872340425531915	0.761016949152543	1	0.91304347826087	0.957446808510638	0.913123844731978	1	1	1	1
1	0.923076923076923	0.957446808510638	0.91500904159132	1	0.96	0.978723404255319	0.957466063348416	1	1	1	1
0.833333333333333	0.964285714285714	0.893617021276596	0.809716599190283	0.909090909090909	0.964285714285714	0.936170212765957	0.878969957081545	1	1	1	1
0.896551724137931	0.875	0.872340425531915	0.771289537712896	0.928571428571429	0.91304347826087	0.914893617021276	0.841483979763912	1	1	1	1
0.862068965517241	0.88	0.851063829787234	0.744366744366744	0.925925925925926	0.88	0.893617021276596	0.803017602682313	1	1	1	1
0.96	0.958333333333333	0.957446808510638	0.918331885317116	1	0.958333333333333	0.978723404255319	0.957388939256573	1	1	1	1
0.964285714285714	0.909090909090909	0.936170212765957	0.874219446922391	1	1	1	1	1	1	1	1
0.827586206896552	0.766666666666667	0.74468085106383	0.581291759465479	0.857142857142857	0.958333333333333	0.893617021276596	0.816835541699143	1	1	1	1
0.96551724137931	1	0.978723404255319	0.957998212689902	1	1	1	1	1	1	1	1
0.884615384615385	0.923076923076923	0.893617021276596	0.810636583400483	0.884615384615385	1	0.936170212765957	0.885644768856448	1	1	1	1
0.964285714285714	0.8	0.872340425531915	0.744333635539438	0.964285714285714	0.869565217391304	0.914893617021276	0.831390134529148	1	1	1	1
0.837837837837838	0.888888888888889	0.829787234042553	0.712977099236641	1	0.888888888888889	0.957446808510638	0.902286902286902	1	1	1	1
0.869565217391304	0.818181818181818	0.808510638297872	0.661870503597122	0.869565217391304	0.931034482758621	0.893617021276596	0.805945499587118	1	1	1	1
0.851851851851852	0.857142857142857	0.829787234042553	0.708978328173375	0.851851851851852	0.923076923076923	0.872340425531915	0.78003120124805	1	1	1	1
0.896551724137931	0.875	0.872340425531915	0.771289537712896	0.962962962962963	0.954545454545455	0.957446808510638	0.91747146619842	1	1	1	1
0.9	0.952380952380952	0.914893617021276	0.847030105777054	0.931034482758621	0.952380952380952	0.936170212765957	0.880407124681934	1	1	1	1
0.827586206896552	0.851851851851852	0.808510638297872	0.68314606741573	0.923076923076923	0.958333333333333	0.936170212765957	0.882205513784461	1	1	1	1
0.885714285714286	1	0.914893617021276	0.84640522875817	0.96875	0.941176470588235	0.957446808510638	0.909528392685274	1	1	1	1
0.896551724137931	0.875	0.872340425531915	0.771289537712896	0.928571428571429	0.954545454545455	0.936170212765957	0.881412952060555	1	1	1	1
0.962962962962963	0.954545454545455	0.957446808510638	0.91747146619842	0.962962962962963	1	0.978723404255319	0.958880139982502	1	1	1	1
0.88	0.892857142857143	0.872340425531915	0.77276390008058	0.916666666666667	0.925925925925926	0.914893617021276	0.842546063651591	1	1	1	1
0.896551724137931	0.84	0.851063829787234	0.732737611697807	0.896551724137931	1	0.936170212765957	0.886198547215497	1	1	1	1
0.931034482758621	1	0.957446808510638	0.920608108108108	0.964285714285714	1	0.978723404255319	0.958517210944395	1	1	1	1
0.96	0.92	0.936170212765957	0.877497827975673	0.96	0.958333333333333	0.957446808510638	0.918331885317116	1	1	1	1
0.84375	0.8	0.787234042553192	0.642585551330799	0.870967741935484	1	0.914893617021276	0.853125	1	1	1	1
1	0.862068965517241	0.914893617021276	0.830935251798561	1	1	1	1	1	1	1	1
0.833333333333333	1	0.872340425531915	0.790178571428572	0.9375	1	0.957446808510638	0.917253521126761	1	1	1	1
0.9	0.909090909090909	0.893617021276596	0.808163265306122	0.931034482758621	0.909090909090909	0.914893617021276	0.839863713798978	1	1	1	1
0.892857142857143	0.916666666666667	0.893617021276596	0.810636583400483	0.925925925925926	0.956521739130435	0.936170212765957	0.882008368200837	1	1	1	1
1	0.928571428571429	0.957446808510638	0.91470054446461	1	0.962962962962963	0.978723404255319	0.957155879671832	1	1	1	1
0.961538461538462	0.916666666666667	0.936170212765957	0.876855895196507	1	0.916666666666667	0.957446808510638	0.914076782449726	1	1	1	1
0.952380952380952	0.931034482758621	0.936170212765957	0.875770925110132	1	0.964285714285714	0.978723404255319	0.956761729530819	1	1	1	1
