# Supplementary material for: Predicting seismic-induced liquefaction through ensemble learning frameworks
Source: Sci Rep. 2019 Aug 13;9:11786. doi: 10.1038/s41598-019-48044-0 (PMC6692379; doi:10.1038/s41598-019-48044-0)
Supplement: Supplementary file 6 — Dataset 5 [file 41598_2019_48044_MOESM6_ESM.zip › Training_Result_ESVM_Data_Availability_0.9.csv]

False_Positive_Bagging	False_Negative_Bagging	Accuracy_Bagging	Kappa_Bagging	False_Positive_Stacking	False_Negative_Stacking	Accuracy_Stacking	Kappa_Stacking	False_Positive_Boosting	False_Negative_Boosting	Accuracy_Boosting	Kappa_Boosting
0.914285714285714	0.807692307692308	0.849056603773585	0.714862138533961	0.96969696969697	1	0.981132075471698	0.962331201137171	1	1	1	1
0.96969696969697	0.84	0.905660377358491	0.806144842721288	0.96969696969697	0.84	0.905660377358491	0.806144842721288	1	1	1	1
0.96969696969697	0.84	0.905660377358491	0.806144842721288	0.96969696969697	0.875	0.924528301886792	0.846042120551924	1	1	1	1
0.857142857142857	0.851851851851852	0.830188679245283	0.710382513661202	0.882352941176471	0.958333333333333	0.905660377358491	0.834478450968145	1	1	1	1
1	0.8125	0.886792452830189	0.772532188841202	0.964285714285714	0.928571428571429	0.943396226415094	0.890871654083734	1	1	1	1
0.96875	0.758620689655172	0.849056603773585	0.690284879474069	0.939393939393939	0.88	0.905660377358491	0.818865345181135	0.96875	0.916666666666667	0.943396226415094	0.887154009936125
0.861111111111111	0.733333333333333	0.754716981132076	0.573902288188002	0.939393939393939	0.814814814814815	0.867924528301887	0.743961352657005	1	0.916666666666667	0.962264150943396	0.921248142644874
0.833333333333333	0.884615384615385	0.830188679245283	0.71957671957672	0.882352941176471	0.958333333333333	0.905660377358491	0.834478450968145	0.9375	1	0.962264150943396	0.929144385026738
1	0.884615384615385	0.943396226415094	0.883002207505519	1	0.884615384615385	0.943396226415094	0.883002207505519	1	1	1	1
0.961538461538462	0.903225806451613	0.924528301886792	0.854893908281999	0.925925925925926	1	0.962264150943396	0.929144385026738	1	1	1	1
0.939393939393939	0.814814814814815	0.867924528301887	0.743961352657005	1	0.956521739130435	0.981132075471698	0.960885608856088	1	1	1	1
0.961538461538462	0.823529411764706	0.867924528301887	0.748133061778683	0.961538461538462	0.848484848484848	0.886792452830189	0.783526208304969	1	1	1	1
0.90625	0.923076923076923	0.905660377358491	0.829362524146813	0.935483870967742	0.96	0.943396226415094	0.894070619586942	1	1	1	1
0.828571428571429	0.827586206896552	0.792452830188679	0.65886483323581	1	0.923076923076923	0.962264150943396	0.923299565846599	1	1	1	1
0.892857142857143	0.8	0.811320754716981	0.665192672141504	0.961538461538462	0.96551724137931	0.962264150943396	0.927047487955953	1	1	1	1
0.948717948717949	0.888888888888889	0.924528301886792	0.835658914728682	1	0.888888888888889	0.962264150943396	0.907180385288967	1	1	1	1
0.892857142857143	0.933333333333333	0.905660377358491	0.829362524146813	0.925925925925926	1	0.962264150943396	0.929144385026738	1	1	1	1
0.896551724137931	0.84375	0.849056603773585	0.730108211330363	0.962962962962963	1	0.981132075471698	0.963573883161512	1	1	1	1
0.9	0.80952380952381	0.849056603773585	0.704735376044568	0.972972972972973	0.85	0.924528301886792	0.829170024174053	1	1	1	1
0.931034482758621	0.896551724137931	0.905660377358491	0.824619457313038	0.931034482758621	0.962962962962963	0.943396226415094	0.894632206759443	1	1	1	1
0.96	0.805555555555556	0.849056603773585	0.713706954760297	0.857142857142857	1	0.924528301886792	0.864795918367347	1	1	1	1
0.964285714285714	0.866666666666667	0.905660377358491	0.81811942347289	0.931034482758621	0.866666666666667	0.886792452830189	0.78968253968254	1	1	1	1
0.892857142857143	0.875	0.867924528301887	0.762939297124601	0.862068965517241	1	0.924528301886792	0.866161616161616	1	1	1	1
0.935483870967742	0.827586206896552	0.867924528301887	0.750839489590329	0.966666666666667	0.923076923076923	0.943396226415094	0.889659958362249	1	1	1	1
0.941176470588235	0.954545454545455	0.943396226415094	0.891021247429746	0.941176470588235	1	0.962264150943396	0.927792915531335	1	1	1	1
0.923076923076923	0.90625	0.905660377358491	0.823920265780731	1	0.935483870967742	0.962264150943396	0.924393723252497	1	1	1	1
0.96	0.90625	0.924528301886792	0.854495538778312	0.96	0.966666666666667	0.962264150943396	0.926643598615917	1	1	1	1
0.933333333333333	0.925925925925926	0.924528301886792	0.859229747675963	0.933333333333333	0.925925925925926	0.924528301886792	0.859229747675963	1	1	1	1
0.96875	0.956521739130435	0.962264150943396	0.925194071983063	1	0.956521739130435	0.981132075471698	0.960885608856088	1	1	1	1
0.931034482758621	0.928571428571429	0.924528301886792	0.859602649006623	0.931034482758621	0.962962962962963	0.943396226415094	0.894632206759443	1	1	1	1
0.918918918918919	1	0.943396226415094	0.893073301950235	0.971428571428571	1	0.981132075471698	0.961000735835173	1	1	1	1
0.964285714285714	0.8125	0.867924528301887	0.745367192862045	0.931034482758621	0.928571428571429	0.924528301886792	0.859602649006623	1	1	1	1
0.875	0.888888888888889	0.867924528301887	0.755438365194463	0.875	0.96969696969697	0.924528301886792	0.856271186440678	1	1	1	1
0.96875	0.956521739130435	0.962264150943396	0.925194071983063	0.96875	0.956521739130435	0.962264150943396	0.925194071983063	1	1	1	1
0.852941176470588	0.857142857142857	0.830188679245283	0.712130356065178	0.935483870967742	1	0.962264150943396	0.929521276595745	1	1	1	1
0.935483870967742	0.888888888888889	0.905660377358491	0.822742474916388	0.935483870967742	0.888888888888889	0.905660377358491	0.822742474916388	1	1	1	1
0.90625	0.888888888888889	0.886792452830189	0.794970986460348	0.878787878787879	0.96	0.905660377358491	0.835096453018046	1	1	1	1
0.909090909090909	0.916666666666667	0.905660377358491	0.816099930603748	0.909090909090909	1	0.962264150943396	0.92406876790831	1	1	1	1
0.892857142857143	0.823529411764706	0.830188679245283	0.697526949904883	0.961538461538462	0.933333333333333	0.943396226415094	0.890871654083734	1	1	1	1
0.888888888888889	0.84	0.849056603773585	0.727506426735218	0.96969696969697	0.91304347826087	0.943396226415094	0.88536409516943	1	1	1	1
0.878787878787879	0.857142857142857	0.849056603773585	0.735660847880299	0.90625	0.923076923076923	0.905660377358491	0.829362524146813	1	1	1	1
0.882352941176471	0.766666666666667	0.792452830188679	0.631711939355654	0.882352941176471	1	0.924528301886792	0.86783042394015	0.967741935483871	1	0.981132075471698	0.963168867268937
0.928571428571429	0.9	0.905660377358491	0.824851288830139	0.928571428571429	1	0.962264150943396	0.929521276595745	1	1	1	1
0.923076923076923	0.894736842105263	0.905660377358491	0.810578984989278	0.947368421052632	0.944444444444444	0.943396226415094	0.88195991091314	1	1	1	1
0.964285714285714	0.8125	0.867924528301887	0.745367192862045	0.931034482758621	0.928571428571429	0.924528301886792	0.859602649006623	1	1	1	1
0.911764705882353	0.785714285714286	0.830188679245283	0.683056478405316	0.96875	0.88	0.924528301886792	0.848679514632405	0.96875	0.956521739130435	0.962264150943396	0.925194071983063
0.964285714285714	0.928571428571429	0.943396226415094	0.890871654083734	0.964285714285714	1	0.981132075471698	0.963623884694578	1	1	1	1
0.827586206896552	0.935483870967742	0.867924528301887	0.771972956361401	0.888888888888889	1	0.943396226415094	0.895874263261297	1	1	1	1
0.925925925925926	0.903225806451613	0.905660377358491	0.824619457313038	0.925925925925926	0.96551724137931	0.943396226415094	0.894070619586942	1	1	1	1
0.888888888888889	0.875	0.867924528301887	0.762635956493922	1	1	1	1	1	1	1	1
0.882352941176471	0.884615384615385	0.867924528301887	0.767398119122257	0.9375	0.958333333333333	0.943396226415094	0.893360160965795	1	1	1	1
0.894736842105263	0.782608695652174	0.773584905660377	0.57543391188251	0.894736842105263	0.878048780487805	0.867924528301887	0.733668341708543	1	1	1	1
0.928571428571429	0.9	0.905660377358491	0.824851288830139	0.928571428571429	0.964285714285714	0.943396226415094	0.894492368944924	1	1	1	1
0.885714285714286	0.785714285714286	0.811320754716981	0.661558109833972	0.885714285714286	0.916666666666667	0.886792452830189	0.799495586380832	1	1	1	1
0.96969696969697	0.84	0.905660377358491	0.806144842721288	1	0.84	0.924528301886792	0.836923076923077	1	1	1	1
0.909090909090909	0.851851851851852	0.867924528301887	0.758306188925082	0.967741935483871	0.884615384615385	0.924528301886792	0.850809289232935	1	1	1	1
0.878787878787879	0.8	0.811320754716981	0.66916354556804	1	0.923076923076923	0.962264150943396	0.923299565846599	1	1	1	1
1	0.909090909090909	0.962264150943396	0.918083462132921	1	0.952380952380952	0.981132075471698	0.959449120122418	1	1	1	1
0.931034482758621	0.896551724137931	0.905660377358491	0.824619457313038	0.931034482758621	0.962962962962963	0.943396226415094	0.894632206759443	1	1	1	1
0.869565217391304	0.846153846153846	0.830188679245283	0.68762278978389	0.869565217391304	0.942857142857143	0.905660377358491	0.818865345181135	1	1	1	1
0.90625	0.888888888888889	0.886792452830189	0.794970986460348	0.935483870967742	0.923076923076923	0.924528301886792	0.858477970627503	1	1	1	1
1	0.925925925925926	0.962264150943396	0.923959827833573	1	0.961538461538462	0.981132075471698	0.962061560486757	1	1	1	1
0.885714285714286	0.956521739130435	0.905660377358491	0.833438089252043	0.939393939393939	0.916666666666667	0.924528301886792	0.85578231292517	1	1	1	1
0.966666666666667	0.923076923076923	0.943396226415094	0.889659958362249	0.966666666666667	0.923076923076923	0.943396226415094	0.889659958362249	1	1	1	1
0.931034482758621	0.896551724137931	0.905660377358491	0.824619457313038	1	0.928571428571429	0.962264150943396	0.924393723252497	1	1	1	1
0.944444444444444	0.791666666666667	0.867924528301887	0.72700515084621	0.971428571428571	0.863636363636364	0.924528301886792	0.839028094153379	1	0.95	0.981132075471698	0.958496476115897
0.88	0.738095238095238	0.735849056603774	0.541692402717727	0.956521739130435	0.911764705882353	0.924528301886792	0.852470424495477	1	1	1	1
0.883720930232558	1	0.905660377358491	0.822742474916388	0.95	1	0.962264150943396	0.917701863354037	1	1	1	1
1	0.71875	0.830188679245283	0.637813211845103	1	0.884615384615385	0.943396226415094	0.883002207505519	1	1	1	1
0.964285714285714	0.928571428571429	0.943396226415094	0.890871654083734	1	0.962962962962963	0.981132075471698	0.962223806129722	1	1	1	1
0.92	0.909090909090909	0.905660377358491	0.822742474916388	0.92	1	0.962264150943396	0.927792915531335	1	1	1	1
0.857142857142857	0.828571428571429	0.811320754716981	0.67324290998767	0.857142857142857	0.878787878787879	0.849056603773585	0.735660847880299	1	1	1	1
0.935483870967742	0.857142857142857	0.886792452830189	0.78686327077748	0.935483870967742	0.888888888888889	0.905660377358491	0.822742474916388	1	1	1	1
0.933333333333333	0.892857142857143	0.905660377358491	0.823920265780731	1	0.961538461538462	0.981132075471698	0.962061560486757	1	1	1	1
0.96875	0.88	0.924528301886792	0.848679514632405	0.96875	0.956521739130435	0.962264150943396	0.925194071983063	1	1	1	1
1	0.65	0.735849056603774	0.466187050359712	0.931034482758621	0.896551724137931	0.905660377358491	0.824619457313038	1	1	1	1
0.970588235294118	0.909090909090909	0.943396226415094	0.883174136664218	1	1	1	1	1	1	1	1
0.952380952380952	0.891891891891892	0.905660377358491	0.812720848056537	0.869565217391304	0.942857142857143	0.905660377358491	0.818865345181135	1	1	1	1
1	0.814814814814815	0.905660377358491	0.799090219863533	1	0.88	0.943396226415094	0.881077038145101	1	1	1	1
0.891891891891892	0.833333333333333	0.849056603773585	0.723237597911227	0.942857142857143	0.833333333333333	0.886792452830189	0.773504273504274	1	1	1	1
0.961538461538462	0.8	0.849056603773585	0.712931618144888	0.925925925925926	0.875	0.886792452830189	0.79023746701847	1	0.96551724137931	0.981132075471698	0.962223806129722
0.852941176470588	0.774193548387097	0.773584905660377	0.616173808086904	0.935483870967742	0.96	0.943396226415094	0.894070619586942	1	1	1	1
0.914285714285714	0.91304347826087	0.905660377358491	0.824619457313038	0.888888888888889	0.91304347826087	0.886792452830189	0.797452229299363	1	1	1	1
0.9375	0.884615384615385	0.905660377358491	0.821066846725186	0.967741935483871	0.958333333333333	0.962264150943396	0.926029309141661	1	1	1	1
0.964285714285714	0.8125	0.867924528301887	0.745367192862045	0.931034482758621	1	0.962264150943396	0.929708222811671	0.931034482758621	1	0.962264150943396	0.929708222811671
0.911764705882353	1	0.943396226415094	0.896820246593121	0.939393939393939	1	0.962264150943396	0.928571428571429	1	1	1	1
0.966666666666667	0.75	0.830188679245283	0.663373323923783	0.90625	0.888888888888889	0.886792452830189	0.794970986460348	1	0.96	0.981132075471698	0.961788031723143
0.909090909090909	0.92	0.905660377358491	0.828256642903435	0.9375	0.958333333333333	0.943396226415094	0.893360160965795	1	1	1	1
0.962962962962963	0.818181818181818	0.867924528301887	0.747102931152011	0.896551724137931	0.9	0.886792452830189	0.796545105566219	1	1	1	1
0.878787878787879	0.888888888888889	0.867924528301887	0.768847352024922	0.935483870967742	0.888888888888889	0.905660377358491	0.822742474916388	0.966666666666667	1	0.981132075471698	0.963423050379572
0.966666666666667	0.923076923076923	0.943396226415094	0.889659958362249	0.966666666666667	1	0.981132075471698	0.963423050379572	1	1	1	1
0.96	0.828571428571429	0.867924528301887	0.748474576271186	0.96	0.966666666666667	0.962264150943396	0.926643598615917	1	1	1	1
0.939393939393939	0.814814814814815	0.867924528301887	0.743961352657005	0.911764705882353	0.956521739130435	0.924528301886792	0.861889250814332	1	1	1	1
0.888888888888889	1	0.943396226415094	0.895874263261297	0.888888888888889	1	0.943396226415094	0.895874263261297	1	1	1	1
0.902439024390244	0.941176470588235	0.905660377358491	0.816862474084313	0.973684210526316	0.941176470588235	0.962264150943396	0.914308811641067	1	1	1	1
0.933333333333333	0.833333333333333	0.867924528301887	0.753160345974717	0.933333333333333	0.961538461538462	0.943396226415094	0.894492368944924	1	1	1	1
0.9375	0.851851851851852	0.886792452830189	0.784552845528455	0.967741935483871	0.92	0.943396226415094	0.888577435178697	1	1	1	1
1	0.909090909090909	0.943396226415094	0.886509635974304	1	0.9375	0.962264150943396	0.923959827833573	1	1	1	1
0.967741935483871	0.92	0.943396226415094	0.888577435178697	0.967741935483871	0.92	0.943396226415094	0.888577435178697	1	1	1	1
0.956521739130435	0.837837837837838	0.867924528301887	0.747102931152011	0.916666666666667	0.96875	0.943396226415094	0.891021247429746	1	1	1	1
