# Supplementary material for: Predicting seismic-induced liquefaction through ensemble learning frameworks
Source: Sci Rep. 2019 Aug 13;9:11786. doi: 10.1038/s41598-019-48044-0 (PMC6692379; doi:10.1038/s41598-019-48044-0)
Supplement: Supplementary file 6 — Dataset 5 [file 41598_2019_48044_MOESM6_ESM.zip › Training_Result_RF_Data_Availability_0.2.csv]

False_Positive_Bagging	False_Negative_Bagging	Accuracy_Bagging	Kappa_Bagging	False_Positive_Stacking	False_Negative_Stacking	Accuracy_Stacking	Kappa_Stacking	False_Positive_Boosting	False_Negative_Boosting	Accuracy_Boosting	Kappa_Boosting
1	1	1	1	1	1	1	1	1	1	1	1
1	1	1	1	1	1	1	1	1	1	1	1
0.8	1	0.909090909090909	0.825396825396825	1	1	1	1	1	1	1	1
0.875	1	0.909090909090909	0.840579710144927	1	1	1	1	1	1	1	1
1	0.833333333333333	0.909090909090909	0.813559322033898	1	1	1	1	1	1	1	1
0.833333333333333	0.75	0.727272727272727	0.547945205479452	1	1	1	1	1	1	1	1
1	1	1	1	1	1	1	1	1	1	1	1
0.888888888888889	1	0.909090909090909	0.825396825396825	1	1	1	1	1	1	1	1
0.875	1	0.909090909090909	0.840579710144927	0.875	1	0.909090909090909	0.840579710144927	1	1	1	1
1	1	1	1	1	1	1	1	1	1	1	1
1	1	1	1	1	1	1	1	1	1	1	1
1	1	1	1	1	1	1	1	1	1	1	1
1	1	1	1	1	1	1	1	1	1	1	1
0.833333333333333	1	0.909090909090909	0.840579710144927	0.833333333333333	1	0.909090909090909	0.840579710144927	1	1	1	1
1	1	1	1	1	1	1	1	1	1	1	1
1	0.833333333333333	0.909090909090909	0.813559322033898	1	0.833333333333333	0.909090909090909	0.813559322033898	1	1	1	1
0.875	1	0.909090909090909	0.840579710144927	1	0.8	0.909090909090909	0.792452830188679	1	1	1	1
0.875	1	0.909090909090909	0.840579710144927	1	1	1	1	1	1	1	1
0.833333333333333	1	0.909090909090909	0.840579710144927	1	1	1	1	1	1	1	1
1	1	1	1	1	1	1	1	1	1	1	1
0.8	1	0.909090909090909	0.825396825396825	1	1	1	1	1	1	1	1
1	1	1	1	1	1	1	1	1	1	1	1
0.8	1	0.909090909090909	0.825396825396825	0.8	1	0.909090909090909	0.825396825396825	1	1	1	1
1	0.75	0.818181818181818	0.645161290322581	0.833333333333333	1	0.909090909090909	0.840579710144927	1	1	1	1
0.875	1	0.909090909090909	0.840579710144927	1	1	1	1	1	1	1	1
1	0.857142857142857	0.909090909090909	0.819672131147541	1	1	1	1	1	1	1	1
1	1	1	1	1	1	1	1	1	1	1	1
1	0.8	0.909090909090909	0.792452830188679	1	1	1	1	1	1	1	1
1	1	1	1	1	1	1	1	1	1	1	1
1	1	1	1	1	1	1	1	1	1	1	1
0.833333333333333	1	0.909090909090909	0.840579710144927	0.833333333333333	1	0.909090909090909	0.840579710144927	1	1	1	1
1	1	1	1	1	1	1	1	1	1	1	1
0.833333333333333	1	0.909090909090909	0.840579710144927	0.833333333333333	1	0.909090909090909	0.840579710144927	1	1	1	1
0.875	1	0.909090909090909	0.840579710144927	1	1	1	1	1	1	1	1
1	0.857142857142857	0.909090909090909	0.819672131147541	1	1	1	1	1	1	1	1
1	1	1	1	1	1	1	1	1	1	1	1
1	1	1	1	1	1	1	1	1	1	1	1
1	1	1	1	1	1	1	1	1	1	1	1
0.8	0.875	0.818181818181818	0.671641791044776	1	0.875	0.909090909090909	0.813559322033898	1	1	1	1
1	1	1	1	1	1	1	1	1	1	1	1
1	0.857142857142857	0.909090909090909	0.819672131147541	1	0.857142857142857	0.909090909090909	0.819672131147541	1	1	1	1
1	0.75	0.909090909090909	0.744186046511628	0.888888888888889	1	0.909090909090909	0.825396825396825	1	1	1	1
1	1	1	1	1	1	1	1	1	1	1	1
0.875	1	0.909090909090909	0.840579710144927	1	1	1	1	1	1	1	1
0.8	1	0.909090909090909	0.825396825396825	1	1	1	1	1	1	1	1
0.875	1	0.909090909090909	0.840579710144927	1	1	1	1	1	1	1	1
1	0.833333333333333	0.909090909090909	0.813559322033898	1	0.833333333333333	0.909090909090909	0.813559322033898	1	1	1	1
1	1	1	1	1	1	1	1	1	1	1	1
1	1	1	1	1	1	1	1	1	1	1	1
1	1	1	1	1	1	1	1	1	1	1	1
0.888888888888889	1	0.909090909090909	0.825396825396825	1	1	1	1	1	1	1	1
1	1	1	1	1	1	1	1	1	1	1	1
0.857142857142857	1	0.909090909090909	0.845070422535211	0.857142857142857	1	0.909090909090909	0.845070422535211	1	1	1	1
0.875	1	0.909090909090909	0.840579710144927	1	1	1	1	1	1	1	1
0.75	1	0.909090909090909	0.792452830188679	1	1	1	1	1	1	1	1
1	0.857142857142857	0.909090909090909	0.819672131147541	1	1	1	1	1	1	1	1
1	1	1	1	1	1	1	1	1	1	1	1
1	0.857142857142857	0.909090909090909	0.819672131147541	1	1	1	1	1	1	1	1
1	1	1	1	1	1	1	1	1	1	1	1
0.833333333333333	1	0.909090909090909	0.840579710144927	1	0.857142857142857	0.909090909090909	0.819672131147541	1	1	1	1
0.857142857142857	1	0.909090909090909	0.845070422535211	0.857142857142857	1	0.909090909090909	0.845070422535211	1	1	1	1
0.8	1	0.909090909090909	0.825396825396825	1	1	1	1	1	1	1	1
1	1	1	1	1	1	1	1	1	1	1	1
1	1	1	1	1	1	1	1	1	1	1	1
0.8	1	0.909090909090909	0.825396825396825	1	1	1	1	1	1	1	1
1	0.8	0.909090909090909	0.792452830188679	1	0.8	0.909090909090909	0.792452830188679	1	1	1	1
1	0.875	0.909090909090909	0.813559322033898	1	1	1	1	1	1	1	1
1	1	1	1	1	1	1	1	1	1	1	1
1	0.857142857142857	0.909090909090909	0.819672131147541	1	0.857142857142857	0.909090909090909	0.819672131147541	1	1	1	1
1	0.833333333333333	0.909090909090909	0.813559322033898	1	1	1	1	1	1	1	1
0.833333333333333	1	0.909090909090909	0.840579710144927	1	1	1	1	1	1	1	1
1	0.9	0.909090909090909	0.744186046511628	1	1	1	1	1	1	1	1
0.857142857142857	1	0.909090909090909	0.845070422535211	0.857142857142857	1	0.909090909090909	0.845070422535211	1	1	1	1
1	0.857142857142857	0.909090909090909	0.819672131147541	1	0.857142857142857	0.909090909090909	0.819672131147541	1	1	1	1
1	1	1	1	1	1	1	1	1	1	1	1
1	0.857142857142857	0.909090909090909	0.819672131147541	1	1	1	1	1	1	1	1
1	0.8	0.909090909090909	0.792452830188679	1	0.8	0.909090909090909	0.792452830188679	1	1	1	1
1	1	1	1	1	1	1	1	1	1	1	1
1	0.857142857142857	0.909090909090909	0.819672131147541	1	1	1	1	1	1	1	1
1	0.75	0.909090909090909	0.744186046511628	1	1	1	1	1	1	1	1
1	0.857142857142857	0.909090909090909	0.819672131147541	1	1	1	1	1	1	1	1
1	1	1	1	1	1	1	1	1	1	1	1
1	1	1	1	1	1	1	1	1	1	1	1
1	1	1	1	1	1	1	1	1	1	1	1
1	1	1	1	1	1	1	1	1	1	1	1
0.857142857142857	1	0.909090909090909	0.845070422535211	0.857142857142857	1	0.909090909090909	0.845070422535211	1	1	1	1
0.833333333333333	1	0.909090909090909	0.840579710144927	0.833333333333333	1	0.909090909090909	0.840579710144927	1	1	1	1
1	1	1	1	1	1	1	1	1	1	1	1
1	1	1	1	1	1	1	1	1	1	1	1
1	0.833333333333333	0.909090909090909	0.813559322033898	1	0.833333333333333	0.909090909090909	0.813559322033898	1	1	1	1
0.857142857142857	1	0.909090909090909	0.845070422535211	0.857142857142857	1	0.909090909090909	0.845070422535211	1	1	1	1
1	1	1	1	1	1	1	1	1	1	1	1
1	1	1	1	1	1	1	1	1	1	1	1
0.857142857142857	0.833333333333333	0.818181818181818	0.690140845070422	0.857142857142857	1	0.909090909090909	0.845070422535211	1	1	1	1
0.777777777777778	1	0.818181818181818	0.725	1	0.8	0.909090909090909	0.792452830188679	1	1	1	1
1	0.777777777777778	0.818181818181818	0.645161290322581	1	1	1	1	1	1	1	1
0.833333333333333	1	0.909090909090909	0.840579710144927	1	1	1	1	1	1	1	1
0.666666666666667	1	0.909090909090909	0.717948717948718	1	1	1	1	1	1	1	1
1	1	1	1	1	1	1	1	1	1	1	1
0.777777777777778	1	0.818181818181818	0.725	1	1	1	1	1	1	1	1
