# Supplementary material for: Predicting seismic-induced liquefaction through ensemble learning frameworks
Source: Sci Rep. 2019 Aug 13;9:11786. doi: 10.1038/s41598-019-48044-0 (PMC6692379; doi:10.1038/s41598-019-48044-0)
Supplement: Supplementary file 6 — Dataset 5 [file 41598_2019_48044_MOESM6_ESM.zip › Training_Result_RF_Data_Availability_0.3.csv]

False_Positive_Bagging	False_Negative_Bagging	Accuracy_Bagging	Kappa_Bagging	False_Positive_Stacking	False_Negative_Stacking	Accuracy_Stacking	Kappa_Stacking	False_Positive_Boosting	False_Negative_Boosting	Accuracy_Boosting	Kappa_Boosting
1	1	1	1	1	1	1	1	1	1	1	1
1	1	1	1	1	1	1	1	1	1	1	1
0.909090909090909	1	0.941176470588235	0.893081761006289	1	1	1	1	1	1	1	1
0.916666666666667	1	0.941176470588235	0.888888888888889	1	1	1	1	1	1	1	1
1	1	1	1	1	1	1	1	1	1	1	1
1	0.857142857142857	0.941176470588235	0.866141732283464	1	1	1	1	1	1	1	1
1	1	1	1	1	1	1	1	1	1	1	1
1	1	1	1	1	1	1	1	1	1	1	1
1	0.909090909090909	0.941176470588235	0.881118881118881	1	1	1	1	1	1	1	1
1	1	1	1	1	1	1	1	1	1	1	1
0.928571428571429	1	0.941176470588235	0.868217054263566	1	0.8	0.941176470588235	0.821052631578947	1	1	1	1
0.9	1	0.941176470588235	0.894409937888199	1	1	1	1	1	1	1	1
0.888888888888889	0.9	0.882352941176471	0.788819875776398	1	1	1	1	1	1	1	1
1	1	1	1	1	1	1	1	1	1	1	1
0.846153846153846	1	0.882352941176471	0.802325581395349	1	1	1	1	1	1	1	1
0.888888888888889	1	0.941176470588235	0.893081761006289	1	1	1	1	1	1	1	1
1	1	1	1	1	1	1	1	1	1	1	1
1	1	1	1	1	1	1	1	1	1	1	1
0.928571428571429	0.8	0.882352941176471	0.71900826446281	1	1	1	1	1	1	1	1
1	1	1	1	1	1	1	1	1	1	1	1
1	1	1	1	1	1	1	1	1	1	1	1
1	1	1	1	1	1	1	1	1	1	1	1
1	1	1	1	1	1	1	1	1	1	1	1
0.909090909090909	1	0.941176470588235	0.893081761006289	1	1	1	1	1	1	1	1
1	1	1	1	1	1	1	1	1	1	1	1
1	0.916666666666667	0.941176470588235	0.875912408759124	1	1	1	1	1	1	1	1
0.909090909090909	1	0.941176470588235	0.893081761006289	1	1	1	1	1	1	1	1
0.888888888888889	1	0.941176470588235	0.893081761006289	1	1	1	1	1	1	1	1
0.909090909090909	1	0.941176470588235	0.893081761006289	1	1	1	1	1	1	1	1
1	1	1	1	1	1	1	1	1	1	1	1
1	0.9	0.941176470588235	0.882758620689655	1	1	1	1	1	1	1	1
0.818181818181818	1	0.882352941176471	0.806818181818182	1	1	1	1	1	1	1	1
1	0.916666666666667	0.941176470588235	0.875912408759124	1	1	1	1	1	1	1	1
0.909090909090909	1	0.941176470588235	0.893081761006289	1	1	1	1	1	1	1	1
0.909090909090909	1	0.941176470588235	0.893081761006289	1	1	1	1	1	1	1	1
1	0.8	0.882352941176471	0.76056338028169	1	1	1	1	1	1	1	1
0.9	1	0.941176470588235	0.894409937888199	1	0.888888888888889	0.941176470588235	0.881118881118881	1	1	1	1
0.888888888888889	1	0.941176470588235	0.893081761006289	1	1	1	1	1	1	1	1
1	1	1	1	1	1	1	1	1	1	1	1
0.923076923076923	1	0.941176470588235	0.881118881118881	1	1	1	1	1	1	1	1
1	1	1	1	1	1	1	1	1	1	1	1
0.923076923076923	1	0.941176470588235	0.881118881118881	1	1	1	1	1	1	1	1
1	1	1	1	1	1	1	1	1	1	1	1
1	1	1	1	1	1	1	1	1	1	1	1
1	1	1	1	1	1	1	1	1	1	1	1
1	1	1	1	1	1	1	1	1	1	1	1
1	1	1	1	1	1	1	1	1	1	1	1
0.888888888888889	0.9	0.882352941176471	0.788819875776398	1	1	1	1	1	1	1	1
0.875	1	0.941176470588235	0.888888888888889	0.875	1	0.941176470588235	0.888888888888889	1	1	1	1
0.9	0.888888888888889	0.882352941176471	0.788819875776398	1	1	1	1	1	1	1	1
0.923076923076923	1	0.941176470588235	0.881118881118881	0.923076923076923	1	0.941176470588235	0.881118881118881	1	1	1	1
0.875	0.909090909090909	0.882352941176471	0.78343949044586	1	1	1	1	1	1	1	1
0.888888888888889	1	0.941176470588235	0.893081761006289	0.888888888888889	1	0.941176470588235	0.893081761006289	1	1	1	1
1	1	1	1	1	1	1	1	1	1	1	1
1	1	1	1	1	1	1	1	1	1	1	1
0.818181818181818	1	0.882352941176471	0.806818181818182	1	1	1	1	1	1	1	1
1	1	1	1	1	1	1	1	1	1	1	1
0.933333333333333	1	0.941176470588235	0.846846846846847	1	1	1	1	1	1	1	1
0.916666666666667	0.857142857142857	0.882352941176471	0.771812080536913	1	1	1	1	1	1	1	1
1	0.909090909090909	0.941176470588235	0.881118881118881	1	1	1	1	1	1	1	1
0.888888888888889	1	0.941176470588235	0.893081761006289	1	1	1	1	1	1	1	1
1	0.833333333333333	0.882352941176471	0.767123287671233	1	1	1	1	1	1	1	1
0.923076923076923	1	0.941176470588235	0.881118881118881	0.923076923076923	1	0.941176470588235	0.881118881118881	1	1	1	1
0.923076923076923	1	0.941176470588235	0.881118881118881	1	1	1	1	1	1	1	1
1	1	1	1	1	1	1	1	1	1	1	1
0.909090909090909	1	0.941176470588235	0.893081761006289	1	0.875	0.941176470588235	0.875912408759124	1	1	1	1
0.8	1	0.941176470588235	0.846846846846847	1	1	1	1	1	1	1	1
1	0.833333333333333	0.941176470588235	0.849557522123894	1	1	1	1	1	1	1	1
0.909090909090909	1	0.941176470588235	0.893081761006289	0.909090909090909	1	0.941176470588235	0.893081761006289	1	1	1	1
1	1	1	1	1	1	1	1	1	1	1	1
0.8	1	0.882352941176471	0.802325581395349	1	1	1	1	1	1	1	1
1	1	1	1	1	1	1	1	1	1	1	1
1	0.857142857142857	0.941176470588235	0.866141732283464	1	1	1	1	1	1	1	1
1	0.875	0.941176470588235	0.875912408759124	1	1	1	1	1	1	1	1
1	0.75	0.941176470588235	0.767123287671233	1	0.75	0.941176470588235	0.767123287671233	1	1	1	1
1	1	1	1	1	1	1	1	1	1	1	1
1	1	1	1	1	1	1	1	1	1	1	1
1	1	1	1	1	1	1	1	1	1	1	1
1	1	1	1	1	1	1	1	1	1	1	1
1	1	1	1	1	1	1	1	1	1	1	1
0.888888888888889	1	0.941176470588235	0.893081761006289	0.888888888888889	1	0.941176470588235	0.893081761006289	1	1	1	1
1	0.9	0.941176470588235	0.882758620689655	1	1	1	1	1	1	1	1
1	1	1	1	1	1	1	1	1	1	1	1
0.916666666666667	1	0.941176470588235	0.888888888888889	1	1	1	1	1	1	1	1
1	0.888888888888889	0.941176470588235	0.881118881118881	1	1	1	1	1	1	1	1
0.833333333333333	1	0.882352941176471	0.806818181818182	0.909090909090909	1	0.941176470588235	0.893081761006289	1	1	1	1
0.9	1	0.941176470588235	0.894409937888199	1	1	1	1	1	1	1	1
0.846153846153846	1	0.882352941176471	0.802325581395349	1	1	1	1	1	1	1	1
0.9	1	0.941176470588235	0.894409937888199	1	1	1	1	1	1	1	1
1	1	1	1	1	1	1	1	1	1	1	1
1	0.818181818181818	0.882352941176471	0.767123287671233	1	1	1	1	1	1	1	1
1	1	1	1	1	1	1	1	1	1	1	1
1	0.875	0.941176470588235	0.875912408759124	1	1	1	1	1	1	1	1
0.9	1	0.941176470588235	0.894409937888199	1	1	1	1	1	1	1	1
0.916666666666667	1	0.941176470588235	0.888888888888889	1	1	1	1	1	1	1	1
1	0.888888888888889	0.941176470588235	0.881118881118881	1	1	1	1	1	1	1	1
0.909090909090909	1	0.941176470588235	0.893081761006289	1	1	1	1	1	1	1	1
1	0.875	0.941176470588235	0.875912408759124	1	1	1	1	1	1	1	1
1	0.875	0.941176470588235	0.875912408759124	1	1	1	1	1	1	1	1
1	0.916666666666667	0.941176470588235	0.875912408759124	1	1	1	1	1	1	1	1
