# Supplementary material for: Predicting seismic-induced liquefaction through ensemble learning frameworks
Source: Sci Rep. 2019 Aug 13;9:11786. doi: 10.1038/s41598-019-48044-0 (PMC6692379; doi:10.1038/s41598-019-48044-0)
Supplement: Supplementary file 6 — Dataset 5 [file 41598_2019_48044_MOESM6_ESM.zip › Training_Result_RF_Data_Availability_0.5.csv]

False_Positive_Bagging	False_Negative_Bagging	Accuracy_Bagging	Kappa_Bagging	False_Positive_Stacking	False_Negative_Stacking	Accuracy_Stacking	Kappa_Stacking	False_Positive_Boosting	False_Negative_Boosting	Accuracy_Boosting	Kappa_Boosting
0.928571428571429	1	0.96551724137931	0.934240362811791	1	1	1	1	1	1	1	1
1	1	1	1	1	1	1	1	1	1	1	1
1	1	1	1	1	1	1	1	1	1	1	1
0.944444444444444	1	0.96551724137931	0.934240362811791	0.944444444444444	1	0.96551724137931	0.934240362811791	1	1	1	1
0.875	1	0.931034482758621	0.877118644067796	1	0.9375	0.96551724137931	0.931116389548694	1	1	1	1
0.941176470588235	1	0.96551724137931	0.935123042505593	1	1	1	1	1	1	1	1
0.9375	0.933333333333333	0.931034482758621	0.870824053452116	1	1	1	1	1	1	1	1
1	0.9	0.96551724137931	0.916905444126074	1	1	1	1	1	1	1	1
1	1	1	1	1	1	1	1	1	1	1	1
1	1	1	1	1	1	1	1	1	1	1	1
0.923076923076923	1	0.96551724137931	0.932714617169374	1	1	1	1	1	1	1	1
1	0.956521739130435	0.96551724137931	0.910216718266254	1	1	1	1	1	1	1	1
0.933333333333333	1	0.96551724137931	0.935123042505593	1	1	1	1	1	1	1	1
0.947368421052632	1	0.96551724137931	0.932714617169374	1	1	1	1	1	1	1	1
1	0.941176470588235	0.96551724137931	0.930787589498807	1	1	1	1	1	1	1	1
1	1	1	1	1	1	1	1	1	1	1	1
0.866666666666667	1	0.931034482758621	0.875	1	1	1	1	1	1	1	1
0.933333333333333	1	0.96551724137931	0.935123042505593	1	1	1	1	1	1	1	1
0.944444444444444	0.923076923076923	0.931034482758621	0.867276887871853	1	1	1	1	1	1	1	1
0.947368421052632	1	0.96551724137931	0.932714617169374	0.947368421052632	1	0.96551724137931	0.932714617169374	1	1	1	1
0.833333333333333	1	0.931034482758621	0.860576923076923	1	1	1	1	1	1	1	1
1	0.9375	0.96551724137931	0.931116389548694	0.933333333333333	1	0.96551724137931	0.935123042505593	1	1	1	1
1	1	1	1	1	1	1	1	1	1	1	1
1	1	1	1	1	1	1	1	1	1	1	1
0.95	1	0.96551724137931	0.930455635491607	0.95	1	0.96551724137931	0.930455635491607	1	1	1	1
0.916666666666667	0.947368421052632	0.931034482758621	0.863529411764706	1	1	1	1	1	1	1	1
1	0.923076923076923	0.96551724137931	0.928039702233251	1	0.923076923076923	0.96551724137931	0.928039702233251	1	1	1	1
0.875	1	0.931034482758621	0.877118644067796	1	1	1	1	1	1	1	1
1	0.916666666666667	0.96551724137931	0.925449871465296	1	1	1	1	1	1	1	1
1	1	1	1	1	1	1	1	1	1	1	1
1	1	1	1	1	1	1	1	1	1	1	1
1	1	1	1	1	1	1	1	1	1	1	1
0.916666666666667	1	0.96551724137931	0.930455635491607	0.916666666666667	1	0.96551724137931	0.930455635491607	1	1	1	1
1	0.9	0.96551724137931	0.916905444126074	1	1	1	1	1	1	1	1
0.928571428571429	1	0.96551724137931	0.934240362811791	1	1	1	1	1	1	1	1
1	1	1	1	1	1	1	1	1	1	1	1
0.916666666666667	1	0.931034482758621	0.852040816326531	1	1	1	1	1	1	1	1
1	1	1	1	1	1	1	1	1	1	1	1
0.933333333333333	1	0.96551724137931	0.935123042505593	1	1	1	1	1	1	1	1
0.941176470588235	1	0.96551724137931	0.935123042505593	1	1	1	1	1	1	1	1
0.866666666666667	0.941176470588235	0.896551724137931	0.814498933901919	1	1	1	1	1	1	1	1
1	1	1	1	1	1	1	1	1	1	1	1
1	0.933333333333333	0.96551724137931	0.930787589498807	1	1	1	1	1	1	1	1
1	0.909090909090909	0.96551724137931	0.921832884097035	1	1	1	1	1	1	1	1
0.888888888888889	0.928571428571429	0.896551724137931	0.816842105263158	1	1	1	1	1	1	1	1
1	1	1	1	1	1	1	1	1	1	1	1
1	0.941176470588235	0.96551724137931	0.930787589498807	1	1	1	1	1	1	1	1
1	1	1	1	1	1	1	1	1	1	1	1
1	0.933333333333333	0.96551724137931	0.930787589498807	1	1	1	1	1	1	1	1
0.944444444444444	1	0.96551724137931	0.934240362811791	0.944444444444444	1	0.96551724137931	0.934240362811791	1	1	1	1
1	0.9375	0.96551724137931	0.931116389548694	1	1	1	1	1	1	1	1
0.9	0.952380952380952	0.931034482758621	0.850899742930591	0.9	1	0.96551724137931	0.923076923076923	1	1	1	1
0.909090909090909	0.95	0.931034482758621	0.858190709046455	0.909090909090909	1	0.96551724137931	0.927318295739348	1	1	1	1
0.952380952380952	1	0.96551724137931	0.927318295739348	1	1	1	1	1	1	1	1
1	1	1	1	1	1	1	1	1	1	1	1
0.928571428571429	1	0.96551724137931	0.934240362811791	1	1	1	1	1	1	1	1
0.933333333333333	1	0.96551724137931	0.935123042505593	1	1	1	1	1	1	1	1
1	0.866666666666667	0.931034482758621	0.858536585365854	1	1	1	1	1	1	1	1
1	1	1	1	1	1	1	1	1	1	1	1
1	1	1	1	1	1	1	1	1	1	1	1
0.888888888888889	0.928571428571429	0.896551724137931	0.816842105263158	1	0.928571428571429	0.96551724137931	0.929782082324455	1	1	1	1
1	1	1	1	1	1	1	1	1	1	1	1
0.9375	1	0.96551724137931	0.935412026726058	1	1	1	1	1	1	1	1
1	1	1	1	1	1	1	1	1	1	1	1
1	0.923076923076923	0.96551724137931	0.928039702233251	1	1	1	1	1	1	1	1
1	1	1	1	1	1	1	1	1	1	1	1
1	1	1	1	1	1	1	1	1	1	1	1
0.941176470588235	1	0.96551724137931	0.935123042505593	1	1	1	1	1	1	1	1
0.941176470588235	0.866666666666667	0.896551724137931	0.803611738148984	1	1	1	1	1	1	1	1
1	1	1	1	1	1	1	1	1	1	1	1
0.933333333333333	0.882352941176471	0.896551724137931	0.80709534368071	0.933333333333333	1	0.96551724137931	0.935123042505593	1	1	1	1
1	1	1	1	1	1	1	1	1	1	1	1
1	1	1	1	1	1	1	1	1	1	1	1
1	1	1	1	1	1	1	1	1	1	1	1
1	1	1	1	1	1	1	1	1	1	1	1
1	1	1	1	1	1	1	1	1	1	1	1
1	1	1	1	1	1	1	1	1	1	1	1
0.923076923076923	1	0.96551724137931	0.932714617169374	1	1	1	1	1	1	1	1
1	1	1	1	1	1	1	1	1	1	1	1
0.95	0.909090909090909	0.931034482758621	0.858190709046455	1	1	1	1	1	1	1	1
0.909090909090909	1	0.96551724137931	0.927318295739348	1	1	1	1	1	1	1	1
1	1	1	1	1	1	1	1	1	1	1	1
1	1	1	1	1	1	1	1	1	1	1	1
1	1	1	1	1	1	1	1	1	1	1	1
1	1	1	1	1	1	1	1	1	1	1	1
1	1	1	1	1	1	1	1	1	1	1	1
1	0.923076923076923	0.96551724137931	0.928039702233251	1	1	1	1	1	1	1	1
0.95	1	0.96551724137931	0.930455635491607	0.95	1	0.96551724137931	0.930455635491607	1	1	1	1
1	1	1	1	1	1	1	1	1	1	1	1
0.875	1	0.931034482758621	0.877118644067796	1	1	1	1	1	1	1	1
1	0.933333333333333	0.96551724137931	0.930787589498807	1	1	1	1	1	1	1	1
1	0.888888888888889	0.931034482758621	0.862559241706161	1	1	1	1	1	1	1	1
0.947368421052632	1	0.96551724137931	0.932714617169374	1	1	1	1	1	1	1	1
0.923076923076923	0.944444444444444	0.931034482758621	0.867276887871853	1	1	1	1	1	1	1	1
0.833333333333333	1	0.896551724137931	0.826347305389222	1	1	1	1	1	1	1	1
1	0.866666666666667	0.931034482758621	0.858536585365854	1	1	1	1	1	1	1	1
0.933333333333333	1	0.96551724137931	0.935123042505593	1	1	1	1	1	1	1	1
0.944444444444444	0.923076923076923	0.931034482758621	0.867276887871853	1	0.923076923076923	0.96551724137931	0.928039702233251	1	1	1	1
0.947368421052632	0.916666666666667	0.931034482758621	0.863529411764706	1	1	1	1	1	1	1	1
1	1	1	1	1	1	1	1	1	1	1	1
