# Supplementary material for: Predicting seismic-induced liquefaction through ensemble learning frameworks
Source: Sci Rep. 2019 Aug 13;9:11786. doi: 10.1038/s41598-019-48044-0 (PMC6692379; doi:10.1038/s41598-019-48044-0)
Supplement: Supplementary file 6 — Dataset 5 [file 41598_2019_48044_MOESM6_ESM.zip › Training_Result_RF_Data_Availability_0.6.csv]

False_Positive_Bagging	False_Negative_Bagging	Accuracy_Bagging	Kappa_Bagging	False_Positive_Stacking	False_Negative_Stacking	Accuracy_Stacking	Kappa_Stacking	False_Positive_Boosting	False_Negative_Boosting	Accuracy_Boosting	Kappa_Boosting
1	1	1	1	1	1	1	1	1	1	1	1
0.933333333333333	1	0.971428571428571	0.943089430894309	1	1	1	1	1	1	1	1
1	0.941176470588235	0.971428571428571	0.942148760330578	1	1	1	1	1	1	1	1
1	0.888888888888889	0.942857142857143	0.883720930232558	1	1	1	1	1	1	1	1
1	1	1	1	1	1	1	1	1	1	1	1
0.958333333333333	0.857142857142857	0.914285714285714	0.818024263431542	1	1	1	1	1	1	1	1
1	0.846153846153846	0.942857142857143	0.860557768924303	1	1	1	1	1	1	1	1
0.904761904761905	0.941176470588235	0.914285714285714	0.845360824742268	1	1	1	1	1	1	1	1
0.9375	0.909090909090909	0.914285714285714	0.836193447737909	1	1	1	1	1	1	1	1
0.875	1	0.942857142857143	0.890625	1	1	1	1	1	1	1	1
1	0.928571428571429	0.971428571428571	0.937833037300178	1	1	1	1	1	1	1	1
0.941176470588235	1	0.971428571428571	0.945226917057903	1	1	1	1	1	1	1	1
0.947368421052632	1	0.971428571428571	0.945904173106646	0.947368421052632	1	0.971428571428571	0.945904173106646	1	1	1	1
0.956521739130435	1	0.971428571428571	0.943089430894309	1	1	1	1	1	1	1	1
1	0.941176470588235	0.971428571428571	0.942148760330578	1	1	1	1	1	1	1	1
1	1	1	1	1	1	1	1	1	1	1	1
0.944444444444444	0.947368421052632	0.942857142857143	0.891808346213292	0.944444444444444	1	0.971428571428571	0.945736434108527	1	1	1	1
1	1	1	1	1	1	1	1	1	1	1	1
1	0.75	0.914285714285714	0.748201438848921	1	1	1	1	1	1	1	1
1	1	1	1	1	1	1	1	1	1	1	1
1	1	1	1	1	1	1	1	1	1	1	1
1	1	1	1	1	1	1	1	1	1	1	1
0.944444444444444	1	0.971428571428571	0.945736434108527	1	1	1	1	1	1	1	1
0.944444444444444	1	0.971428571428571	0.945736434108527	1	1	1	1	1	1	1	1
0.952380952380952	0.9375	0.942857142857143	0.889763779527559	1	0.9375	0.971428571428571	0.941176470588235	1	1	1	1
1	1	1	1	1	1	1	1	1	1	1	1
0.944444444444444	0.947368421052632	0.942857142857143	0.891808346213292	1	1	1	1	1	1	1	1
0.842105263157895	0.95	0.885714285714286	0.800285306704708	1	1	1	1	1	1	1	1
1	0.933333333333333	0.971428571428571	0.939759036144578	1	1	1	1	1	1	1	1
1	1	1	1	1	1	1	1	1	1	1	1
1	0.916666666666667	0.971428571428571	0.932038834951456	1	1	1	1	1	1	1	1
1	0.9375	0.971428571428571	0.941176470588235	1	1	1	1	1	1	1	1
0.9375	1	0.971428571428571	0.944356120826709	1	1	1	1	1	1	1	1
0.952380952380952	1	0.971428571428571	0.945226917057903	1	1	1	1	1	1	1	1
1	1	1	1	1	1	1	1	1	1	1	1
0.944444444444444	1	0.971428571428571	0.945736434108527	0.944444444444444	1	0.971428571428571	0.945736434108527	1	1	1	1
0.956521739130435	1	0.971428571428571	0.943089430894309	1	1	1	1	1	1	1	1
0.944444444444444	1	0.971428571428571	0.945736434108527	1	1	1	1	1	1	1	1
0.944444444444444	0.947368421052632	0.942857142857143	0.891808346213292	1	0.947368421052632	0.971428571428571	0.942903752039152	1	1	1	1
0.954545454545455	1	0.971428571428571	0.944356120826709	1	1	1	1	1	1	1	1
0.916666666666667	1	0.942857142857143	0.893292682926829	1	1	1	1	1	1	1	1
0.944444444444444	1	0.971428571428571	0.945736434108527	1	1	1	1	1	1	1	1
1	1	1	1	1	1	1	1	1	1	1	1
0.956521739130435	0.928571428571429	0.942857142857143	0.884678747940692	1	1	1	1	1	1	1	1
1	1	1	1	1	1	1	1	1	1	1	1
0.956521739130435	1	0.971428571428571	0.943089430894309	1	1	1	1	1	1	1	1
1	0.933333333333333	0.971428571428571	0.939759036144578	1	1	1	1	1	1	1	1
1	1	1	1	1	1	1	1	1	1	1	1
0.882352941176471	1	0.942857142857143	0.893292682926829	0.9375	1	0.971428571428571	0.944356120826709	1	1	1	1
1	1	1	1	1	1	1	1	1	1	1	1
1	1	1	1	1	1	1	1	1	1	1	1
0.888888888888889	1	0.971428571428571	0.921700223713646	0.888888888888889	1	0.971428571428571	0.921700223713646	1	1	1	1
0.944444444444444	1	0.971428571428571	0.945736434108527	1	1	1	1	1	1	1	1
0.857142857142857	0.944444444444444	0.885714285714286	0.803646563814867	1	1	1	1	1	1	1	1
1	1	1	1	1	1	1	1	1	1	1	1
0.952380952380952	1	0.971428571428571	0.945226917057903	1	1	1	1	1	1	1	1
1	0.923076923076923	0.971428571428571	0.935304990757856	1	1	1	1	1	1	1	1
1	0.933333333333333	0.971428571428571	0.939759036144578	1	1	1	1	1	1	1	1
1	0.947368421052632	0.971428571428571	0.942903752039152	1	1	1	1	1	1	1	1
0.933333333333333	1	0.971428571428571	0.943089430894309	1	1	1	1	1	1	1	1
0.952380952380952	0.882352941176471	0.914285714285714	0.833597464342314	1	1	1	1	1	1	1	1
0.9375	1	0.971428571428571	0.944356120826709	1	1	1	1	1	1	1	1
1	0.933333333333333	0.971428571428571	0.939759036144578	1	1	1	1	1	1	1	1
1	1	1	1	1	1	1	1	1	1	1	1
1	0.944444444444444	0.971428571428571	0.942716857610475	1	1	1	1	1	1	1	1
1	0.75	0.914285714285714	0.748201438848921	1	1	1	1	1	1	1	1
0.941176470588235	1	0.971428571428571	0.945226917057903	1	1	1	1	1	1	1	1
1	0.888888888888889	0.971428571428571	0.915254237288135	1	1	1	1	1	1	1	1
1	0.833333333333333	0.914285714285714	0.820512820512821	1	1	1	1	1	1	1	1
0.9375	0.952380952380952	0.942857142857143	0.889763779527559	1	1	1	1	1	1	1	1
0.941176470588235	1	0.971428571428571	0.945226917057903	0.941176470588235	1	0.971428571428571	0.945226917057903	1	1	1	1
0.941176470588235	1	0.971428571428571	0.945226917057903	1	1	1	1	1	1	1	1
0.9375	1	0.971428571428571	0.944356120826709	1	1	1	1	1	1	1	1
1	1	1	1	1	1	1	1	1	1	1	1
1	1	1	1	1	1	1	1	1	1	1	1
1	0.875	0.942857142857143	0.878048780487805	1	1	1	1	1	1	1	1
1	1	1	1	1	1	1	1	1	1	1	1
1	1	1	1	1	1	1	1	1	1	1	1
1	1	1	1	1	1	1	1	1	1	1	1
0.958333333333333	0.923076923076923	0.942857142857143	0.880749574105622	1	1	1	1	1	1	1	1
0.95	1	0.971428571428571	0.945736434108527	1	1	1	1	1	1	1	1
0.95	0.941176470588235	0.942857142857143	0.891135303265941	1	0.941176470588235	0.971428571428571	0.942148760330578	1	1	1	1
1	0.95	0.971428571428571	0.942716857610475	1	1	1	1	1	1	1	1
0.9	1	0.942857142857143	0.897058823529412	1	1	1	1	1	1	1	1
1	1	1	1	1	1	1	1	1	1	1	1
0.88	1	0.914285714285714	0.848920863309353	0.956521739130435	1	0.971428571428571	0.943089430894309	1	1	1	1
1	0.9375	0.971428571428571	0.941176470588235	1	1	1	1	1	1	1	1
1	0.866666666666667	0.942857142857143	0.873646209386281	1	1	1	1	1	1	1	1
0.928571428571429	1	0.971428571428571	0.941373534338358	1	1	1	1	1	1	1	1
0.95	0.941176470588235	0.942857142857143	0.891135303265941	1	1	1	1	1	1	1	1
1	0.928571428571429	0.971428571428571	0.937833037300178	1	1	1	1	1	1	1	1
1	0.894736842105263	0.942857142857143	0.885245901639344	1	1	1	1	1	1	1	1
1	1	1	1	1	1	1	1	1	1	1	1
0.894736842105263	1	0.942857142857143	0.896449704142012	1	1	1	1	1	1	1	1
0.954545454545455	0.933333333333333	0.942857142857143	0.887640449438202	1	1	1	1	1	1	1	1
1	1	1	1	1	1	1	1	1	1	1	1
1	0.9375	0.971428571428571	0.941176470588235	1	0.9375	0.971428571428571	0.941176470588235	1	1	1	1
0.882352941176471	1	0.942857142857143	0.893292682926829	0.9375	1	0.971428571428571	0.944356120826709	1	1	1	1
0.894736842105263	0.947368421052632	0.914285714285714	0.845360824742268	1	1	1	1	1	1	1	1
0.928571428571429	1	0.971428571428571	0.941373534338358	0.928571428571429	1	0.971428571428571	0.941373534338358	1	1	1	1
