# Supplementary material for: Predicting seismic-induced liquefaction through ensemble learning frameworks
Source: Sci Rep. 2019 Aug 13;9:11786. doi: 10.1038/s41598-019-48044-0 (PMC6692379; doi:10.1038/s41598-019-48044-0)
Supplement: Supplementary file 6 — Dataset 5 [file 41598_2019_48044_MOESM6_ESM.zip › Training_Result_RF_Data_Availability_0.8.csv]

False_Positive_Bagging	False_Negative_Bagging	Accuracy_Bagging	Kappa_Bagging	False_Positive_Stacking	False_Negative_Stacking	Accuracy_Stacking	Kappa_Stacking	False_Positive_Boosting	False_Negative_Boosting	Accuracy_Boosting	Kappa_Boosting
0.964285714285714	1	0.978723404255319	0.958517210944395	0.964285714285714	1	0.978723404255319	0.958517210944395	1	1	1	1
0.962962962962963	0.954545454545455	0.957446808510638	0.91747146619842	1	1	1	1	1	1	1	1
1	0.92	0.957446808510638	0.91470054446461	1	1	1	1	1	1	1	1
0.935483870967742	0.947368421052632	0.936170212765957	0.877070619006103	1	1	1	1	1	1	1	1
0.954545454545455	1	0.978723404255319	0.958517210944395	1	1	1	1	1	1	1	1
0.96551724137931	1	0.978723404255319	0.957998212689902	1	1	1	1	1	1	1	1
1	1	1	1	1	1	1	1	1	1	1	1
1	1	1	1	1	1	1	1	1	1	1	1
0.96551724137931	0.904761904761905	0.936170212765957	0.872166817769719	1	0.95	0.978723404255319	0.955450236966825	1	1	1	1
0.956521739130435	1	0.978723404255319	0.958880139982502	1	1	1	1	1	1	1	1
0.961538461538462	0.956521739130435	0.957446808510638	0.918047079337402	1	1	1	1	1	1	1	1
0.909090909090909	1	0.957446808510638	0.918685121107267	1	1	1	1	1	1	1	1
1	0.91304347826087	0.957446808510638	0.913123844731978	1	1	1	1	1	1	1	1
1	0.88	0.936170212765957	0.870760769935839	1	1	1	1	1	1	1	1
0.92	0.923076923076923	0.914893617021276	0.843071786310517	1	1	1	1	1	1	1	1
1	0.944444444444444	0.978723404255319	0.953326713008937	1	1	1	1	1	1	1	1
0.958333333333333	0.96	0.957446808510638	0.918331885317116	1	1	1	1	1	1	1	1
0.923076923076923	0.958333333333333	0.936170212765957	0.882205513784461	1	1	1	1	1	1	1	1
1	0.764705882352941	0.914893617021276	0.765	1	1	1	1	1	1	1	1
0.928571428571429	0.91304347826087	0.914893617021276	0.841483979763912	1	1	1	1	1	1	1	1
0.92	1	0.957446808510638	0.921140939597315	0.958333333333333	1	0.978723404255319	0.959094865100087	1	1	1	1
0.96	1	0.978723404255319	0.959165942658558	1	1	1	1	1	1	1	1
0.91304347826087	1	0.957446808510638	0.919795221843003	1	1	1	1	1	1	1	1
1	1	1	1	1	1	1	1	1	1	1	1
1	0.95	0.978723404255319	0.955450236966825	1	1	1	1	1	1	1	1
0.952380952380952	1	0.978723404255319	0.957998212689902	1	1	1	1	1	1	1	1
0.95	1	0.978723404255319	0.957311534968211	0.95	1	0.978723404255319	0.957311534968211	1	1	1	1
0.961538461538462	1	0.978723404255319	0.959094865100087	0.961538461538462	1	0.978723404255319	0.959094865100087	1	1	1	1
1	0.952380952380952	0.978723404255319	0.956197576887232	1	1	1	1	1	1	1	1
0.958333333333333	0.96	0.957446808510638	0.918331885317116	0.958333333333333	1	0.978723404255319	0.959094865100087	1	1	1	1
1	1	1	1	1	1	1	1	1	1	1	1
0.961538461538462	0.956521739130435	0.957446808510638	0.918047079337402	1	1	1	1	1	1	1	1
0.909090909090909	1	0.957446808510638	0.918685121107267	1	1	1	1	1	1	1	1
0.964285714285714	0.952380952380952	0.957446808510638	0.91659272404614	0.964285714285714	1	0.978723404255319	0.958517210944395	1	1	1	1
0.961538461538462	1	0.978723404255319	0.959094865100087	1	1	1	1	1	1	1	1
0.96	1	0.978723404255319	0.959165942658558	1	1	1	1	1	1	1	1
1	1	1	1	1	1	1	1	1	1	1	1
1	0.962962962962963	0.978723404255319	0.957155879671832	1	1	1	1	1	1	1	1
0.952380952380952	1	0.978723404255319	0.957998212689902	1	1	1	1	1	1	1	1
1	1	1	1	1	1	1	1	1	1	1	1
0.888888888888889	0.958333333333333	0.914893617021276	0.848509266720387	1	0.958333333333333	0.978723404255319	0.957388939256573	1	1	1	1
0.964285714285714	0.952380952380952	0.957446808510638	0.91659272404614	1	1	1	1	1	1	1	1
1	0.916666666666667	0.957446808510638	0.914076782449726	1	1	1	1	1	1	1	1
1	0.764705882352941	0.914893617021276	0.765	1	0.928571428571429	0.978723404255319	0.945538818076477	1	1	1	1
0.916666666666667	1	0.957446808510638	0.920608108108108	1	1	1	1	1	1	1	1
0.966666666666667	0.9	0.936170212765957	0.869565217391304	1	1	1	1	1	1	1	1
1	1	1	1	1	1	1	1	1	1	1	1
0.909090909090909	1	0.957446808510638	0.918685121107267	1	1	1	1	1	1	1	1
0.96	1	0.978723404255319	0.959165942658558	1	1	1	1	1	1	1	1
1	1	1	1	1	1	1	1	1	1	1	1
0.964285714285714	0.909090909090909	0.936170212765957	0.874219446922391	1	0.952380952380952	0.978723404255319	0.956197576887232	1	1	1	1
0.894736842105263	1	0.957446808510638	0.913284132841328	1	1	1	1	1	1	1	1
1	0.96	0.978723404255319	0.957466063348416	1	1	1	1	1	1	1	1
1	0.954545454545455	0.978723404255319	0.956761729530819	1	1	1	1	1	1	1	1
1	1	1	1	1	1	1	1	1	1	1	1
1	1	1	1	1	1	1	1	1	1	1	1
1	0.956521739130435	0.978723404255319	0.957155879671832	1	1	1	1	1	1	1	1
1	1	1	1	1	1	1	1	1	1	1	1
1	0.958333333333333	0.978723404255319	0.957388939256573	1	1	1	1	1	1	1	1
0.944444444444444	1	0.978723404255319	0.955365622032289	1	1	1	1	1	1	1	1
0.896551724137931	0.954545454545455	0.914893617021276	0.848019401778496	1	1	1	1	1	1	1	1
1	1	1	1	1	1	1	1	1	1	1	1
0.96551724137931	1	0.978723404255319	0.957998212689902	1	1	1	1	1	1	1	1
0.933333333333333	0.95	0.936170212765957	0.878969957081545	1	0.95	0.978723404255319	0.955450236966825	1	1	1	1
1	1	1	1	1	1	1	1	1	1	1	1
0.96875	0.888888888888889	0.936170212765957	0.862439024390244	1	1	1	1	1	1	1	1
0.956521739130435	0.961538461538462	0.957446808510638	0.918047079337402	1	1	1	1	1	1	1	1
1	0.9375	0.978723404255319	0.950159066808059	1	1	1	1	1	1	1	1
0.962962962962963	0.91304347826087	0.936170212765957	0.875770925110132	1	1	1	1	1	1	1	1
1	0.923076923076923	0.957446808510638	0.91500904159132	1	1	1	1	1	1	1	1
0.909090909090909	1	0.957446808510638	0.918685121107267	0.952380952380952	1	0.978723404255319	0.957998212689902	1	1	1	1
1	0.91304347826087	0.957446808510638	0.913123844731978	1	1	1	1	1	1	1	1
1	1	1	1	1	1	1	1	1	1	1	1
1	1	1	1	1	1	1	1	1	1	1	1
1	0.952380952380952	0.978723404255319	0.956197576887232	1	1	1	1	1	1	1	1
1	1	1	1	1	1	1	1	1	1	1	1
0.96551724137931	1	0.978723404255319	0.957998212689902	1	1	1	1	1	1	1	1
1	1	1	1	1	1	1	1	1	1	1	1
0.964285714285714	0.909090909090909	0.936170212765957	0.874219446922391	1	1	1	1	1	1	1	1
0.939393939393939	0.941176470588235	0.936170212765957	0.871701546860783	0.96875	1	0.978723404255319	0.955365622032289	1	1	1	1
1	0.964285714285714	0.978723404255319	0.956761729530819	1	1	1	1	1	1	1	1
1	0.96	0.978723404255319	0.957466063348416	1	0.96	0.978723404255319	0.957466063348416	1	1	1	1
0.962962962962963	1	0.978723404255319	0.958880139982502	1	1	1	1	1	1	1	1
0.931034482758621	1	0.957446808510638	0.920608108108108	1	1	1	1	1	1	1	1
1	1	1	1	1	1	1	1	1	1	1	1
1	0.941176470588235	0.978723404255319	0.951893551688843	1	1	1	1	1	1	1	1
0.962962962962963	1	0.978723404255319	0.958880139982502	1	1	1	1	1	1	1	1
1	0.954545454545455	0.978723404255319	0.956761729530819	1	1	1	1	1	1	1	1
0.916666666666667	1	0.957446808510638	0.920608108108108	1	1	1	1	1	1	1	1
0.928571428571429	1	0.957446808510638	0.921140939597315	1	0.954545454545455	0.978723404255319	0.956761729530819	1	1	1	1
0.964285714285714	0.952380952380952	0.957446808510638	0.91659272404614	1	0.952380952380952	0.978723404255319	0.956197576887232	1	1	1	1
0.96	1	0.978723404255319	0.959165942658558	1	1	1	1	1	1	1	1
0.964285714285714	1	0.978723404255319	0.958517210944395	0.964285714285714	1	0.978723404255319	0.958517210944395	1	1	1	1
1	1	1	1	1	1	1	1	1	1	1	1
0.967741935483871	0.944444444444444	0.957446808510638	0.911902530459232	1	1	1	1	1	1	1	1
0.964285714285714	1	0.978723404255319	0.958517210944395	1	1	1	1	1	1	1	1
1	0.916666666666667	0.957446808510638	0.914076782449726	1	1	1	1	1	1	1	1
0.91304347826087	0.962962962962963	0.936170212765957	0.880407124681934	1	1	1	1	1	1	1	1
0.961538461538462	0.956521739130435	0.957446808510638	0.918047079337402	1	0.956521739130435	0.978723404255319	0.957155879671832	1	1	1	1
1	1	1	1	1	1	1	1	1	1	1	1
