# Supplementary material for: Predicting seismic-induced liquefaction through ensemble learning frameworks
Source: Sci Rep. 2019 Aug 13;9:11786. doi: 10.1038/s41598-019-48044-0 (PMC6692379; doi:10.1038/s41598-019-48044-0)
Supplement: Supplementary file 7 — Dataset 6 [file 41598_2019_48044_MOESM7_ESM.zip › Testing_Result_EANN_Data_Availability_0.3.csv]

False_Positive_Bagging	False_Negative_Bagging	Accuracy_Bagging	Kappa_Bagging	False_Positive_Stacking	False_Negative_Stacking	Accuracy_Stacking	Kappa_Stacking	False_Positive_Boosting	False_Negative_Boosting	Accuracy_Boosting	Kappa_Boosting
0.75	0.608695652173913	0.5	0.280851063829787	0.666666666666667	0.608695652173913	0.423076923076923	0.244186046511628	0.631578947368421	0.636363636363636	0.423076923076923	0.259962049335863
0.923076923076923	0.736842105263158	0.769230769230769	0.582887700534759	0.857142857142857	0.7	0.692307692307692	0.485148514851485	0.857142857142857	0.777777777777778	0.769230769230769	0.606060606060606
0.8	0.583333333333333	0.5	0.247216035634744	0.8	0.823529411764706	0.769230769230769	0.623188405797101	0.705882352941176	0.7	0.576923076923077	0.395348837209302
0.923076923076923	0.636363636363636	0.653846153846154	0.389033942558747	0.923076923076923	0.736842105263158	0.769230769230769	0.582887700534759	0.8	0.736842105263158	0.692307692307692	0.509433962264151
0.75	0.875	0.769230769230769	0.635514018691589	0.857142857142857	0.823529411764706	0.807692307692308	0.668367346938776	0.857142857142857	0.777777777777778	0.769230769230769	0.606060606060606
0.923076923076923	0.518518518518519	0.461538461538462	0.085427135678392	0.8	0.538461538461538	0.423076923076923	0.150326797385621	1	0.56	0.576923076923077	0.201117318435754
1	0.736842105263158	0.807692307692308	0.624277456647399	0.923076923076923	0.875	0.884615384615385	0.786301369863014	0.923076923076923	0.736842105263158	0.769230769230769	0.582887700534759
1	0.7	0.769230769230769	0.551724137931034	1	0.823529411764706	0.884615384615385	0.771929824561403	1	0.736842105263158	0.807692307692308	0.624277456647399
0.6	0.823529411764706	0.576923076923077	0.421052631578947	0.8	0.666666666666667	0.615384615384615	0.400921658986175	0.705882352941176	0.7	0.576923076923077	0.395348837209302
0.857142857142857	0.823529411764706	0.807692307692308	0.668367346938776	0.857142857142857	0.823529411764706	0.807692307692308	0.668367346938776	0.8	0.875	0.807692307692308	0.682151589242054
1	0.5	0.461538461538462	0	1	0.666666666666667	0.730769230769231	0.48	0.923076923076923	0.666666666666667	0.692307692307692	0.452631578947368
0.857142857142857	0.736842105263158	0.730769230769231	0.545	0.923076923076923	0.636363636363636	0.653846153846154	0.389033942558747	0.75	0.933333333333333	0.807692307692308	0.691943127962085
0.705882352941176	0.777777777777778	0.653846153846154	0.490196078431373	0.6	0.823529411764706	0.576923076923077	0.421052631578947	0.705882352941176	0.933333333333333	0.769230769230769	0.643835616438356
0.923076923076923	0.7	0.730769230769231	0.517241379310345	1	0.736842105263158	0.807692307692308	0.624277456647399	0.923076923076923	0.823529411764706	0.846153846153846	0.717391304347826
0.923076923076923	0.875	0.884615384615385	0.786301369863014	1	0.736842105263158	0.807692307692308	0.624277456647399	1	0.736842105263158	0.807692307692308	0.624277456647399
0.75	0.933333333333333	0.807692307692308	0.691943127962085	0.923076923076923	0.875	0.884615384615385	0.786301369863014	0.923076923076923	0.875	0.884615384615385	0.786301369863014
0.857142857142857	0.933333333333333	0.884615384615385	0.796875	1	0.823529411764706	0.884615384615385	0.771929824561403	0.923076923076923	0.933333333333333	0.923076923076923	0.856353591160221
0.666666666666667	1	0.769230769230769	0.648648648648649	0.571428571428571	1	0.653846153846154	0.503184713375796	0.545454545454545	1	0.615384615384615	0.453781512605042
1	0.5	0.461538461538462	0	0.923076923076923	0.636363636363636	0.653846153846154	0.389033942558747	1	0.636363636363636	0.692307692307692	0.409090909090909
0.666666666666667	0.875	0.692307692307692	0.547826086956522	0.75	0.583333333333333	0.461538461538462	0.235294117647059	0.631578947368421	0.7	0.5	0.335952848722986
0.666666666666667	1	0.769230769230769	0.648648648648649	0.705882352941176	0.933333333333333	0.769230769230769	0.643835616438356	0.75	1	0.846153846153846	0.75
0.6	0.777777777777778	0.538461538461538	0.380952380952381	0.545454545454545	0.823529411764706	0.5	0.33984375	0.545454545454545	0.933333333333333	0.576923076923077	0.413934426229508
0.923076923076923	0.823529411764706	0.846153846153846	0.717391304347826	0.857142857142857	0.875	0.846153846153846	0.731958762886598	0.923076923076923	0.875	0.884615384615385	0.786301369863014
1	0.56	0.576923076923077	0.201117318435754	1	0.56	0.576923076923077	0.201117318435754	1	0.56	0.576923076923077	0.201117318435754
0.923076923076923	0.823529411764706	0.846153846153846	0.717391304347826	0.923076923076923	0.736842105263158	0.769230769230769	0.582887700534759	0.923076923076923	0.736842105263158	0.769230769230769	0.582887700534759
0.666666666666667	0.777777777777778	0.615384615384615	0.453781512605042	0.571428571428571	0.823529411764706	0.538461538461538	0.380952380952381	0.631578947368421	0.823529411764706	0.615384615384615	0.460580912863071
1	0.736842105263158	0.807692307692308	0.624277456647399	0.857142857142857	0.736842105263158	0.730769230769231	0.545	0.923076923076923	0.736842105263158	0.769230769230769	0.582887700534759
0.857142857142857	0.823529411764706	0.807692307692308	0.668367346938776	0.923076923076923	0.933333333333333	0.923076923076923	0.856353591160221	0.923076923076923	0.875	0.884615384615385	0.786301369863014
0.666666666666667	0.875	0.692307692307692	0.547826086956522	0.666666666666667	0.875	0.692307692307692	0.547826086956522	0.631578947368421	0.933333333333333	0.692307692307692	0.551724137931034
0.571428571428571	0.823529411764706	0.538461538461538	0.380952380952381	0.545454545454545	0.823529411764706	0.5	0.33984375	0.666666666666667	0.777777777777778	0.615384615384615	0.453781512605042
0.631578947368421	0.933333333333333	0.692307692307692	0.551724137931034	0.923076923076923	0.736842105263158	0.769230769230769	0.582887700534759	0.705882352941176	0.875	0.730769230769231	0.591011235955056
0.631578947368421	0.608695652173913	0.384615384615385	0.223880597014925	0.75	0.777777777777778	0.692307692307692	0.527272727272727	0.75	0.933333333333333	0.807692307692308	0.691943127962085
0.857142857142857	0.777777777777778	0.769230769230769	0.606060606060606	0.857142857142857	0.7	0.692307692307692	0.485148514851485	0.857142857142857	0.7	0.692307692307692	0.485148514851485
0.666666666666667	0.933333333333333	0.730769230769231	0.597345132743363	0.666666666666667	0.823529411764706	0.653846153846154	0.5	0.857142857142857	0.7	0.692307692307692	0.485148514851485
0.923076923076923	0.5	0.423076923076923	0.0274314214463841	0.857142857142857	0.636363636363636	0.615384615384615	0.368932038834951	0.923076923076923	0.583333333333333	0.576923076923077	0.264781491002571
0.923076923076923	0.7	0.730769230769231	0.517241379310345	0.857142857142857	0.736842105263158	0.730769230769231	0.545	0.923076923076923	0.7	0.730769230769231	0.517241379310345
0.857142857142857	0.823529411764706	0.807692307692308	0.668367346938776	0.666666666666667	0.933333333333333	0.730769230769231	0.597345132743363	0.857142857142857	0.823529411764706	0.807692307692308	0.668367346938776
0.666666666666667	0.823529411764706	0.653846153846154	0.5	0.571428571428571	0.875	0.576923076923077	0.419878296146045	0.705882352941176	0.875	0.730769230769231	0.591011235955056
0.5	1	0.538461538461538	0.35	0.75	0.823529411764706	0.730769230769231	0.580645161290323	0.6	0.777777777777778	0.538461538461538	0.380952380952381
1	0.518518518518519	0.5	0.0662983425414365	0.923076923076923	0.538461538461538	0.5	0.144303797468354	0.857142857142857	0.583333333333333	0.538461538461538	0.257142857142857
0.75	1	0.846153846153846	0.75	0.75	0.875	0.769230769230769	0.635514018691589	0.705882352941176	0.933333333333333	0.769230769230769	0.643835616438356
0.923076923076923	0.5	0.423076923076923	0.0274314214463841	1	0.5	0.461538461538462	0	0.923076923076923	0.5	0.423076923076923	0.0274314214463841
0.857142857142857	0.875	0.846153846153846	0.731958762886598	0.857142857142857	0.875	0.846153846153846	0.731958762886598	0.75	0.875	0.769230769230769	0.635514018691589
1	0.583333333333333	0.615384615384615	0.269662921348315	1	0.777777777777778	0.846153846153846	0.697674418604651	1	0.777777777777778	0.846153846153846	0.697674418604651
0.8	0.518518518518519	0.384615384615385	0.103448275862069	0.8	0.56	0.461538461538462	0.198237885462555	0.75	0.608695652173913	0.5	0.280851063829787
0.857142857142857	0.777777777777778	0.769230769230769	0.606060606060606	0.923076923076923	0.823529411764706	0.846153846153846	0.717391304347826	0.923076923076923	0.608695652173913	0.615384615384615	0.326424870466321
0.8	0.823529411764706	0.769230769230769	0.623188405797101	0.75	1	0.846153846153846	0.75	0.857142857142857	0.823529411764706	0.807692307692308	0.668367346938776
0.6	0.933333333333333	0.653846153846154	0.506329113924051	0.6	0.933333333333333	0.653846153846154	0.506329113924051	0.705882352941176	0.875	0.730769230769231	0.591011235955056
0.75	0.875	0.769230769230769	0.635514018691589	1	0.875	0.923076923076923	0.847058823529412	0.857142857142857	0.875	0.846153846153846	0.731958762886598
0.923076923076923	0.666666666666667	0.692307692307692	0.452631578947368	0.75	0.666666666666667	0.576923076923077	0.375545851528384	1	0.636363636363636	0.692307692307692	0.409090909090909
1	0.636363636363636	0.692307692307692	0.409090909090909	0.857142857142857	0.636363636363636	0.615384615384615	0.368932038834951	0.857142857142857	0.636363636363636	0.615384615384615	0.368932038834951
0.571428571428571	0.875	0.576923076923077	0.419878296146045	0.571428571428571	0.777777777777778	0.5	0.34368932038835	0.571428571428571	0.933333333333333	0.615384615384615	0.460580912863071
0.705882352941176	0.933333333333333	0.769230769230769	0.643835616438356	0.705882352941176	1	0.807692307692308	0.698375870069606	0.75	1	0.846153846153846	0.75
0.6	0.933333333333333	0.653846153846154	0.506329113924051	0.545454545454545	1	0.615384615384615	0.453781512605042	0.571428571428571	0.933333333333333	0.615384615384615	0.460580912863071
0.6	0.608695652173913	0.346153846153846	0.202166064981949	0.6	0.7	0.461538461538462	0.305343511450382	0.6	0.777777777777778	0.538461538461538	0.380952380952381
0.857142857142857	0.823529411764706	0.807692307692308	0.668367346938776	1	0.823529411764706	0.884615384615385	0.771929824561403	0.857142857142857	0.823529411764706	0.807692307692308	0.668367346938776
1	0.636363636363636	0.692307692307692	0.409090909090909	0.857142857142857	0.736842105263158	0.730769230769231	0.545	0.923076923076923	0.666666666666667	0.692307692307692	0.452631578947368
0.923076923076923	0.636363636363636	0.653846153846154	0.389033942558747	0.923076923076923	0.636363636363636	0.653846153846154	0.389033942558747	0.923076923076923	0.7	0.730769230769231	0.517241379310345
0.923076923076923	0.736842105263158	0.769230769230769	0.582887700534759	0.923076923076923	0.736842105263158	0.769230769230769	0.582887700534759	1	0.736842105263158	0.807692307692308	0.624277456647399
0.545454545454545	0.875	0.538461538461538	0.376	0.631578947368421	0.875	0.653846153846154	0.505285412262157	0.571428571428571	0.875	0.576923076923077	0.419878296146045
0.75	0.933333333333333	0.807692307692308	0.691943127962085	0.75	0.933333333333333	0.807692307692308	0.691943127962085	0.8	0.823529411764706	0.769230769230769	0.623188405797101
0.631578947368421	1	0.730769230769231	0.6	0.571428571428571	0.933333333333333	0.615384615384615	0.460580912863071	0.75	0.875	0.769230769230769	0.635514018691589
0.923076923076923	0.736842105263158	0.769230769230769	0.582887700534759	0.8	0.7	0.653846153846154	0.454545454545455	0.857142857142857	0.875	0.846153846153846	0.731958762886598
1	0.666666666666667	0.730769230769231	0.48	0.857142857142857	0.875	0.846153846153846	0.731958762886598	1	0.777777777777778	0.846153846153846	0.697674418604651
0.666666666666667	1	0.769230769230769	0.648648648648649	0.6	0.933333333333333	0.653846153846154	0.506329113924051	0.666666666666667	0.933333333333333	0.730769230769231	0.597345132743363
0.857142857142857	0.736842105263158	0.730769230769231	0.545	0.8	0.823529411764706	0.769230769230769	0.623188405797101	0.857142857142857	0.933333333333333	0.884615384615385	0.796875
0.521739130434783	0.875	0.5	0.330693069306931	0.666666666666667	0.7	0.538461538461538	0.365853658536585	0.705882352941176	0.875	0.730769230769231	0.591011235955056
1	0.5	0.461538461538462	0	0.631578947368421	0.608695652173913	0.384615384615385	0.223880597014925	1	0.7	0.769230769230769	0.551724137931034
0.923076923076923	0.608695652173913	0.615384615384615	0.326424870466321	0.8	0.608695652173913	0.538461538461538	0.297297297297297	0.8	0.7	0.653846153846154	0.454545454545455
1	0.7	0.769230769230769	0.551724137931034	0.923076923076923	0.875	0.884615384615385	0.786301369863014	0.923076923076923	0.933333333333333	0.923076923076923	0.856353591160221
0.8	0.777777777777778	0.730769230769231	0.56563245823389	0.857142857142857	0.933333333333333	0.884615384615385	0.796875	0.705882352941176	0.875	0.730769230769231	0.591011235955056
0.857142857142857	0.666666666666667	0.653846153846154	0.426470588235294	0.8	0.636363636363636	0.576923076923077	0.348519362186788	0.8	0.636363636363636	0.576923076923077	0.348519362186788
0.923076923076923	0.933333333333333	0.923076923076923	0.856353591160221	0.923076923076923	0.933333333333333	0.923076923076923	0.856353591160221	1	0.933333333333333	0.961538461538462	0.923076923076923
0.923076923076923	0.666666666666667	0.692307692307692	0.452631578947368	0.923076923076923	0.875	0.884615384615385	0.786301369863014	1	0.777777777777778	0.846153846153846	0.697674418604651
1	0.5	0.461538461538462	0	0.8	0.583333333333333	0.5	0.247216035634744	0.923076923076923	0.636363636363636	0.653846153846154	0.389033942558747
0.8	0.736842105263158	0.692307692307692	0.509433962264151	0.75	0.823529411764706	0.730769230769231	0.580645161290323	0.8	0.736842105263158	0.692307692307692	0.509433962264151
0.666666666666667	1	0.769230769230769	0.648648648648649	0.8	0.875	0.807692307692308	0.682151589242054	0.923076923076923	0.875	0.884615384615385	0.786301369863014
0.705882352941176	0.777777777777778	0.653846153846154	0.490196078431373	0.705882352941176	0.823529411764706	0.692307692307692	0.539823008849557	0.857142857142857	0.823529411764706	0.807692307692308	0.668367346938776
0.923076923076923	0.636363636363636	0.653846153846154	0.389033942558747	0.923076923076923	0.56	0.538461538461538	0.204081632653061	0.923076923076923	0.666666666666667	0.692307692307692	0.452631578947368
1	0.56	0.576923076923077	0.201117318435754	1	0.736842105263158	0.807692307692308	0.624277456647399	1	0.736842105263158	0.807692307692308	0.624277456647399
1	0.933333333333333	0.961538461538462	0.923076923076923	0.923076923076923	0.777777777777778	0.807692307692308	0.649595687331537	0.923076923076923	0.933333333333333	0.923076923076923	0.856353591160221
0.705882352941176	0.7	0.576923076923077	0.395348837209302	0.8	0.777777777777778	0.730769230769231	0.56563245823389	0.705882352941176	0.777777777777778	0.653846153846154	0.490196078431373
0.923076923076923	0.736842105263158	0.769230769230769	0.582887700534759	0.666666666666667	1	0.769230769230769	0.648648648648649	0.75	0.875	0.769230769230769	0.635514018691589
0.923076923076923	0.608695652173913	0.615384615384615	0.326424870466321	0.8	0.736842105263158	0.692307692307692	0.509433962264151	0.75	0.666666666666667	0.576923076923077	0.375545851528384
0.8	0.823529411764706	0.769230769230769	0.623188405797101	0.857142857142857	0.823529411764706	0.807692307692308	0.668367346938776	0.8	1	0.884615384615385	0.804511278195489
1	0.933333333333333	0.961538461538462	0.923076923076923	0.705882352941176	0.875	0.730769230769231	0.591011235955056	0.923076923076923	0.875	0.884615384615385	0.786301369863014
1	0.608695652173913	0.653846153846154	0.338983050847458	0.923076923076923	0.736842105263158	0.769230769230769	0.582887700534759	1	0.736842105263158	0.807692307692308	0.624277456647399
1	0.777777777777778	0.846153846153846	0.697674418604651	0.923076923076923	0.777777777777778	0.807692307692308	0.649595687331537	1	0.736842105263158	0.807692307692308	0.624277456647399
0.857142857142857	0.875	0.846153846153846	0.731958762886598	0.923076923076923	0.823529411764706	0.846153846153846	0.717391304347826	0.857142857142857	0.933333333333333	0.884615384615385	0.796875
0.666666666666667	0.823529411764706	0.653846153846154	0.5	0.666666666666667	0.875	0.692307692307692	0.547826086956522	0.705882352941176	0.823529411764706	0.692307692307692	0.539823008849557
0.8	0.823529411764706	0.769230769230769	0.623188405797101	0.8	1	0.884615384615385	0.804511278195489	0.8	1	0.884615384615385	0.804511278195489
0.75	1	0.846153846153846	0.75	0.857142857142857	0.875	0.846153846153846	0.731958762886598	0.666666666666667	0.933333333333333	0.730769230769231	0.597345132743363
1	0.7	0.769230769230769	0.551724137931034	0.923076923076923	0.608695652173913	0.615384615384615	0.326424870466321	0.923076923076923	0.777777777777778	0.807692307692308	0.649595687331537
0.923076923076923	0.777777777777778	0.807692307692308	0.649595687331537	0.923076923076923	0.736842105263158	0.769230769230769	0.582887700534759	0.923076923076923	0.777777777777778	0.807692307692308	0.649595687331537
0.857142857142857	0.933333333333333	0.884615384615385	0.796875	1	0.538461538461538	0.538461538461538	0.133333333333333	0.923076923076923	0.736842105263158	0.769230769230769	0.582887700534759
0.705882352941176	0.777777777777778	0.653846153846154	0.490196078431373	0.8	0.736842105263158	0.692307692307692	0.509433962264151	0.631578947368421	0.823529411764706	0.615384615384615	0.460580912863071
0.923076923076923	0.666666666666667	0.692307692307692	0.452631578947368	0.923076923076923	0.538461538461538	0.5	0.144303797468354	0.923076923076923	0.636363636363636	0.653846153846154	0.389033942558747
0.923076923076923	0.823529411764706	0.846153846153846	0.717391304347826	0.923076923076923	0.7	0.730769230769231	0.517241379310345	0.923076923076923	0.777777777777778	0.807692307692308	0.649595687331537
0.75	0.875	0.769230769230769	0.635514018691589	0.923076923076923	0.823529411764706	0.846153846153846	0.717391304347826	1	0.666666666666667	0.730769230769231	0.48
0.631578947368421	1	0.730769230769231	0.6	0.8	0.933333333333333	0.846153846153846	0.742574257425743	0.75	1	0.846153846153846	0.75
