# Supplementary material for: Predicting seismic-induced liquefaction through ensemble learning frameworks
Source: Sci Rep. 2019 Aug 13;9:11786. doi: 10.1038/s41598-019-48044-0 (PMC6692379; doi:10.1038/s41598-019-48044-0)
Supplement: Supplementary file 7 — Dataset 6 [file 41598_2019_48044_MOESM7_ESM.zip › Testing_Result_EANN_Data_Availability_0.5.csv]

False_Positive_Bagging	False_Negative_Bagging	Accuracy_Bagging	Kappa_Bagging	False_Positive_Stacking	False_Negative_Stacking	Accuracy_Stacking	Kappa_Stacking	False_Positive_Boosting	False_Negative_Boosting	Accuracy_Boosting	Kappa_Boosting
0.705882352941176	0.875	0.730769230769231	0.591011235955056	0.857142857142857	0.823529411764706	0.807692307692308	0.668367346938776	0.8	0.736842105263158	0.692307692307692	0.509433962264151
0.631578947368421	1	0.730769230769231	0.6	0.75	1	0.846153846153846	0.75	0.8	1	0.884615384615385	0.804511278195489
0.75	0.7	0.615384615384615	0.424778761061947	0.8	0.736842105263158	0.692307692307692	0.509433962264151	0.666666666666667	0.823529411764706	0.653846153846154	0.5
0.923076923076923	0.875	0.884615384615385	0.786301369863014	1	0.823529411764706	0.884615384615385	0.771929824561403	0.923076923076923	0.875	0.884615384615385	0.786301369863014
0.923076923076923	0.777777777777778	0.807692307692308	0.649595687331537	0.857142857142857	0.7	0.692307692307692	0.485148514851485	1	0.736842105263158	0.807692307692308	0.624277456647399
1	0.7	0.769230769230769	0.551724137931034	0.857142857142857	0.56	0.5	0.202830188679245	0.857142857142857	0.933333333333333	0.884615384615385	0.796875
0.923076923076923	0.777777777777778	0.807692307692308	0.649595687331537	1	0.7	0.769230769230769	0.551724137931034	1	0.666666666666667	0.730769230769231	0.48
1	0.56	0.576923076923077	0.201117318435754	1	0.636363636363636	0.692307692307692	0.409090909090909	1	0.736842105263158	0.807692307692308	0.624277456647399
0.923076923076923	0.736842105263158	0.769230769230769	0.582887700534759	1	0.777777777777778	0.846153846153846	0.697674418604651	1	0.666666666666667	0.730769230769231	0.48
0.75	0.875	0.769230769230769	0.635514018691589	0.857142857142857	0.875	0.846153846153846	0.731958762886598	0.857142857142857	0.875	0.846153846153846	0.731958762886598
0.8	0.933333333333333	0.846153846153846	0.742574257425743	0.923076923076923	0.875	0.884615384615385	0.786301369863014	0.857142857142857	0.875	0.846153846153846	0.731958762886598
0.545454545454545	1	0.615384615384615	0.453781512605042	0.705882352941176	0.736842105263158	0.615384615384615	0.44206008583691	0.571428571428571	0.933333333333333	0.615384615384615	0.460580912863071
0.857142857142857	0.875	0.846153846153846	0.731958762886598	0.75	0.875	0.769230769230769	0.635514018691589	0.923076923076923	0.823529411764706	0.846153846153846	0.717391304347826
0.857142857142857	0.933333333333333	0.884615384615385	0.796875	0.923076923076923	0.875	0.884615384615385	0.786301369863014	0.857142857142857	0.933333333333333	0.884615384615385	0.796875
0.75	1	0.846153846153846	0.75	0.75	1	0.846153846153846	0.75	0.857142857142857	0.933333333333333	0.884615384615385	0.796875
0.923076923076923	0.875	0.884615384615385	0.786301369863014	0.923076923076923	0.875	0.884615384615385	0.786301369863014	0.857142857142857	1	0.923076923076923	0.863157894736842
0.857142857142857	0.933333333333333	0.884615384615385	0.796875	0.923076923076923	0.933333333333333	0.923076923076923	0.856353591160221	0.923076923076923	0.777777777777778	0.807692307692308	0.649595687331537
0.8	0.666666666666667	0.615384615384615	0.400921658986175	0.6	0.875	0.615384615384615	0.462809917355372	0.6	0.875	0.615384615384615	0.462809917355372
1	0.777777777777778	0.846153846153846	0.697674418604651	1	0.7	0.769230769230769	0.551724137931034	1	0.875	0.923076923076923	0.847058823529412
0.923076923076923	0.56	0.538461538461538	0.204081632653061	0.923076923076923	0.56	0.538461538461538	0.204081632653061	0.857142857142857	0.666666666666667	0.653846153846154	0.426470588235294
0.631578947368421	1	0.730769230769231	0.6	0.857142857142857	0.933333333333333	0.884615384615385	0.796875	0.75	0.875	0.769230769230769	0.635514018691589
0.857142857142857	0.736842105263158	0.730769230769231	0.545	0.923076923076923	0.777777777777778	0.807692307692308	0.649595687331537	0.857142857142857	0.777777777777778	0.769230769230769	0.606060606060606
0.923076923076923	0.736842105263158	0.769230769230769	0.582887700534759	0.75	0.875	0.769230769230769	0.635514018691589	0.857142857142857	0.823529411764706	0.807692307692308	0.668367346938776
0.923076923076923	0.823529411764706	0.846153846153846	0.717391304347826	1	0.736842105263158	0.807692307692308	0.624277456647399	0.923076923076923	0.875	0.884615384615385	0.786301369863014
0.857142857142857	0.636363636363636	0.615384615384615	0.368932038834951	0.705882352941176	0.777777777777778	0.653846153846154	0.490196078431373	0.75	0.823529411764706	0.730769230769231	0.580645161290323
0.631578947368421	0.736842105263158	0.538461538461538	0.376	0.666666666666667	0.736842105263158	0.576923076923077	0.409090909090909	0.75	0.736842105263158	0.653846153846154	0.475336322869955
0.923076923076923	0.875	0.884615384615385	0.786301369863014	0.923076923076923	0.933333333333333	0.923076923076923	0.856353591160221	0.923076923076923	0.933333333333333	0.923076923076923	0.856353591160221
0.923076923076923	0.823529411764706	0.846153846153846	0.717391304347826	0.857142857142857	0.933333333333333	0.884615384615385	0.796875	0.923076923076923	0.933333333333333	0.923076923076923	0.856353591160221
0.857142857142857	0.736842105263158	0.730769230769231	0.545	0.923076923076923	0.875	0.884615384615385	0.786301369863014	0.923076923076923	0.823529411764706	0.846153846153846	0.717391304347826
0.631578947368421	1	0.730769230769231	0.6	0.571428571428571	1	0.653846153846154	0.503184713375796	0.571428571428571	1	0.653846153846154	0.503184713375796
0.923076923076923	0.875	0.884615384615385	0.786301369863014	0.857142857142857	0.875	0.846153846153846	0.731958762886598	0.923076923076923	0.875	0.884615384615385	0.786301369863014
0.705882352941176	0.823529411764706	0.692307692307692	0.539823008849557	0.631578947368421	0.777777777777778	0.576923076923077	0.417515274949083	0.666666666666667	0.875	0.692307692307692	0.547826086956522
0.8	0.933333333333333	0.846153846153846	0.742574257425743	0.923076923076923	0.823529411764706	0.846153846153846	0.717391304347826	0.923076923076923	0.823529411764706	0.846153846153846	0.717391304347826
0.705882352941176	1	0.807692307692308	0.698375870069606	0.631578947368421	0.933333333333333	0.692307692307692	0.551724137931034	0.923076923076923	0.933333333333333	0.923076923076923	0.856353591160221
0.857142857142857	0.823529411764706	0.807692307692308	0.668367346938776	0.857142857142857	0.875	0.846153846153846	0.731958762886598	0.923076923076923	0.933333333333333	0.923076923076923	0.856353591160221
1	0.823529411764706	0.884615384615385	0.771929824561403	0.923076923076923	0.933333333333333	0.923076923076923	0.856353591160221	0.923076923076923	0.933333333333333	0.923076923076923	0.856353591160221
1	0.5	0.461538461538462	0	1	0.538461538461538	0.538461538461538	0.133333333333333	1	0.518518518518519	0.5	0.0662983425414365
0.666666666666667	0.933333333333333	0.730769230769231	0.597345132743363	0.666666666666667	1	0.769230769230769	0.648648648648649	0.631578947368421	1	0.730769230769231	0.6
0.923076923076923	0.875	0.884615384615385	0.786301369863014	0.923076923076923	0.823529411764706	0.846153846153846	0.717391304347826	0.923076923076923	0.933333333333333	0.923076923076923	0.856353591160221
0.666666666666667	0.777777777777778	0.615384615384615	0.453781512605042	0.857142857142857	0.777777777777778	0.769230769230769	0.606060606060606	0.75	0.875	0.769230769230769	0.635514018691589
0.8	0.823529411764706	0.769230769230769	0.623188405797101	0.857142857142857	0.736842105263158	0.730769230769231	0.545	0.923076923076923	0.777777777777778	0.807692307692308	0.649595687331537
1	0.666666666666667	0.730769230769231	0.48	1	0.666666666666667	0.730769230769231	0.48	1	0.777777777777778	0.846153846153846	0.697674418604651
0.6	0.875	0.615384615384615	0.462809917355372	0.6	0.823529411764706	0.576923076923077	0.421052631578947	0.6	0.875	0.615384615384615	0.462809917355372
1	0.538461538461538	0.538461538461538	0.133333333333333	0.857142857142857	0.636363636363636	0.615384615384615	0.368932038834951	1	0.666666666666667	0.730769230769231	0.48
1	0.777777777777778	0.846153846153846	0.697674418604651	0.705882352941176	0.823529411764706	0.692307692307692	0.539823008849557	0.923076923076923	0.823529411764706	0.846153846153846	0.717391304347826
0.923076923076923	0.7	0.730769230769231	0.517241379310345	0.8	0.823529411764706	0.769230769230769	0.623188405797101	0.923076923076923	0.875	0.884615384615385	0.786301369863014
0.857142857142857	0.875	0.846153846153846	0.731958762886598	0.857142857142857	0.875	0.846153846153846	0.731958762886598	0.857142857142857	0.823529411764706	0.807692307692308	0.668367346938776
0.6	0.933333333333333	0.653846153846154	0.506329113924051	0.923076923076923	0.933333333333333	0.923076923076923	0.856353591160221	0.666666666666667	0.933333333333333	0.730769230769231	0.597345132743363
0.857142857142857	1	0.923076923076923	0.863157894736842	0.8	0.933333333333333	0.846153846153846	0.742574257425743	0.923076923076923	0.933333333333333	0.923076923076923	0.856353591160221
0.923076923076923	0.823529411764706	0.846153846153846	0.717391304347826	0.923076923076923	0.875	0.884615384615385	0.786301369863014	0.923076923076923	0.875	0.884615384615385	0.786301369863014
0.631578947368421	0.636363636363636	0.423076923076923	0.259962049335863	0.8	0.666666666666667	0.615384615384615	0.400921658986175	0.631578947368421	0.666666666666667	0.461538461538462	0.297297297297297
0.666666666666667	1	0.769230769230769	0.648648648648649	0.75	1	0.846153846153846	0.75	0.857142857142857	0.875	0.846153846153846	0.731958762886598
0.8	1	0.884615384615385	0.804511278195489	0.923076923076923	0.933333333333333	0.923076923076923	0.856353591160221	0.923076923076923	0.933333333333333	0.923076923076923	0.856353591160221
0.923076923076923	0.583333333333333	0.576923076923077	0.264781491002571	0.923076923076923	0.736842105263158	0.769230769230769	0.582887700534759	0.923076923076923	0.736842105263158	0.769230769230769	0.582887700534759
0.8	0.636363636363636	0.576923076923077	0.348519362186788	0.631578947368421	0.875	0.653846153846154	0.505285412262157	0.75	0.933333333333333	0.807692307692308	0.691943127962085
1	0.875	0.923076923076923	0.847058823529412	0.923076923076923	0.823529411764706	0.846153846153846	0.717391304347826	0.923076923076923	0.933333333333333	0.923076923076923	0.856353591160221
1	0.736842105263158	0.807692307692308	0.624277456647399	1	0.736842105263158	0.807692307692308	0.624277456647399	1	0.823529411764706	0.884615384615385	0.771929824561403
1	0.777777777777778	0.846153846153846	0.697674418604651	1	0.736842105263158	0.807692307692308	0.624277456647399	0.857142857142857	0.7	0.692307692307692	0.485148514851485
0.857142857142857	0.875	0.846153846153846	0.731958762886598	0.923076923076923	0.875	0.884615384615385	0.786301369863014	0.923076923076923	0.933333333333333	0.923076923076923	0.856353591160221
0.705882352941176	1	0.807692307692308	0.698375870069606	0.857142857142857	1	0.923076923076923	0.863157894736842	0.923076923076923	0.933333333333333	0.923076923076923	0.856353591160221
1	0.736842105263158	0.807692307692308	0.624277456647399	1	0.823529411764706	0.884615384615385	0.771929824561403	0.923076923076923	0.777777777777778	0.807692307692308	0.649595687331537
0.923076923076923	0.823529411764706	0.846153846153846	0.717391304347826	0.923076923076923	0.933333333333333	0.923076923076923	0.856353591160221	0.923076923076923	0.823529411764706	0.846153846153846	0.717391304347826
0.857142857142857	0.777777777777778	0.769230769230769	0.606060606060606	0.923076923076923	0.823529411764706	0.846153846153846	0.717391304347826	0.923076923076923	0.875	0.884615384615385	0.786301369863014
0.666666666666667	1	0.769230769230769	0.648648648648649	0.666666666666667	0.823529411764706	0.653846153846154	0.5	0.705882352941176	0.933333333333333	0.769230769230769	0.643835616438356
0.923076923076923	0.666666666666667	0.692307692307692	0.452631578947368	0.857142857142857	0.823529411764706	0.807692307692308	0.668367346938776	0.8	0.7	0.653846153846154	0.454545454545455
0.857142857142857	0.7	0.692307692307692	0.485148514851485	0.923076923076923	0.636363636363636	0.653846153846154	0.389033942558747	0.75	0.666666666666667	0.576923076923077	0.375545851528384
0.8	0.875	0.807692307692308	0.682151589242054	0.75	0.933333333333333	0.807692307692308	0.691943127962085	0.75	0.875	0.769230769230769	0.635514018691589
0.705882352941176	0.666666666666667	0.538461538461538	0.35	0.666666666666667	0.666666666666667	0.5	0.324	0.8	0.666666666666667	0.615384615384615	0.400921658986175
0.857142857142857	0.7	0.692307692307692	0.485148514851485	0.923076923076923	0.875	0.884615384615385	0.786301369863014	0.923076923076923	0.736842105263158	0.769230769230769	0.582887700534759
0.705882352941176	1	0.807692307692308	0.698375870069606	0.857142857142857	1	0.923076923076923	0.863157894736842	0.923076923076923	1	0.961538461538462	0.927576601671309
0.923076923076923	0.933333333333333	0.923076923076923	0.856353591160221	0.923076923076923	0.933333333333333	0.923076923076923	0.856353591160221	0.923076923076923	0.933333333333333	0.923076923076923	0.856353591160221
0.666666666666667	0.777777777777778	0.615384615384615	0.453781512605042	0.666666666666667	0.823529411764706	0.653846153846154	0.5	0.75	0.777777777777778	0.692307692307692	0.527272727272727
0.923076923076923	0.823529411764706	0.846153846153846	0.717391304347826	1	0.666666666666667	0.730769230769231	0.48	0.857142857142857	0.777777777777778	0.769230769230769	0.606060606060606
0.857142857142857	0.933333333333333	0.884615384615385	0.796875	0.857142857142857	0.823529411764706	0.807692307692308	0.668367346938776	1	0.933333333333333	0.961538461538462	0.923076923076923
0.923076923076923	0.736842105263158	0.769230769230769	0.582887700534759	0.666666666666667	0.736842105263158	0.576923076923077	0.409090909090909	1	0.666666666666667	0.730769230769231	0.48
1	0.538461538461538	0.538461538461538	0.133333333333333	0.923076923076923	0.666666666666667	0.692307692307692	0.452631578947368	0.923076923076923	0.636363636363636	0.653846153846154	0.389033942558747
0.857142857142857	0.823529411764706	0.807692307692308	0.668367346938776	0.923076923076923	0.875	0.884615384615385	0.786301369863014	0.857142857142857	0.823529411764706	0.807692307692308	0.668367346938776
0.631578947368421	0.933333333333333	0.692307692307692	0.551724137931034	0.631578947368421	0.875	0.653846153846154	0.505285412262157	0.6	0.875	0.615384615384615	0.462809917355372
0.923076923076923	0.7	0.730769230769231	0.517241379310345	1	0.823529411764706	0.884615384615385	0.771929824561403	0.857142857142857	0.875	0.846153846153846	0.731958762886598
0.923076923076923	0.666666666666667	0.692307692307692	0.452631578947368	0.666666666666667	0.736842105263158	0.576923076923077	0.409090909090909	0.857142857142857	0.7	0.692307692307692	0.485148514851485
0.521739130434783	1	0.576923076923077	0.402922755741127	0.545454545454545	1	0.615384615384615	0.453781512605042	0.6	0.823529411764706	0.576923076923077	0.421052631578947
0.923076923076923	0.875	0.884615384615385	0.786301369863014	0.705882352941176	0.875	0.730769230769231	0.591011235955056	0.705882352941176	0.823529411764706	0.692307692307692	0.539823008849557
0.923076923076923	0.636363636363636	0.653846153846154	0.389033942558747	0.8	0.777777777777778	0.730769230769231	0.56563245823389	0.8	0.823529411764706	0.769230769230769	0.623188405797101
1	0.736842105263158	0.807692307692308	0.624277456647399	0.923076923076923	0.875	0.884615384615385	0.786301369863014	1	0.777777777777778	0.846153846153846	0.697674418604651
0.8	0.875	0.807692307692308	0.682151589242054	0.857142857142857	0.933333333333333	0.884615384615385	0.796875	0.923076923076923	0.875	0.884615384615385	0.786301369863014
0.923076923076923	1	0.961538461538462	0.927576601671309	0.571428571428571	1	0.653846153846154	0.503184713375796	0.8	1	0.884615384615385	0.804511278195489
1	0.823529411764706	0.884615384615385	0.771929824561403	0.857142857142857	0.875	0.846153846153846	0.731958762886598	1	0.933333333333333	0.961538461538462	0.923076923076923
0.923076923076923	0.736842105263158	0.769230769230769	0.582887700534759	0.75	0.875	0.769230769230769	0.635514018691589	0.8	0.875	0.807692307692308	0.682151589242054
0.666666666666667	0.777777777777778	0.615384615384615	0.453781512605042	0.6	0.777777777777778	0.538461538461538	0.380952380952381	0.6	0.736842105263158	0.5	0.342412451361868
0.705882352941176	0.636363636363636	0.5	0.305954825462012	0.75	0.736842105263158	0.653846153846154	0.475336322869955	0.8	0.823529411764706	0.769230769230769	0.623188405797101
0.923076923076923	0.736842105263158	0.769230769230769	0.582887700534759	0.923076923076923	0.823529411764706	0.846153846153846	0.717391304347826	0.923076923076923	0.823529411764706	0.846153846153846	0.717391304347826
0.923076923076923	0.875	0.884615384615385	0.786301369863014	1	0.823529411764706	0.884615384615385	0.771929824561403	1	0.823529411764706	0.884615384615385	0.771929824561403
1	0.666666666666667	0.730769230769231	0.48	0.923076923076923	0.666666666666667	0.692307692307692	0.452631578947368	1	0.777777777777778	0.846153846153846	0.697674418604651
0.631578947368421	1	0.730769230769231	0.6	0.631578947368421	0.933333333333333	0.692307692307692	0.551724137931034	0.6	1	0.692307692307692	0.551724137931034
1	0.666666666666667	0.730769230769231	0.48	1	0.636363636363636	0.692307692307692	0.409090909090909	1	0.636363636363636	0.692307692307692	0.409090909090909
0.8	0.777777777777778	0.730769230769231	0.56563245823389	0.75	0.823529411764706	0.730769230769231	0.580645161290323	0.75	0.875	0.769230769230769	0.635514018691589
0.75	0.933333333333333	0.807692307692308	0.691943127962085	0.75	0.933333333333333	0.807692307692308	0.691943127962085	0.923076923076923	0.933333333333333	0.923076923076923	0.856353591160221
0.923076923076923	0.736842105263158	0.769230769230769	0.582887700534759	1	0.7	0.769230769230769	0.551724137931034	1	0.666666666666667	0.730769230769231	0.48
0.923076923076923	0.823529411764706	0.846153846153846	0.717391304347826	0.923076923076923	0.777777777777778	0.807692307692308	0.649595687331537	0.923076923076923	0.875	0.884615384615385	0.786301369863014
0.8	0.933333333333333	0.846153846153846	0.742574257425743	0.705882352941176	0.823529411764706	0.692307692307692	0.539823008849557	0.857142857142857	0.933333333333333	0.884615384615385	0.796875
