# Supplementary material for: Predicting seismic-induced liquefaction through ensemble learning frameworks
Source: Sci Rep. 2019 Aug 13;9:11786. doi: 10.1038/s41598-019-48044-0 (PMC6692379; doi:10.1038/s41598-019-48044-0)
Supplement: Supplementary file 7 — Dataset 6 [file 41598_2019_48044_MOESM7_ESM.zip › Testing_Result_EELM_Data_Availability_0.3.csv]

False_Positive_Bagging	False_Negative_Bagging	Accuracy_Bagging	Kappa_Bagging	False_Positive_Stacking	False_Negative_Stacking	Accuracy_Stacking	Kappa_Stacking	False_Positive_Boosting	False_Negative_Boosting	Accuracy_Boosting	Kappa_Boosting
0.571428571428571	0.736842105263158	0.461538461538462	0.307984790874525	0.571428571428571	0.736842105263158	0.461538461538462	0.307984790874525	0.631578947368421	0.933333333333333	0.692307692307692	0.551724137931034
0.545454545454545	0.823529411764706	0.5	0.33984375	0.545454545454545	0.823529411764706	0.5	0.33984375	0.631578947368421	0.666666666666667	0.461538461538462	0.297297297297297
0.705882352941176	0.823529411764706	0.692307692307692	0.539823008849557	0.705882352941176	0.823529411764706	0.692307692307692	0.539823008849557	0.705882352941176	0.933333333333333	0.769230769230769	0.643835616438356
0.545454545454545	0.736842105263158	0.423076923076923	0.272388059701493	0.545454545454545	0.736842105263158	0.423076923076923	0.272388059701493	0.6	0.736842105263158	0.5	0.342412451361868
0.545454545454545	0.636363636363636	0.307692307692308	0.181818181818182	0.545454545454545	0.636363636363636	0.307692307692308	0.181818181818182	0.705882352941176	0.583333333333333	0.423076923076923	0.221556886227545
0.666666666666667	0.666666666666667	0.5	0.324	0.666666666666667	0.666666666666667	0.5	0.324	0.6	0.7	0.461538461538462	0.305343511450382
0.75	0.736842105263158	0.653846153846154	0.475336322869955	0.75	0.736842105263158	0.653846153846154	0.475336322869955	0.666666666666667	0.666666666666667	0.5	0.324
0.705882352941176	0.7	0.576923076923077	0.395348837209302	0.705882352941176	0.7	0.576923076923077	0.395348837209302	0.666666666666667	0.736842105263158	0.576923076923077	0.409090909090909
0.705882352941176	0.636363636363636	0.5	0.305954825462012	0.705882352941176	0.636363636363636	0.5	0.305954825462012	0.666666666666667	0.608695652173913	0.423076923076923	0.244186046511628
0.6	0.666666666666667	0.423076923076923	0.269662921348315	0.6	0.666666666666667	0.423076923076923	0.269662921348315	0.6	0.666666666666667	0.423076923076923	0.269662921348315
0.8	0.666666666666667	0.615384615384615	0.400921658986175	0.8	0.666666666666667	0.615384615384615	0.400921658986175	0.75	0.666666666666667	0.576923076923077	0.375545851528384
0.571428571428571	0.777777777777778	0.5	0.34368932038835	0.571428571428571	0.777777777777778	0.5	0.34368932038835	0.571428571428571	0.736842105263158	0.461538461538462	0.307984790874525
0.666666666666667	0.583333333333333	0.384615384615385	0.206106870229008	0.666666666666667	0.583333333333333	0.384615384615385	0.206106870229008	0.705882352941176	0.666666666666667	0.538461538461538	0.35
0.75	0.7	0.615384615384615	0.424778761061947	0.75	0.7	0.615384615384615	0.424778761061947	0.666666666666667	0.608695652173913	0.423076923076923	0.244186046511628
0.6	0.777777777777778	0.538461538461538	0.380952380952381	0.6	0.777777777777778	0.538461538461538	0.380952380952381	0.6	0.736842105263158	0.5	0.342412451361868
0.705882352941176	0.7	0.576923076923077	0.395348837209302	0.705882352941176	0.7	0.576923076923077	0.395348837209302	0.6	0.875	0.615384615384615	0.462809917355372
0.631578947368421	0.823529411764706	0.615384615384615	0.460580912863071	0.631578947368421	0.823529411764706	0.615384615384615	0.460580912863071	0.75	0.7	0.615384615384615	0.424778761061947
0.705882352941176	0.608695652173913	0.461538461538462	0.263157894736842	0.705882352941176	0.608695652173913	0.461538461538462	0.263157894736842	0.8	0.7	0.653846153846154	0.454545454545455
0.8	0.777777777777778	0.730769230769231	0.56563245823389	0.8	0.777777777777778	0.730769230769231	0.56563245823389	0.75	0.736842105263158	0.653846153846154	0.475336322869955
0.666666666666667	0.875	0.692307692307692	0.547826086956522	0.666666666666667	0.875	0.692307692307692	0.547826086956522	0.705882352941176	0.875	0.730769230769231	0.591011235955056
0.923076923076923	0.56	0.538461538461538	0.204081632653061	0.923076923076923	0.56	0.538461538461538	0.204081632653061	0.857142857142857	0.583333333333333	0.538461538461538	0.257142857142857
0.923076923076923	0.636363636363636	0.653846153846154	0.389033942558747	0.923076923076923	0.636363636363636	0.653846153846154	0.389033942558747	0.666666666666667	0.636363636363636	0.461538461538462	0.283464566929134
0.631578947368421	0.636363636363636	0.423076923076923	0.259962049335863	0.631578947368421	0.636363636363636	0.423076923076923	0.259962049335863	0.521739130434783	0.7	0.346153846153846	0.206463195691203
0.75	0.583333333333333	0.461538461538462	0.235294117647059	0.705882352941176	0.583333333333333	0.423076923076923	0.221556886227545	0.923076923076923	0.583333333333333	0.576923076923077	0.264781491002571
0.857142857142857	0.7	0.692307692307692	0.485148514851485	0.857142857142857	0.7	0.692307692307692	0.485148514851485	0.75	0.636363636363636	0.538461538461538	0.327586206896552
0.705882352941176	0.7	0.576923076923077	0.395348837209302	0.666666666666667	0.7	0.538461538461538	0.365853658536585	0.75	0.608695652173913	0.5	0.280851063829787
0.857142857142857	0.7	0.692307692307692	0.485148514851485	0.8	0.7	0.653846153846154	0.454545454545455	0.666666666666667	0.583333333333333	0.384615384615385	0.206106870229008
0.705882352941176	0.636363636363636	0.5	0.305954825462012	0.705882352941176	0.636363636363636	0.5	0.305954825462012	0.857142857142857	0.636363636363636	0.615384615384615	0.368932038834951
0.8	0.823529411764706	0.769230769230769	0.623188405797101	0.75	0.823529411764706	0.730769230769231	0.580645161290323	0.631578947368421	0.875	0.653846153846154	0.505285412262157
0.8	0.608695652173913	0.538461538461538	0.297297297297297	0.75	0.608695652173913	0.5	0.280851063829787	0.631578947368421	0.636363636363636	0.423076923076923	0.259962049335863
0.705882352941176	0.538461538461538	0.346153846153846	0.141747572815534	0.705882352941176	0.538461538461538	0.346153846153846	0.141747572815534	0.705882352941176	0.583333333333333	0.423076923076923	0.221556886227545
0.521739130434783	0.875	0.5	0.330693069306931	0.521739130434783	0.875	0.5	0.330693069306931	0.6	1	0.692307692307692	0.551724137931034
0.6	0.636363636363636	0.384615384615385	0.235294117647059	0.6	0.636363636363636	0.384615384615385	0.235294117647059	0.631578947368421	0.608695652173913	0.384615384615385	0.223880597014925
0.705882352941176	0.666666666666667	0.538461538461538	0.35	0.705882352941176	0.666666666666667	0.538461538461538	0.35	0.545454545454545	0.777777777777778	0.461538461538462	0.305343511450382
0.521739130434783	0.933333333333333	0.538461538461538	0.365853658536585	0.521739130434783	0.933333333333333	0.538461538461538	0.365853658536585	0.521739130434783	0.777777777777778	0.423076923076923	0.265536723163842
0.521739130434783	0.608695652173913	0.230769230769231	0.12751677852349	0.521739130434783	0.608695652173913	0.230769230769231	0.12751677852349	0.6	0.608695652173913	0.346153846153846	0.202166064981949
0.8	0.666666666666667	0.615384615384615	0.400921658986175	0.8	0.666666666666667	0.615384615384615	0.400921658986175	0.75	0.777777777777778	0.692307692307692	0.527272727272727
0.666666666666667	0.583333333333333	0.384615384615385	0.206106870229008	0.631578947368421	0.583333333333333	0.346153846153846	0.188990825688073	0.571428571428571	0.736842105263158	0.461538461538462	0.307984790874525
0.75	0.583333333333333	0.461538461538462	0.235294117647059	0.75	0.583333333333333	0.461538461538462	0.235294117647059	0.75	0.666666666666667	0.576923076923077	0.375545851528384
0.545454545454545	0.875	0.538461538461538	0.376	0.545454545454545	0.875	0.538461538461538	0.376	0.545454545454545	0.777777777777778	0.461538461538462	0.305343511450382
0.75	0.608695652173913	0.5	0.280851063829787	0.75	0.636363636363636	0.538461538461538	0.327586206896552	0.631578947368421	0.636363636363636	0.423076923076923	0.259962049335863
0.521739130434783	0.933333333333333	0.538461538461538	0.365853658536585	0.521739130434783	0.933333333333333	0.538461538461538	0.365853658536585	0.5	0.933333333333333	0.5	0.315789473684211
0.8	0.636363636363636	0.576923076923077	0.348519362186788	0.8	0.636363636363636	0.576923076923077	0.348519362186788	0.666666666666667	0.7	0.538461538461538	0.365853658536585
0.631578947368421	0.736842105263158	0.538461538461538	0.376	0.631578947368421	0.736842105263158	0.538461538461538	0.376	0.666666666666667	0.777777777777778	0.615384615384615	0.453781512605042
0.6	0.933333333333333	0.653846153846154	0.506329113924051	0.6	0.933333333333333	0.653846153846154	0.506329113924051	0.571428571428571	1	0.653846153846154	0.503184713375796
0.571428571428571	0.7	0.423076923076923	0.273743016759777	0.571428571428571	0.7	0.423076923076923	0.273743016759777	0.631578947368421	0.777777777777778	0.576923076923077	0.417515274949083
0.705882352941176	0.666666666666667	0.538461538461538	0.35	0.705882352941176	0.666666666666667	0.538461538461538	0.35	0.666666666666667	0.777777777777778	0.615384615384615	0.453781512605042
0.857142857142857	0.583333333333333	0.538461538461538	0.257142857142857	0.857142857142857	0.583333333333333	0.538461538461538	0.257142857142857	0.857142857142857	0.666666666666667	0.653846153846154	0.426470588235294
0.8	0.777777777777778	0.730769230769231	0.56563245823389	0.8	0.777777777777778	0.730769230769231	0.56563245823389	0.857142857142857	0.583333333333333	0.538461538461538	0.257142857142857
0.545454545454545	0.736842105263158	0.423076923076923	0.272388059701493	0.545454545454545	0.736842105263158	0.423076923076923	0.272388059701493	0.666666666666667	0.777777777777778	0.615384615384615	0.453781512605042
0.5	0.823529411764706	0.423076923076923	0.252873563218391	0.5	0.823529411764706	0.423076923076923	0.252873563218391	0.5	0.823529411764706	0.423076923076923	0.252873563218391
0.857142857142857	0.608695652173913	0.576923076923077	0.3125	0.857142857142857	0.608695652173913	0.576923076923077	0.3125	0.8	0.666666666666667	0.615384615384615	0.400921658986175
0.8	0.777777777777778	0.730769230769231	0.56563245823389	0.8	0.777777777777778	0.730769230769231	0.56563245823389	0.6	0.823529411764706	0.576923076923077	0.421052631578947
0.8	0.636363636363636	0.576923076923077	0.348519362186788	0.8	0.636363636363636	0.576923076923077	0.348519362186788	0.6	0.736842105263158	0.5	0.342412451361868
0.75	0.777777777777778	0.692307692307692	0.527272727272727	0.75	0.777777777777778	0.692307692307692	0.527272727272727	0.666666666666667	0.777777777777778	0.615384615384615	0.453781512605042
0.705882352941176	0.7	0.576923076923077	0.395348837209302	0.705882352941176	0.7	0.576923076923077	0.395348837209302	0.631578947368421	1	0.730769230769231	0.6
0.666666666666667	0.777777777777778	0.615384615384615	0.453781512605042	0.666666666666667	0.777777777777778	0.615384615384615	0.453781512605042	0.631578947368421	0.7	0.5	0.335952848722986
0.521739130434783	0.823529411764706	0.461538461538462	0.297297297297297	0.521739130434783	0.823529411764706	0.461538461538462	0.297297297297297	0.5	0.875	0.461538461538462	0.283464566929134
0.545454545454545	0.736842105263158	0.423076923076923	0.272388059701493	0.545454545454545	0.736842105263158	0.423076923076923	0.272388059701493	0.571428571428571	0.7	0.423076923076923	0.273743016759777
0.705882352941176	0.608695652173913	0.461538461538462	0.263157894736842	0.705882352941176	0.608695652173913	0.461538461538462	0.263157894736842	0.8	0.666666666666667	0.615384615384615	0.400921658986175
0.705882352941176	0.636363636363636	0.5	0.305954825462012	0.705882352941176	0.636363636363636	0.5	0.305954825462012	0.8	0.608695652173913	0.538461538461538	0.297297297297297
0.631578947368421	0.636363636363636	0.423076923076923	0.259962049335863	0.631578947368421	0.636363636363636	0.423076923076923	0.259962049335863	0.545454545454545	0.777777777777778	0.461538461538462	0.305343511450382
0.6	0.823529411764706	0.576923076923077	0.421052631578947	0.6	0.823529411764706	0.576923076923077	0.421052631578947	0.6	1	0.692307692307692	0.551724137931034
0.8	0.777777777777778	0.730769230769231	0.56563245823389	0.8	0.777777777777778	0.730769230769231	0.56563245823389	0.631578947368421	0.875	0.653846153846154	0.505285412262157
0.631578947368421	0.56	0.307692307692308	0.155234657039711	0.631578947368421	0.56	0.307692307692308	0.155234657039711	0.571428571428571	0.56	0.230769230769231	0.121621621621622
0.75	0.636363636363636	0.538461538461538	0.327586206896552	0.75	0.636363636363636	0.538461538461538	0.327586206896552	0.75	0.7	0.615384615384615	0.424778761061947
0.857142857142857	0.518518518518519	0.423076923076923	0.0972222222222224	0.857142857142857	0.518518518518519	0.423076923076923	0.0972222222222224	0.923076923076923	0.583333333333333	0.576923076923077	0.264781491002571
0.545454545454545	0.875	0.538461538461538	0.376	0.545454545454545	0.875	0.538461538461538	0.376	0.571428571428571	0.823529411764706	0.538461538461538	0.380952380952381
0.6	0.875	0.615384615384615	0.462809917355372	0.6	0.875	0.615384615384615	0.462809917355372	0.666666666666667	0.7	0.538461538461538	0.365853658536585
0.923076923076923	0.538461538461538	0.5	0.144303797468354	0.923076923076923	0.538461538461538	0.5	0.144303797468354	0.75	0.583333333333333	0.461538461538462	0.235294117647059
0.857142857142857	0.666666666666667	0.653846153846154	0.426470588235294	0.857142857142857	0.666666666666667	0.653846153846154	0.426470588235294	0.75	0.736842105263158	0.653846153846154	0.475336322869955
0.75	0.736842105263158	0.653846153846154	0.475336322869955	0.75	0.736842105263158	0.653846153846154	0.475336322869955	0.705882352941176	0.777777777777778	0.653846153846154	0.490196078431373
0.545454545454545	0.777777777777778	0.461538461538462	0.305343511450382	0.545454545454545	0.777777777777778	0.461538461538462	0.305343511450382	0.571428571428571	0.875	0.576923076923077	0.419878296146045
0.705882352941176	0.608695652173913	0.461538461538462	0.263157894736842	0.705882352941176	0.608695652173913	0.461538461538462	0.263157894736842	0.571428571428571	0.777777777777778	0.5	0.34368932038835
0.571428571428571	0.875	0.576923076923077	0.419878296146045	0.571428571428571	0.875	0.576923076923077	0.419878296146045	0.571428571428571	1	0.653846153846154	0.503184713375796
0.6	0.736842105263158	0.5	0.342412451361868	0.6	0.736842105263158	0.5	0.342412451361868	0.571428571428571	0.7	0.423076923076923	0.273743016759777
0.75	0.538461538461538	0.384615384615385	0.147540983606557	0.705882352941176	0.538461538461538	0.346153846153846	0.141747572815534	0.857142857142857	0.56	0.5	0.202830188679245
0.705882352941176	0.666666666666667	0.538461538461538	0.35	0.705882352941176	0.666666666666667	0.538461538461538	0.35	0.705882352941176	0.736842105263158	0.615384615384615	0.44206008583691
0.571428571428571	0.777777777777778	0.5	0.34368932038835	0.571428571428571	0.777777777777778	0.5	0.34368932038835	0.5	0.823529411764706	0.423076923076923	0.252873563218391
0.545454545454545	0.736842105263158	0.423076923076923	0.272388059701493	0.545454545454545	0.736842105263158	0.423076923076923	0.272388059701493	0.571428571428571	0.7	0.423076923076923	0.273743016759777
0.705882352941176	0.7	0.576923076923077	0.395348837209302	0.705882352941176	0.7	0.576923076923077	0.395348837209302	0.666666666666667	0.736842105263158	0.576923076923077	0.409090909090909
0.75	0.666666666666667	0.576923076923077	0.375545851528384	0.75	0.666666666666667	0.576923076923077	0.375545851528384	0.571428571428571	0.823529411764706	0.538461538461538	0.380952380952381
0.521739130434783	0.823529411764706	0.461538461538462	0.297297297297297	0.521739130434783	0.823529411764706	0.461538461538462	0.297297297297297	0.6	0.875	0.615384615384615	0.462809917355372
0.545454545454545	0.875	0.538461538461538	0.376	0.545454545454545	0.875	0.538461538461538	0.376	0.521739130434783	0.736842105263158	0.384615384615385	0.235294117647059
0.631578947368421	0.636363636363636	0.423076923076923	0.259962049335863	0.631578947368421	0.636363636363636	0.423076923076923	0.259962049335863	0.545454545454545	0.7	0.384615384615385	0.240875912408759
0.75	0.666666666666667	0.576923076923077	0.375545851528384	0.75	0.666666666666667	0.576923076923077	0.375545851528384	0.571428571428571	0.875	0.576923076923077	0.419878296146045
0.6	0.823529411764706	0.576923076923077	0.421052631578947	0.6	0.823529411764706	0.576923076923077	0.421052631578947	0.666666666666667	0.777777777777778	0.615384615384615	0.453781512605042
0.571428571428571	0.666666666666667	0.384615384615385	0.240875912408759	0.571428571428571	0.666666666666667	0.384615384615385	0.240875912408759	0.571428571428571	0.823529411764706	0.538461538461538	0.380952380952381
0.75	0.933333333333333	0.807692307692308	0.691943127962085	0.75	0.933333333333333	0.807692307692308	0.691943127962085	0.666666666666667	0.875	0.692307692307692	0.547826086956522
0.666666666666667	0.666666666666667	0.5	0.324	0.666666666666667	0.666666666666667	0.5	0.324	0.666666666666667	0.875	0.692307692307692	0.547826086956522
0.6	0.777777777777778	0.538461538461538	0.380952380952381	0.6	0.777777777777778	0.538461538461538	0.380952380952381	0.571428571428571	0.777777777777778	0.5	0.34368932038835
0.8	0.777777777777778	0.730769230769231	0.56563245823389	0.8	0.777777777777778	0.730769230769231	0.56563245823389	0.705882352941176	0.736842105263158	0.615384615384615	0.44206008583691
0.857142857142857	0.736842105263158	0.730769230769231	0.545	0.857142857142857	0.736842105263158	0.730769230769231	0.545	0.631578947368421	0.736842105263158	0.538461538461538	0.376
0.571428571428571	0.7	0.423076923076923	0.273743016759777	0.571428571428571	0.7	0.423076923076923	0.273743016759777	0.666666666666667	0.636363636363636	0.461538461538462	0.283464566929134
0.6	0.933333333333333	0.653846153846154	0.506329113924051	0.6	0.933333333333333	0.653846153846154	0.506329113924051	0.571428571428571	0.933333333333333	0.615384615384615	0.460580912863071
0.8	0.56	0.461538461538462	0.198237885462555	0.8	0.56	0.461538461538462	0.198237885462555	0.705882352941176	0.608695652173913	0.461538461538462	0.263157894736842
0.75	0.608695652173913	0.5	0.280851063829787	0.75	0.608695652173913	0.5	0.280851063829787	0.666666666666667	0.583333333333333	0.384615384615385	0.206106870229008
0.8	0.636363636363636	0.576923076923077	0.348519362186788	0.8	0.636363636363636	0.576923076923077	0.348519362186788	0.571428571428571	0.875	0.576923076923077	0.419878296146045
0.705882352941176	0.736842105263158	0.615384615384615	0.44206008583691	0.666666666666667	0.736842105263158	0.576923076923077	0.409090909090909	0.6	0.933333333333333	0.653846153846154	0.506329113924051
0.857142857142857	0.56	0.5	0.202830188679245	0.8	0.56	0.461538461538462	0.198237885462555	0.923076923076923	0.538461538461538	0.5	0.144303797468354
