# Supplementary material for: Predicting seismic-induced liquefaction through ensemble learning frameworks
Source: Sci Rep. 2019 Aug 13;9:11786. doi: 10.1038/s41598-019-48044-0 (PMC6692379; doi:10.1038/s41598-019-48044-0)
Supplement: Supplementary file 7 — Dataset 6 [file 41598_2019_48044_MOESM7_ESM.zip › Testing_Result_EELM_Data_Availability_0.5.csv]

False_Positive_Bagging	False_Negative_Bagging	Accuracy_Bagging	Kappa_Bagging	False_Positive_Stacking	False_Negative_Stacking	Accuracy_Stacking	Kappa_Stacking	False_Positive_Boosting	False_Negative_Boosting	Accuracy_Boosting	Kappa_Boosting
0.705882352941176	0.736842105263158	0.615384615384615	0.44206008583691	0.705882352941176	0.736842105263158	0.615384615384615	0.44206008583691	0.6	0.875	0.615384615384615	0.462809917355372
0.666666666666667	0.823529411764706	0.653846153846154	0.5	0.666666666666667	0.823529411764706	0.653846153846154	0.5	0.666666666666667	0.933333333333333	0.730769230769231	0.597345132743363
0.666666666666667	0.933333333333333	0.730769230769231	0.597345132743363	0.666666666666667	0.933333333333333	0.730769230769231	0.597345132743363	0.666666666666667	0.875	0.692307692307692	0.547826086956522
0.571428571428571	0.777777777777778	0.5	0.34368932038835	0.571428571428571	0.777777777777778	0.5	0.34368932038835	0.6	0.933333333333333	0.653846153846154	0.506329113924051
0.631578947368421	0.7	0.5	0.335952848722986	0.631578947368421	0.7	0.5	0.335952848722986	0.571428571428571	0.736842105263158	0.461538461538462	0.307984790874525
0.75	0.7	0.615384615384615	0.424778761061947	0.75	0.7	0.615384615384615	0.424778761061947	0.666666666666667	0.7	0.538461538461538	0.365853658536585
0.666666666666667	0.736842105263158	0.576923076923077	0.409090909090909	0.666666666666667	0.736842105263158	0.576923076923077	0.409090909090909	0.666666666666667	0.7	0.538461538461538	0.365853658536585
0.705882352941176	0.777777777777778	0.653846153846154	0.490196078431373	0.705882352941176	0.777777777777778	0.653846153846154	0.490196078431373	0.666666666666667	0.875	0.692307692307692	0.547826086956522
0.75	0.7	0.615384615384615	0.424778761061947	0.75	0.7	0.615384615384615	0.424778761061947	0.75	0.736842105263158	0.653846153846154	0.475336322869955
0.631578947368421	0.736842105263158	0.538461538461538	0.376	0.631578947368421	0.736842105263158	0.538461538461538	0.376	0.6	0.777777777777778	0.538461538461538	0.380952380952381
0.8	0.636363636363636	0.576923076923077	0.348519362186788	0.8	0.636363636363636	0.576923076923077	0.348519362186788	0.75	0.736842105263158	0.653846153846154	0.475336322869955
0.705882352941176	0.608695652173913	0.461538461538462	0.263157894736842	0.705882352941176	0.608695652173913	0.461538461538462	0.263157894736842	0.923076923076923	0.636363636363636	0.653846153846154	0.389033942558747
0.631578947368421	0.666666666666667	0.461538461538462	0.297297297297297	0.631578947368421	0.666666666666667	0.461538461538462	0.297297297297297	0.8	0.666666666666667	0.615384615384615	0.400921658986175
0.571428571428571	0.636363636363636	0.346153846153846	0.209302325581395	0.571428571428571	0.636363636363636	0.346153846153846	0.209302325581395	0.545454545454545	0.777777777777778	0.461538461538462	0.305343511450382
0.75	0.608695652173913	0.5	0.280851063829787	0.75	0.608695652173913	0.5	0.280851063829787	0.631578947368421	0.636363636363636	0.423076923076923	0.259962049335863
0.571428571428571	0.823529411764706	0.538461538461538	0.380952380952381	0.571428571428571	0.823529411764706	0.538461538461538	0.380952380952381	0.6	1	0.692307692307692	0.551724137931034
0.666666666666667	0.636363636363636	0.461538461538462	0.283464566929134	0.631578947368421	0.636363636363636	0.423076923076923	0.259962049335863	0.75	0.666666666666667	0.576923076923077	0.375545851528384
0.8	0.666666666666667	0.615384615384615	0.400921658986175	0.8	0.666666666666667	0.615384615384615	0.400921658986175	0.705882352941176	0.736842105263158	0.615384615384615	0.44206008583691
0.631578947368421	0.7	0.5	0.335952848722986	0.631578947368421	0.7	0.5	0.335952848722986	0.631578947368421	0.666666666666667	0.461538461538462	0.297297297297297
0.631578947368421	0.823529411764706	0.615384615384615	0.460580912863071	0.631578947368421	0.823529411764706	0.615384615384615	0.460580912863071	0.631578947368421	0.777777777777778	0.576923076923077	0.417515274949083
0.857142857142857	0.538461538461538	0.461538461538462	0.149532710280374	0.857142857142857	0.538461538461538	0.461538461538462	0.149532710280374	0.75	0.583333333333333	0.461538461538462	0.235294117647059
0.666666666666667	0.636363636363636	0.461538461538462	0.283464566929134	0.666666666666667	0.636363636363636	0.461538461538462	0.283464566929134	0.8	0.7	0.653846153846154	0.454545454545455
0.923076923076923	0.777777777777778	0.807692307692308	0.649595687331537	0.923076923076923	0.777777777777778	0.807692307692308	0.649595687331537	0.545454545454545	0.875	0.538461538461538	0.376
0.705882352941176	0.666666666666667	0.538461538461538	0.35	0.705882352941176	0.666666666666667	0.538461538461538	0.35	0.8	0.608695652173913	0.538461538461538	0.297297297297297
0.75	0.823529411764706	0.730769230769231	0.580645161290323	0.75	0.823529411764706	0.730769230769231	0.580645161290323	0.75	0.777777777777778	0.692307692307692	0.527272727272727
0.75	0.608695652173913	0.5	0.280851063829787	0.75	0.608695652173913	0.5	0.280851063829787	0.666666666666667	0.7	0.538461538461538	0.365853658536585
0.666666666666667	0.823529411764706	0.653846153846154	0.5	0.666666666666667	0.823529411764706	0.653846153846154	0.5	0.75	0.736842105263158	0.653846153846154	0.475336322869955
0.666666666666667	0.7	0.538461538461538	0.365853658536585	0.666666666666667	0.7	0.538461538461538	0.365853658536585	0.75	0.777777777777778	0.692307692307692	0.527272727272727
0.545454545454545	0.823529411764706	0.5	0.33984375	0.545454545454545	0.823529411764706	0.5	0.33984375	0.545454545454545	0.777777777777778	0.461538461538462	0.305343511450382
0.705882352941176	0.777777777777778	0.653846153846154	0.490196078431373	0.705882352941176	0.777777777777778	0.653846153846154	0.490196078431373	0.705882352941176	0.608695652173913	0.461538461538462	0.263157894736842
0.666666666666667	0.875	0.692307692307692	0.547826086956522	0.666666666666667	0.875	0.692307692307692	0.547826086956522	0.75	0.875	0.769230769230769	0.635514018691589
0.75	0.608695652173913	0.5	0.280851063829787	0.75	0.608695652173913	0.5	0.280851063829787	0.75	0.736842105263158	0.653846153846154	0.475336322869955
0.631578947368421	0.636363636363636	0.423076923076923	0.259962049335863	0.631578947368421	0.636363636363636	0.423076923076923	0.259962049335863	0.6	0.736842105263158	0.5	0.342412451361868
0.705882352941176	0.777777777777778	0.653846153846154	0.490196078431373	0.705882352941176	0.777777777777778	0.653846153846154	0.490196078431373	0.6	0.875	0.615384615384615	0.462809917355372
0.631578947368421	0.636363636363636	0.423076923076923	0.259962049335863	0.631578947368421	0.636363636363636	0.423076923076923	0.259962049335863	0.705882352941176	0.636363636363636	0.5	0.305954825462012
0.545454545454545	0.823529411764706	0.5	0.33984375	0.545454545454545	0.823529411764706	0.5	0.33984375	0.571428571428571	0.933333333333333	0.615384615384615	0.460580912863071
0.545454545454545	0.823529411764706	0.5	0.33984375	0.545454545454545	0.823529411764706	0.5	0.33984375	0.6	0.777777777777778	0.538461538461538	0.380952380952381
0.75	0.823529411764706	0.730769230769231	0.580645161290323	0.705882352941176	0.823529411764706	0.692307692307692	0.539823008849557	0.8	0.777777777777778	0.730769230769231	0.56563245823389
0.75	0.7	0.615384615384615	0.424778761061947	0.75	0.7	0.615384615384615	0.424778761061947	0.705882352941176	0.736842105263158	0.615384615384615	0.44206008583691
0.857142857142857	0.875	0.846153846153846	0.731958762886598	0.857142857142857	0.875	0.846153846153846	0.731958762886598	0.666666666666667	0.823529411764706	0.653846153846154	0.5
0.75	0.823529411764706	0.730769230769231	0.580645161290323	0.75	0.823529411764706	0.730769230769231	0.580645161290323	0.666666666666667	0.933333333333333	0.730769230769231	0.597345132743363
0.631578947368421	0.823529411764706	0.615384615384615	0.460580912863071	0.631578947368421	0.823529411764706	0.615384615384615	0.460580912863071	0.8	0.666666666666667	0.615384615384615	0.400921658986175
0.631578947368421	0.875	0.653846153846154	0.505285412262157	0.631578947368421	0.875	0.653846153846154	0.505285412262157	0.6	0.875	0.615384615384615	0.462809917355372
0.631578947368421	0.875	0.653846153846154	0.505285412262157	0.631578947368421	0.875	0.653846153846154	0.505285412262157	0.571428571428571	0.823529411764706	0.538461538461538	0.380952380952381
0.666666666666667	0.736842105263158	0.576923076923077	0.409090909090909	0.666666666666667	0.736842105263158	0.576923076923077	0.409090909090909	0.571428571428571	0.823529411764706	0.538461538461538	0.380952380952381
0.705882352941176	0.736842105263158	0.615384615384615	0.44206008583691	0.705882352941176	0.736842105263158	0.615384615384615	0.44206008583691	0.6	0.823529411764706	0.576923076923077	0.421052631578947
0.923076923076923	0.666666666666667	0.692307692307692	0.452631578947368	0.923076923076923	0.666666666666667	0.692307692307692	0.452631578947368	0.923076923076923	0.666666666666667	0.692307692307692	0.452631578947368
0.6	0.608695652173913	0.346153846153846	0.202166064981949	0.6	0.608695652173913	0.346153846153846	0.202166064981949	0.705882352941176	0.7	0.576923076923077	0.395348837209302
0.75	0.7	0.615384615384615	0.424778761061947	0.75	0.7	0.615384615384615	0.424778761061947	0.666666666666667	0.777777777777778	0.615384615384615	0.453781512605042
0.75	0.875	0.769230769230769	0.635514018691589	0.75	0.875	0.769230769230769	0.635514018691589	0.6	0.823529411764706	0.576923076923077	0.421052631578947
0.666666666666667	0.608695652173913	0.423076923076923	0.244186046511628	0.666666666666667	0.608695652173913	0.423076923076923	0.244186046511628	0.857142857142857	0.7	0.692307692307692	0.485148514851485
0.705882352941176	0.666666666666667	0.538461538461538	0.35	0.705882352941176	0.666666666666667	0.538461538461538	0.35	0.8	0.666666666666667	0.615384615384615	0.400921658986175
0.857142857142857	0.608695652173913	0.576923076923077	0.3125	0.857142857142857	0.608695652173913	0.576923076923077	0.3125	0.923076923076923	0.608695652173913	0.615384615384615	0.326424870466321
0.571428571428571	0.7	0.423076923076923	0.273743016759777	0.571428571428571	0.7	0.423076923076923	0.273743016759777	0.631578947368421	0.933333333333333	0.692307692307692	0.551724137931034
0.857142857142857	0.7	0.692307692307692	0.485148514851485	0.857142857142857	0.7	0.692307692307692	0.485148514851485	0.666666666666667	0.777777777777778	0.615384615384615	0.453781512605042
0.705882352941176	0.736842105263158	0.615384615384615	0.44206008583691	0.705882352941176	0.736842105263158	0.615384615384615	0.44206008583691	0.6	0.777777777777778	0.538461538461538	0.380952380952381
0.571428571428571	0.636363636363636	0.346153846153846	0.209302325581395	0.571428571428571	0.636363636363636	0.346153846153846	0.209302325581395	0.705882352941176	0.7	0.576923076923077	0.395348837209302
0.571428571428571	0.777777777777778	0.5	0.34368932038835	0.571428571428571	0.777777777777778	0.5	0.34368932038835	0.571428571428571	0.823529411764706	0.538461538461538	0.380952380952381
0.631578947368421	0.7	0.5	0.335952848722986	0.631578947368421	0.7	0.5	0.335952848722986	0.666666666666667	0.736842105263158	0.576923076923077	0.409090909090909
0.923076923076923	0.666666666666667	0.692307692307692	0.452631578947368	0.923076923076923	0.666666666666667	0.692307692307692	0.452631578947368	0.857142857142857	0.636363636363636	0.615384615384615	0.368932038834951
0.571428571428571	0.933333333333333	0.615384615384615	0.460580912863071	0.571428571428571	0.933333333333333	0.615384615384615	0.460580912863071	0.705882352941176	0.823529411764706	0.692307692307692	0.539823008849557
0.705882352941176	0.608695652173913	0.461538461538462	0.263157894736842	0.705882352941176	0.636363636363636	0.5	0.305954825462012	0.8	0.736842105263158	0.692307692307692	0.509433962264151
0.857142857142857	0.666666666666667	0.653846153846154	0.426470588235294	0.857142857142857	0.666666666666667	0.653846153846154	0.426470588235294	0.6	0.875	0.615384615384615	0.462809917355372
0.631578947368421	0.666666666666667	0.461538461538462	0.297297297297297	0.631578947368421	0.666666666666667	0.461538461538462	0.297297297297297	0.6	0.777777777777778	0.538461538461538	0.380952380952381
0.705882352941176	0.777777777777778	0.653846153846154	0.490196078431373	0.705882352941176	0.777777777777778	0.653846153846154	0.490196078431373	0.631578947368421	0.777777777777778	0.576923076923077	0.417515274949083
0.545454545454545	0.666666666666667	0.346153846153846	0.210714285714286	0.545454545454545	0.666666666666667	0.346153846153846	0.210714285714286	0.571428571428571	0.736842105263158	0.461538461538462	0.307984790874525
0.6	0.56	0.269230769230769	0.139372822299652	0.6	0.56	0.269230769230769	0.139372822299652	0.6	0.56	0.269230769230769	0.139372822299652
0.857142857142857	0.933333333333333	0.884615384615385	0.796875	0.857142857142857	0.933333333333333	0.884615384615385	0.796875	0.631578947368421	0.933333333333333	0.692307692307692	0.551724137931034
0.545454545454545	0.823529411764706	0.5	0.33984375	0.545454545454545	0.823529411764706	0.5	0.33984375	0.571428571428571	0.875	0.576923076923077	0.419878296146045
0.705882352941176	0.666666666666667	0.538461538461538	0.35	0.705882352941176	0.666666666666667	0.538461538461538	0.35	0.8	0.823529411764706	0.769230769230769	0.623188405797101
0.705882352941176	0.736842105263158	0.615384615384615	0.44206008583691	0.705882352941176	0.736842105263158	0.615384615384615	0.44206008583691	0.705882352941176	0.7	0.576923076923077	0.395348837209302
0.705882352941176	0.736842105263158	0.615384615384615	0.44206008583691	0.705882352941176	0.736842105263158	0.615384615384615	0.44206008583691	0.631578947368421	0.736842105263158	0.538461538461538	0.376
0.521739130434783	0.736842105263158	0.384615384615385	0.235294117647059	0.521739130434783	0.736842105263158	0.384615384615385	0.235294117647059	0.705882352941176	0.777777777777778	0.653846153846154	0.490196078431373
0.6	0.823529411764706	0.576923076923077	0.421052631578947	0.6	0.823529411764706	0.576923076923077	0.421052631578947	0.6	0.933333333333333	0.653846153846154	0.506329113924051
0.666666666666667	0.736842105263158	0.576923076923077	0.409090909090909	0.666666666666667	0.736842105263158	0.576923076923077	0.409090909090909	0.631578947368421	0.7	0.5	0.335952848722986
0.571428571428571	0.823529411764706	0.538461538461538	0.380952380952381	0.571428571428571	0.823529411764706	0.538461538461538	0.380952380952381	0.571428571428571	1	0.653846153846154	0.503184713375796
0.923076923076923	0.736842105263158	0.769230769230769	0.582887700534759	0.923076923076923	0.736842105263158	0.769230769230769	0.582887700534759	0.666666666666667	0.875	0.692307692307692	0.547826086956522
0.705882352941176	0.7	0.576923076923077	0.395348837209302	0.705882352941176	0.7	0.576923076923077	0.395348837209302	0.705882352941176	0.7	0.576923076923077	0.395348837209302
0.8	0.7	0.653846153846154	0.454545454545455	0.8	0.7	0.653846153846154	0.454545454545455	0.631578947368421	0.777777777777778	0.576923076923077	0.417515274949083
0.571428571428571	0.777777777777778	0.5	0.34368932038835	0.571428571428571	0.777777777777778	0.5	0.34368932038835	0.571428571428571	0.875	0.576923076923077	0.419878296146045
0.923076923076923	0.636363636363636	0.653846153846154	0.389033942558747	0.923076923076923	0.636363636363636	0.653846153846154	0.389033942558747	0.857142857142857	0.608695652173913	0.576923076923077	0.3125
0.705882352941176	0.736842105263158	0.615384615384615	0.44206008583691	0.705882352941176	0.736842105263158	0.615384615384615	0.44206008583691	0.6	0.823529411764706	0.576923076923077	0.421052631578947
0.545454545454545	0.875	0.538461538461538	0.376	0.545454545454545	0.875	0.538461538461538	0.376	0.6	0.933333333333333	0.653846153846154	0.506329113924051
0.521739130434783	0.777777777777778	0.423076923076923	0.265536723163842	0.521739130434783	0.777777777777778	0.423076923076923	0.265536723163842	0.545454545454545	0.823529411764706	0.5	0.33984375
0.666666666666667	0.666666666666667	0.5	0.324	0.666666666666667	0.666666666666667	0.5	0.324	0.705882352941176	0.666666666666667	0.538461538461538	0.35
0.8	0.875	0.807692307692308	0.682151589242054	0.8	0.875	0.807692307692308	0.682151589242054	0.6	1	0.692307692307692	0.551724137931034
0.705882352941176	0.875	0.730769230769231	0.591011235955056	0.666666666666667	0.875	0.692307692307692	0.547826086956522	0.6	0.875	0.615384615384615	0.462809917355372
0.75	0.777777777777778	0.692307692307692	0.527272727272727	0.75	0.777777777777778	0.692307692307692	0.527272727272727	0.631578947368421	0.823529411764706	0.615384615384615	0.460580912863071
0.666666666666667	0.736842105263158	0.576923076923077	0.409090909090909	0.666666666666667	0.736842105263158	0.576923076923077	0.409090909090909	0.631578947368421	0.875	0.653846153846154	0.505285412262157
0.75	0.736842105263158	0.653846153846154	0.475336322869955	0.75	0.736842105263158	0.653846153846154	0.475336322869955	0.75	0.933333333333333	0.807692307692308	0.691943127962085
0.631578947368421	0.666666666666667	0.461538461538462	0.297297297297297	0.631578947368421	0.666666666666667	0.461538461538462	0.297297297297297	0.666666666666667	0.823529411764706	0.653846153846154	0.5
0.666666666666667	0.7	0.538461538461538	0.365853658536585	0.666666666666667	0.7	0.538461538461538	0.365853658536585	0.666666666666667	0.636363636363636	0.461538461538462	0.283464566929134
0.6	0.736842105263158	0.5	0.342412451361868	0.6	0.736842105263158	0.5	0.342412451361868	0.545454545454545	0.736842105263158	0.423076923076923	0.272388059701493
0.75	0.538461538461538	0.384615384615385	0.147540983606557	0.75	0.538461538461538	0.384615384615385	0.147540983606557	0.705882352941176	0.608695652173913	0.461538461538462	0.263157894736842
0.705882352941176	0.823529411764706	0.692307692307692	0.539823008849557	0.705882352941176	0.823529411764706	0.692307692307692	0.539823008849557	0.75	0.823529411764706	0.730769230769231	0.580645161290323
0.75	0.583333333333333	0.461538461538462	0.235294117647059	0.75	0.608695652173913	0.5	0.280851063829787	0.75	0.608695652173913	0.5	0.280851063829787
0.631578947368421	0.636363636363636	0.423076923076923	0.259962049335863	0.631578947368421	0.636363636363636	0.423076923076923	0.259962049335863	0.571428571428571	0.7	0.423076923076923	0.273743016759777
0.631578947368421	0.823529411764706	0.615384615384615	0.460580912863071	0.631578947368421	0.823529411764706	0.615384615384615	0.460580912863071	0.545454545454545	0.875	0.538461538461538	0.376
0.857142857142857	0.736842105263158	0.730769230769231	0.545	0.857142857142857	0.736842105263158	0.730769230769231	0.545	0.75	0.666666666666667	0.576923076923077	0.375545851528384
0.857142857142857	0.777777777777778	0.769230769230769	0.606060606060606	0.857142857142857	0.777777777777778	0.769230769230769	0.606060606060606	0.75	0.7	0.615384615384615	0.424778761061947
