# Supplementary material for: Predicting seismic-induced liquefaction through ensemble learning frameworks
Source: Sci Rep. 2019 Aug 13;9:11786. doi: 10.1038/s41598-019-48044-0 (PMC6692379; doi:10.1038/s41598-019-48044-0)
Supplement: Supplementary file 7 — Dataset 6 [file 41598_2019_48044_MOESM7_ESM.zip › Testing_Result_EELM_Data_Availability_0.6.csv]

False_Positive_Bagging	False_Negative_Bagging	Accuracy_Bagging	Kappa_Bagging	False_Positive_Stacking	False_Negative_Stacking	Accuracy_Stacking	Kappa_Stacking	False_Positive_Boosting	False_Negative_Boosting	Accuracy_Boosting	Kappa_Boosting
0.75	0.777777777777778	0.692307692307692	0.527272727272727	0.75	0.777777777777778	0.692307692307692	0.527272727272727	0.631578947368421	0.875	0.653846153846154	0.505285412262157
0.75	0.666666666666667	0.576923076923077	0.375545851528384	0.75	0.666666666666667	0.576923076923077	0.375545851528384	0.666666666666667	0.823529411764706	0.653846153846154	0.5
0.666666666666667	0.823529411764706	0.653846153846154	0.5	0.666666666666667	0.823529411764706	0.653846153846154	0.5	0.666666666666667	1	0.769230769230769	0.648648648648649
0.705882352941176	0.777777777777778	0.653846153846154	0.490196078431373	0.705882352941176	0.777777777777778	0.653846153846154	0.490196078431373	0.8	0.823529411764706	0.769230769230769	0.623188405797101
0.666666666666667	0.777777777777778	0.615384615384615	0.453781512605042	0.666666666666667	0.777777777777778	0.615384615384615	0.453781512605042	0.631578947368421	0.823529411764706	0.615384615384615	0.460580912863071
0.75	0.736842105263158	0.653846153846154	0.475336322869955	0.75	0.736842105263158	0.653846153846154	0.475336322869955	0.6	0.7	0.461538461538462	0.305343511450382
0.5	0.875	0.461538461538462	0.283464566929134	0.5	0.875	0.461538461538462	0.283464566929134	0.5	0.875	0.461538461538462	0.283464566929134
0.75	0.777777777777778	0.692307692307692	0.527272727272727	0.75	0.777777777777778	0.692307692307692	0.527272727272727	0.666666666666667	0.875	0.692307692307692	0.547826086956522
0.923076923076923	0.636363636363636	0.653846153846154	0.389033942558747	0.923076923076923	0.636363636363636	0.653846153846154	0.389033942558747	0.75	0.736842105263158	0.653846153846154	0.475336322869955
0.631578947368421	0.666666666666667	0.461538461538462	0.297297297297297	0.631578947368421	0.666666666666667	0.461538461538462	0.297297297297297	0.705882352941176	0.666666666666667	0.538461538461538	0.35
0.75	0.823529411764706	0.730769230769231	0.580645161290323	0.75	0.823529411764706	0.730769230769231	0.580645161290323	0.75	0.7	0.615384615384615	0.424778761061947
0.705882352941176	0.875	0.730769230769231	0.591011235955056	0.705882352941176	0.875	0.730769230769231	0.591011235955056	0.6	0.823529411764706	0.576923076923077	0.421052631578947
0.571428571428571	0.736842105263158	0.461538461538462	0.307984790874525	0.571428571428571	0.736842105263158	0.461538461538462	0.307984790874525	0.666666666666667	0.777777777777778	0.615384615384615	0.453781512605042
0.631578947368421	0.777777777777778	0.576923076923077	0.417515274949083	0.631578947368421	0.777777777777778	0.576923076923077	0.417515274949083	0.6	0.875	0.615384615384615	0.462809917355372
0.8	0.608695652173913	0.538461538461538	0.297297297297297	0.8	0.608695652173913	0.538461538461538	0.297297297297297	0.666666666666667	0.636363636363636	0.461538461538462	0.283464566929134
0.631578947368421	0.823529411764706	0.615384615384615	0.460580912863071	0.631578947368421	0.823529411764706	0.615384615384615	0.460580912863071	0.631578947368421	1	0.730769230769231	0.6
0.705882352941176	0.736842105263158	0.615384615384615	0.44206008583691	0.705882352941176	0.736842105263158	0.615384615384615	0.44206008583691	0.666666666666667	0.933333333333333	0.730769230769231	0.597345132743363
0.705882352941176	0.636363636363636	0.5	0.305954825462012	0.705882352941176	0.636363636363636	0.5	0.305954825462012	0.666666666666667	0.7	0.538461538461538	0.365853658536585
0.571428571428571	0.777777777777778	0.5	0.34368932038835	0.571428571428571	0.777777777777778	0.5	0.34368932038835	0.521739130434783	0.875	0.5	0.330693069306931
0.666666666666667	0.823529411764706	0.653846153846154	0.5	0.666666666666667	0.823529411764706	0.653846153846154	0.5	0.75	0.875	0.769230769230769	0.635514018691589
0.8	0.7	0.653846153846154	0.454545454545455	0.75	0.736842105263158	0.653846153846154	0.475336322869955	0.857142857142857	0.666666666666667	0.653846153846154	0.426470588235294
0.8	0.777777777777778	0.730769230769231	0.56563245823389	0.8	0.777777777777778	0.730769230769231	0.56563245823389	0.8	0.823529411764706	0.769230769230769	0.623188405797101
0.75	0.777777777777778	0.692307692307692	0.527272727272727	0.75	0.777777777777778	0.692307692307692	0.527272727272727	0.75	0.7	0.615384615384615	0.424778761061947
0.75	0.777777777777778	0.692307692307692	0.527272727272727	0.75	0.777777777777778	0.692307692307692	0.527272727272727	0.75	0.736842105263158	0.653846153846154	0.475336322869955
0.705882352941176	0.666666666666667	0.538461538461538	0.35	0.705882352941176	0.666666666666667	0.538461538461538	0.35	0.75	0.608695652173913	0.5	0.280851063829787
0.705882352941176	0.7	0.576923076923077	0.395348837209302	0.666666666666667	0.7	0.538461538461538	0.365853658536585	0.631578947368421	0.736842105263158	0.538461538461538	0.376
0.6	0.823529411764706	0.576923076923077	0.421052631578947	0.6	0.823529411764706	0.576923076923077	0.421052631578947	0.75	0.736842105263158	0.653846153846154	0.475336322869955
0.8	0.823529411764706	0.769230769230769	0.623188405797101	0.8	0.823529411764706	0.769230769230769	0.623188405797101	0.857142857142857	0.777777777777778	0.769230769230769	0.606060606060606
0.75	0.636363636363636	0.538461538461538	0.327586206896552	0.75	0.636363636363636	0.538461538461538	0.327586206896552	0.631578947368421	0.736842105263158	0.538461538461538	0.376
0.75	0.777777777777778	0.692307692307692	0.527272727272727	0.75	0.777777777777778	0.692307692307692	0.527272727272727	0.75	0.823529411764706	0.730769230769231	0.580645161290323
0.631578947368421	0.875	0.653846153846154	0.505285412262157	0.631578947368421	0.875	0.653846153846154	0.505285412262157	0.75	1	0.846153846153846	0.75
0.6	0.823529411764706	0.576923076923077	0.421052631578947	0.6	0.823529411764706	0.576923076923077	0.421052631578947	0.705882352941176	0.823529411764706	0.692307692307692	0.539823008849557
0.857142857142857	0.7	0.692307692307692	0.485148514851485	0.857142857142857	0.7	0.692307692307692	0.485148514851485	0.666666666666667	0.666666666666667	0.5	0.324
0.8	0.666666666666667	0.615384615384615	0.400921658986175	0.8	0.666666666666667	0.615384615384615	0.400921658986175	0.666666666666667	0.777777777777778	0.615384615384615	0.453781512605042
0.705882352941176	0.666666666666667	0.538461538461538	0.35	0.705882352941176	0.666666666666667	0.538461538461538	0.35	0.571428571428571	0.666666666666667	0.384615384615385	0.240875912408759
0.545454545454545	0.636363636363636	0.307692307692308	0.181818181818182	0.545454545454545	0.636363636363636	0.307692307692308	0.181818181818182	0.571428571428571	0.636363636363636	0.346153846153846	0.209302325581395
0.75	0.875	0.769230769230769	0.635514018691589	0.75	0.875	0.769230769230769	0.635514018691589	0.571428571428571	0.875	0.576923076923077	0.419878296146045
0.631578947368421	0.823529411764706	0.615384615384615	0.460580912863071	0.631578947368421	0.823529411764706	0.615384615384615	0.460580912863071	0.8	0.823529411764706	0.769230769230769	0.623188405797101
0.571428571428571	0.608695652173913	0.307692307692308	0.178947368421053	0.545454545454545	0.608695652173913	0.269230769230769	0.154109589041096	0.6	0.777777777777778	0.538461538461538	0.380952380952381
0.705882352941176	0.736842105263158	0.615384615384615	0.44206008583691	0.705882352941176	0.736842105263158	0.615384615384615	0.44206008583691	0.666666666666667	0.933333333333333	0.730769230769231	0.597345132743363
0.631578947368421	0.823529411764706	0.615384615384615	0.460580912863071	0.631578947368421	0.823529411764706	0.615384615384615	0.460580912863071	0.6	0.933333333333333	0.653846153846154	0.506329113924051
0.631578947368421	0.777777777777778	0.576923076923077	0.417515274949083	0.631578947368421	0.777777777777778	0.576923076923077	0.417515274949083	0.705882352941176	0.736842105263158	0.615384615384615	0.44206008583691
0.666666666666667	0.736842105263158	0.576923076923077	0.409090909090909	0.666666666666667	0.777777777777778	0.615384615384615	0.453781512605042	0.666666666666667	0.736842105263158	0.576923076923077	0.409090909090909
0.521739130434783	0.7	0.346153846153846	0.206463195691203	0.521739130434783	0.7	0.346153846153846	0.206463195691203	0.545454545454545	0.823529411764706	0.5	0.33984375
0.6	0.7	0.461538461538462	0.305343511450382	0.6	0.7	0.461538461538462	0.305343511450382	0.631578947368421	0.736842105263158	0.538461538461538	0.376
0.6	1	0.692307692307692	0.551724137931034	0.571428571428571	1	0.653846153846154	0.503184713375796	0.571428571428571	1	0.653846153846154	0.503184713375796
0.857142857142857	0.7	0.692307692307692	0.485148514851485	0.857142857142857	0.7	0.692307692307692	0.485148514851485	0.75	0.608695652173913	0.5	0.280851063829787
0.8	0.636363636363636	0.576923076923077	0.348519362186788	0.8	0.636363636363636	0.576923076923077	0.348519362186788	0.857142857142857	0.7	0.692307692307692	0.485148514851485
0.705882352941176	0.777777777777778	0.653846153846154	0.490196078431373	0.705882352941176	0.777777777777778	0.653846153846154	0.490196078431373	0.705882352941176	0.875	0.730769230769231	0.591011235955056
0.6	0.823529411764706	0.576923076923077	0.421052631578947	0.6	0.823529411764706	0.576923076923077	0.421052631578947	0.6	0.823529411764706	0.576923076923077	0.421052631578947
0.857142857142857	0.636363636363636	0.615384615384615	0.368932038834951	0.857142857142857	0.666666666666667	0.653846153846154	0.426470588235294	0.75	0.7	0.615384615384615	0.424778761061947
0.8	0.608695652173913	0.538461538461538	0.297297297297297	0.8	0.608695652173913	0.538461538461538	0.297297297297297	0.923076923076923	0.7	0.730769230769231	0.517241379310345
0.666666666666667	0.777777777777778	0.615384615384615	0.453781512605042	0.666666666666667	0.777777777777778	0.615384615384615	0.453781512605042	0.666666666666667	0.875	0.692307692307692	0.547826086956522
0.8	0.777777777777778	0.730769230769231	0.56563245823389	0.8	0.777777777777778	0.730769230769231	0.56563245823389	0.666666666666667	0.933333333333333	0.730769230769231	0.597345132743363
0.705882352941176	0.7	0.576923076923077	0.395348837209302	0.705882352941176	0.7	0.576923076923077	0.395348837209302	0.631578947368421	0.823529411764706	0.615384615384615	0.460580912863071
0.75	0.823529411764706	0.730769230769231	0.580645161290323	0.75	0.823529411764706	0.730769230769231	0.580645161290323	0.666666666666667	0.823529411764706	0.653846153846154	0.5
0.631578947368421	0.777777777777778	0.576923076923077	0.417515274949083	0.631578947368421	0.777777777777778	0.576923076923077	0.417515274949083	0.75	0.777777777777778	0.692307692307692	0.527272727272727
0.705882352941176	0.636363636363636	0.5	0.305954825462012	0.705882352941176	0.636363636363636	0.5	0.305954825462012	0.6	0.777777777777778	0.538461538461538	0.380952380952381
0.8	0.736842105263158	0.692307692307692	0.509433962264151	0.8	0.736842105263158	0.692307692307692	0.509433962264151	0.631578947368421	0.875	0.653846153846154	0.505285412262157
0.75	0.823529411764706	0.730769230769231	0.580645161290323	0.75	0.823529411764706	0.730769230769231	0.580645161290323	0.75	0.777777777777778	0.692307692307692	0.527272727272727
0.631578947368421	0.823529411764706	0.615384615384615	0.460580912863071	0.631578947368421	0.823529411764706	0.615384615384615	0.460580912863071	0.631578947368421	0.736842105263158	0.538461538461538	0.376
0.666666666666667	0.636363636363636	0.461538461538462	0.283464566929134	0.666666666666667	0.636363636363636	0.461538461538462	0.283464566929134	0.6	0.777777777777778	0.538461538461538	0.380952380952381
0.857142857142857	0.823529411764706	0.807692307692308	0.668367346938776	0.857142857142857	0.823529411764706	0.807692307692308	0.668367346938776	0.631578947368421	0.933333333333333	0.692307692307692	0.551724137931034
0.666666666666667	0.875	0.692307692307692	0.547826086956522	0.666666666666667	0.875	0.692307692307692	0.547826086956522	0.631578947368421	0.875	0.653846153846154	0.505285412262157
0.857142857142857	0.636363636363636	0.615384615384615	0.368932038834951	0.8	0.636363636363636	0.576923076923077	0.348519362186788	0.631578947368421	0.7	0.5	0.335952848722986
0.6	0.875	0.615384615384615	0.462809917355372	0.571428571428571	0.875	0.576923076923077	0.419878296146045	0.666666666666667	0.933333333333333	0.730769230769231	0.597345132743363
0.631578947368421	0.736842105263158	0.538461538461538	0.376	0.631578947368421	0.736842105263158	0.538461538461538	0.376	0.6	0.636363636363636	0.384615384615385	0.235294117647059
0.521739130434783	0.875	0.5	0.330693069306931	0.521739130434783	0.875	0.5	0.330693069306931	0.545454545454545	0.823529411764706	0.5	0.33984375
0.6	0.823529411764706	0.576923076923077	0.421052631578947	0.6	0.823529411764706	0.576923076923077	0.421052631578947	0.631578947368421	0.777777777777778	0.576923076923077	0.417515274949083
0.8	0.608695652173913	0.538461538461538	0.297297297297297	0.8	0.608695652173913	0.538461538461538	0.297297297297297	0.923076923076923	0.636363636363636	0.653846153846154	0.389033942558747
0.8	0.7	0.653846153846154	0.454545454545455	0.8	0.7	0.653846153846154	0.454545454545455	0.75	0.7	0.615384615384615	0.424778761061947
0.666666666666667	0.7	0.538461538461538	0.365853658536585	0.666666666666667	0.7	0.538461538461538	0.365853658536585	0.75	0.666666666666667	0.576923076923077	0.375545851528384
0.6	0.666666666666667	0.423076923076923	0.269662921348315	0.6	0.666666666666667	0.423076923076923	0.269662921348315	0.75	0.736842105263158	0.653846153846154	0.475336322869955
0.8	0.777777777777778	0.730769230769231	0.56563245823389	0.8	0.777777777777778	0.730769230769231	0.56563245823389	0.666666666666667	0.777777777777778	0.615384615384615	0.453781512605042
0.631578947368421	0.777777777777778	0.576923076923077	0.417515274949083	0.631578947368421	0.777777777777778	0.576923076923077	0.417515274949083	0.6	0.823529411764706	0.576923076923077	0.421052631578947
0.631578947368421	0.933333333333333	0.692307692307692	0.551724137931034	0.631578947368421	0.933333333333333	0.692307692307692	0.551724137931034	0.6	1	0.692307692307692	0.551724137931034
0.75	0.823529411764706	0.730769230769231	0.580645161290323	0.75	0.823529411764706	0.730769230769231	0.580645161290323	0.666666666666667	0.933333333333333	0.730769230769231	0.597345132743363
0.666666666666667	0.736842105263158	0.576923076923077	0.409090909090909	0.666666666666667	0.736842105263158	0.576923076923077	0.409090909090909	0.705882352941176	0.823529411764706	0.692307692307692	0.539823008849557
0.631578947368421	0.777777777777778	0.576923076923077	0.417515274949083	0.631578947368421	0.777777777777778	0.576923076923077	0.417515274949083	0.545454545454545	0.933333333333333	0.576923076923077	0.413934426229508
0.571428571428571	0.777777777777778	0.5	0.34368932038835	0.571428571428571	0.777777777777778	0.5	0.34368932038835	0.545454545454545	0.736842105263158	0.423076923076923	0.272388059701493
0.923076923076923	0.736842105263158	0.769230769230769	0.582887700534759	0.923076923076923	0.736842105263158	0.769230769230769	0.582887700534759	0.8	0.608695652173913	0.538461538461538	0.297297297297297
0.631578947368421	0.7	0.5	0.335952848722986	0.631578947368421	0.7	0.5	0.335952848722986	0.631578947368421	0.823529411764706	0.615384615384615	0.460580912863071
0.705882352941176	0.823529411764706	0.692307692307692	0.539823008849557	0.705882352941176	0.823529411764706	0.692307692307692	0.539823008849557	0.631578947368421	0.823529411764706	0.615384615384615	0.460580912863071
0.571428571428571	0.7	0.423076923076923	0.273743016759777	0.571428571428571	0.7	0.423076923076923	0.273743016759777	0.666666666666667	0.736842105263158	0.576923076923077	0.409090909090909
0.8	0.7	0.653846153846154	0.454545454545455	0.8	0.7	0.653846153846154	0.454545454545455	0.705882352941176	0.736842105263158	0.615384615384615	0.44206008583691
0.666666666666667	0.823529411764706	0.653846153846154	0.5	0.666666666666667	0.823529411764706	0.653846153846154	0.5	0.6	1	0.692307692307692	0.551724137931034
0.571428571428571	0.777777777777778	0.5	0.34368932038835	0.571428571428571	0.777777777777778	0.5	0.34368932038835	0.545454545454545	0.823529411764706	0.5	0.33984375
0.571428571428571	0.875	0.576923076923077	0.419878296146045	0.571428571428571	0.875	0.576923076923077	0.419878296146045	0.5	0.777777777777778	0.384615384615385	0.223880597014925
0.923076923076923	0.736842105263158	0.769230769230769	0.582887700534759	0.923076923076923	0.736842105263158	0.769230769230769	0.582887700534759	0.8	0.823529411764706	0.769230769230769	0.623188405797101
0.923076923076923	0.933333333333333	0.923076923076923	0.856353591160221	0.923076923076923	0.933333333333333	0.923076923076923	0.856353591160221	0.75	0.875	0.769230769230769	0.635514018691589
0.666666666666667	0.777777777777778	0.615384615384615	0.453781512605042	0.666666666666667	0.777777777777778	0.615384615384615	0.453781512605042	0.631578947368421	0.823529411764706	0.615384615384615	0.460580912863071
0.631578947368421	0.736842105263158	0.538461538461538	0.376	0.631578947368421	0.736842105263158	0.538461538461538	0.376	0.705882352941176	0.7	0.576923076923077	0.395348837209302
0.666666666666667	0.7	0.538461538461538	0.365853658536585	0.666666666666667	0.7	0.538461538461538	0.365853658536585	0.571428571428571	0.823529411764706	0.538461538461538	0.380952380952381
0.75	0.636363636363636	0.538461538461538	0.327586206896552	0.75	0.636363636363636	0.538461538461538	0.327586206896552	0.705882352941176	0.666666666666667	0.538461538461538	0.35
0.666666666666667	0.823529411764706	0.653846153846154	0.5	0.666666666666667	0.823529411764706	0.653846153846154	0.5	0.631578947368421	0.875	0.653846153846154	0.505285412262157
0.666666666666667	0.666666666666667	0.5	0.324	0.666666666666667	0.666666666666667	0.5	0.324	0.6	0.777777777777778	0.538461538461538	0.380952380952381
0.75	0.7	0.615384615384615	0.424778761061947	0.75	0.7	0.615384615384615	0.424778761061947	0.6	0.736842105263158	0.5	0.342412451361868
0.666666666666667	0.736842105263158	0.576923076923077	0.409090909090909	0.666666666666667	0.736842105263158	0.576923076923077	0.409090909090909	0.75	0.736842105263158	0.653846153846154	0.475336322869955
0.857142857142857	0.736842105263158	0.730769230769231	0.545	0.857142857142857	0.736842105263158	0.730769230769231	0.545	0.666666666666667	0.823529411764706	0.653846153846154	0.5
0.545454545454545	0.736842105263158	0.423076923076923	0.272388059701493	0.545454545454545	0.777777777777778	0.461538461538462	0.305343511450382	0.75	0.666666666666667	0.576923076923077	0.375545851528384
