# Supplementary material for: Predicting seismic-induced liquefaction through ensemble learning frameworks
Source: Sci Rep. 2019 Aug 13;9:11786. doi: 10.1038/s41598-019-48044-0 (PMC6692379; doi:10.1038/s41598-019-48044-0)
Supplement: Supplementary file 7 — Dataset 6 [file 41598_2019_48044_MOESM7_ESM.zip › Testing_Result_ELR_Data_Availability_0.2.csv]

False_Positive_Bagging	False_Negative_Bagging	Accuracy_Bagging	Kappa_Bagging	False_Positive_Stacking	False_Negative_Stacking	Accuracy_Stacking	Kappa_Stacking	False_Positive_Boosting	False_Negative_Boosting	Accuracy_Boosting	Kappa_Boosting
0.6	0.666666666666667	0.423076923076923	0.269662921348315	0.571428571428571	0.608695652173913	0.307692307692308	0.178947368421053	0.631578947368421	0.608695652173913	0.384615384615385	0.223880597014925
0.5	0.736842105263158	0.346153846153846	0.196363636363636	0.545454545454545	0.736842105263158	0.423076923076923	0.272388059701493	0.545454545454545	0.736842105263158	0.423076923076923	0.272388059701493
0.545454545454545	0.777777777777778	0.461538461538462	0.305343511450382	1	0.823529411764706	0.884615384615385	0.771929824561403	0.6	0.875	0.615384615384615	0.462809917355372
0.8	0.666666666666667	0.615384615384615	0.400921658986175	0.923076923076923	0.933333333333333	0.923076923076923	0.856353591160221	0.75	0.636363636363636	0.538461538461538	0.327586206896552
0.857142857142857	0.583333333333333	0.538461538461538	0.257142857142857	0.857142857142857	0.583333333333333	0.538461538461538	0.257142857142857	0.857142857142857	0.583333333333333	0.538461538461538	0.257142857142857
0.5	0.608695652173913	0.192307692307692	0.099009900990099	0.75	0.666666666666667	0.576923076923077	0.375545851528384	0.521739130434783	0.636363636363636	0.269230769230769	0.152658662092624
0.923076923076923	0.518518518518519	0.461538461538462	0.085427135678392	0.923076923076923	0.583333333333333	0.576923076923077	0.264781491002571	0.8	0.583333333333333	0.5	0.247216035634744
1	0.777777777777778	0.846153846153846	0.697674418604651	0.8	0.7	0.653846153846154	0.454545454545455	1	0.666666666666667	0.730769230769231	0.48
0.8	0.666666666666667	0.615384615384615	0.400921658986175	0.8	0.636363636363636	0.576923076923077	0.348519362186788	0.8	0.636363636363636	0.576923076923077	0.348519362186788
0.923076923076923	0.736842105263158	0.769230769230769	0.582887700534759	1	0.875	0.923076923076923	0.847058823529412	0.923076923076923	0.7	0.730769230769231	0.517241379310345
0.8	0.583333333333333	0.5	0.247216035634744	0.857142857142857	0.608695652173913	0.576923076923077	0.3125	0.857142857142857	0.608695652173913	0.576923076923077	0.3125
0.5	0.666666666666667	0.269230769230769	0.145328719723183	0.5	0.7	0.307692307692308	0.170212765957447	0.5	0.7	0.307692307692308	0.170212765957447
0.75	0.608695652173913	0.5	0.280851063829787	0.857142857142857	0.56	0.5	0.202830188679245	0.857142857142857	0.56	0.5	0.202830188679245
0.545454545454545	0.777777777777778	0.461538461538462	0.305343511450382	0.6	0.777777777777778	0.538461538461538	0.380952380952381	0.6	0.736842105263158	0.5	0.342412451361868
0.8	0.823529411764706	0.769230769230769	0.623188405797101	0.8	0.823529411764706	0.769230769230769	0.623188405797101	0.75	0.736842105263158	0.653846153846154	0.475336322869955
0.857142857142857	0.608695652173913	0.576923076923077	0.3125	1	0.538461538461538	0.538461538461538	0.133333333333333	0.8	0.583333333333333	0.5	0.247216035634744
0.923076923076923	0.823529411764706	0.846153846153846	0.717391304347826	1	0.7	0.769230769230769	0.551724137931034	0.923076923076923	0.736842105263158	0.769230769230769	0.582887700534759
0.705882352941176	0.538461538461538	0.346153846153846	0.141747572815534	0.75	0.538461538461538	0.384615384615385	0.147540983606557	0.75	0.538461538461538	0.384615384615385	0.147540983606557
0.705882352941176	0.736842105263158	0.615384615384615	0.44206008583691	0.923076923076923	0.7	0.730769230769231	0.517241379310345	0.705882352941176	0.666666666666667	0.538461538461538	0.35
0.545454545454545	0.777777777777778	0.461538461538462	0.305343511450382	0.545454545454545	0.875	0.538461538461538	0.376	0.571428571428571	0.736842105263158	0.461538461538462	0.307984790874525
0.545454545454545	0.777777777777778	0.461538461538462	0.305343511450382	0.571428571428571	0.777777777777778	0.5	0.34368932038835	0.545454545454545	0.736842105263158	0.423076923076923	0.272388059701493
0.571428571428571	0.7	0.423076923076923	0.273743016759777	0.8	0.777777777777778	0.730769230769231	0.56563245823389	0.571428571428571	0.666666666666667	0.384615384615385	0.240875912408759
0.666666666666667	0.636363636363636	0.461538461538462	0.283464566929134	0.857142857142857	0.777777777777778	0.769230769230769	0.606060606060606	0.705882352941176	0.636363636363636	0.5	0.305954825462012
0.857142857142857	0.777777777777778	0.769230769230769	0.606060606060606	0.8	0.777777777777778	0.730769230769231	0.56563245823389	0.8	0.777777777777778	0.730769230769231	0.56563245823389
0.923076923076923	0.777777777777778	0.807692307692308	0.649595687331537	0.75	0.823529411764706	0.730769230769231	0.580645161290323	1	0.823529411764706	0.884615384615385	0.771929824561403
0.857142857142857	0.608695652173913	0.576923076923077	0.3125	0.75	0.823529411764706	0.730769230769231	0.580645161290323	0.857142857142857	0.608695652173913	0.576923076923077	0.3125
0.705882352941176	0.933333333333333	0.769230769230769	0.643835616438356	0.857142857142857	0.608695652173913	0.576923076923077	0.3125	0.75	0.933333333333333	0.807692307692308	0.691943127962085
0.857142857142857	0.5	0.384615384615385	0.0458715596330275	0.571428571428571	0.933333333333333	0.615384615384615	0.460580912863071	1	0.56	0.576923076923077	0.201117318435754
0.545454545454545	0.777777777777778	0.461538461538462	0.305343511450382	0.521739130434783	0.777777777777778	0.423076923076923	0.265536723163842	0.521739130434783	0.777777777777778	0.423076923076923	0.265536723163842
0.631578947368421	0.823529411764706	0.615384615384615	0.460580912863071	0.857142857142857	0.777777777777778	0.769230769230769	0.606060606060606	0.857142857142857	0.777777777777778	0.769230769230769	0.606060606060606
0.923076923076923	0.823529411764706	0.846153846153846	0.717391304347826	0.8	0.823529411764706	0.769230769230769	0.623188405797101	0.857142857142857	0.823529411764706	0.807692307692308	0.668367346938776
0.666666666666667	0.823529411764706	0.653846153846154	0.5	0.6	0.875	0.615384615384615	0.462809917355372	0.6	0.823529411764706	0.576923076923077	0.421052631578947
0.631578947368421	0.823529411764706	0.615384615384615	0.460580912863071	0.8	0.875	0.807692307692308	0.682151589242054	0.8	0.823529411764706	0.769230769230769	0.623188405797101
0.8	0.7	0.653846153846154	0.454545454545455	0.923076923076923	1	0.961538461538462	0.927576601671309	0.8	0.823529411764706	0.769230769230769	0.623188405797101
0.8	0.666666666666667	0.615384615384615	0.400921658986175	0.923076923076923	0.56	0.538461538461538	0.204081632653061	0.666666666666667	0.666666666666667	0.5	0.324
0.857142857142857	0.736842105263158	0.730769230769231	0.545	0.857142857142857	0.7	0.692307692307692	0.485148514851485	0.857142857142857	0.736842105263158	0.730769230769231	0.545
0.571428571428571	0.777777777777778	0.5	0.34368932038835	0.571428571428571	0.777777777777778	0.5	0.34368932038835	0.571428571428571	0.777777777777778	0.5	0.34368932038835
0.8	0.538461538461538	0.423076923076923	0.150326797385621	0.5	1	0.538461538461538	0.35	0.8	0.5	0.346153846153846	0.0575692963752665
0.666666666666667	0.777777777777778	0.615384615384615	0.453781512605042	0.571428571428571	0.933333333333333	0.615384615384615	0.460580912863071	0.6	0.823529411764706	0.576923076923077	0.421052631578947
0.6	0.636363636363636	0.384615384615385	0.235294117647059	0.6	0.636363636363636	0.384615384615385	0.235294117647059	0.6	0.636363636363636	0.384615384615385	0.235294117647059
0.571428571428571	0.608695652173913	0.307692307692308	0.178947368421053	0.705882352941176	0.777777777777778	0.653846153846154	0.490196078431373	0.571428571428571	0.636363636363636	0.346153846153846	0.209302325581395
0.923076923076923	0.518518518518519	0.461538461538462	0.085427135678392	0.923076923076923	0.736842105263158	0.769230769230769	0.582887700534759	0.6	0.608695652173913	0.346153846153846	0.202166064981949
0.666666666666667	0.823529411764706	0.653846153846154	0.5	0.857142857142857	0.736842105263158	0.730769230769231	0.545	0.6	0.875	0.615384615384615	0.462809917355372
1	0.518518518518519	0.5	0.0662983425414365	0.571428571428571	0.823529411764706	0.538461538461538	0.380952380952381	1	0.5	0.461538461538462	0
0.75	0.823529411764706	0.730769230769231	0.580645161290323	0.75	0.777777777777778	0.692307692307692	0.527272727272727	0.8	0.777777777777778	0.730769230769231	0.56563245823389
0.666666666666667	0.736842105263158	0.576923076923077	0.409090909090909	0.6	0.823529411764706	0.576923076923077	0.421052631578947	0.6	0.823529411764706	0.576923076923077	0.421052631578947
0.857142857142857	0.56	0.5	0.202830188679245	0.631578947368421	0.777777777777778	0.576923076923077	0.417515274949083	0.857142857142857	0.666666666666667	0.653846153846154	0.426470588235294
0.75	0.823529411764706	0.730769230769231	0.580645161290323	0.705882352941176	1	0.807692307692308	0.698375870069606	0.8	0.777777777777778	0.730769230769231	0.56563245823389
0.545454545454545	0.777777777777778	0.461538461538462	0.305343511450382	0.857142857142857	0.666666666666667	0.653846153846154	0.426470588235294	0.571428571428571	0.777777777777778	0.5	0.34368932038835
0.666666666666667	0.5	0.230769230769231	0.0647482014388489	0.545454545454545	0.7	0.384615384615385	0.240875912408759	0.571428571428571	0.518518518518519	0.153846153846154	0.0684039087947883
0.857142857142857	0.823529411764706	0.807692307692308	0.668367346938776	0.705882352941176	0.823529411764706	0.692307692307692	0.539823008849557	0.923076923076923	0.875	0.884615384615385	0.786301369863014
0.705882352941176	0.636363636363636	0.5	0.305954825462012	0.545454545454545	0.933333333333333	0.576923076923077	0.413934426229508	0.75	0.7	0.615384615384615	0.424778761061947
0.5	0.608695652173913	0.192307692307692	0.099009900990099	0.5	0.56	0.115384615384615	0.0567823343848581	0.5	0.583333333333333	0.153846153846154	0.0774193548387097
0.857142857142857	0.7	0.692307692307692	0.485148514851485	0.571428571428571	0.875	0.576923076923077	0.419878296146045	0.8	0.7	0.653846153846154	0.454545454545455
0.705882352941176	0.823529411764706	0.692307692307692	0.539823008849557	0.8	0.608695652173913	0.538461538461538	0.297297297297297	0.857142857142857	0.666666666666667	0.653846153846154	0.426470588235294
0.571428571428571	0.56	0.230769230769231	0.121621621621622	0.6	0.875	0.615384615384615	0.462809917355372	0.545454545454545	0.56	0.192307692307692	0.101973684210526
0.923076923076923	0.7	0.730769230769231	0.517241379310345	0.923076923076923	0.5	0.423076923076923	0.0274314214463841	1	0.7	0.769230769230769	0.551724137931034
0.75	0.823529411764706	0.730769230769231	0.580645161290323	0.705882352941176	0.823529411764706	0.692307692307692	0.539823008849557	0.857142857142857	0.777777777777778	0.769230769230769	0.606060606060606
0.8	0.777777777777778	0.730769230769231	0.56563245823389	0.857142857142857	0.875	0.846153846153846	0.731958762886598	0.857142857142857	0.666666666666667	0.653846153846154	0.426470588235294
0.857142857142857	0.777777777777778	0.769230769230769	0.606060606060606	0.75	0.875	0.769230769230769	0.635514018691589	0.923076923076923	0.7	0.730769230769231	0.517241379310345
0.8	0.736842105263158	0.692307692307692	0.509433962264151	0.8	0.7	0.653846153846154	0.454545454545455	0.8	0.7	0.653846153846154	0.454545454545455
0.923076923076923	0.823529411764706	0.846153846153846	0.717391304347826	0.923076923076923	0.823529411764706	0.846153846153846	0.717391304347826	0.923076923076923	0.823529411764706	0.846153846153846	0.717391304347826
0.923076923076923	0.583333333333333	0.576923076923077	0.264781491002571	1	0.608695652173913	0.653846153846154	0.338983050847458	1	0.666666666666667	0.730769230769231	0.48
0.8	0.7	0.653846153846154	0.454545454545455	0.8	0.823529411764706	0.769230769230769	0.623188405797101	0.857142857142857	0.736842105263158	0.730769230769231	0.545
0.545454545454545	0.7	0.384615384615385	0.240875912408759	0.521739130434783	0.636363636363636	0.269230769230769	0.152658662092624	0.545454545454545	0.823529411764706	0.5	0.33984375
0.631578947368421	0.636363636363636	0.423076923076923	0.259962049335863	1	0.583333333333333	0.615384615384615	0.269662921348315	0.6	0.7	0.461538461538462	0.305343511450382
0.5	0.777777777777778	0.384615384615385	0.223880597014925	0.6	0.777777777777778	0.538461538461538	0.380952380952381	0.5	0.777777777777778	0.384615384615385	0.223880597014925
0.8	0.518518518518519	0.384615384615385	0.103448275862069	0.75	0.538461538461538	0.384615384615385	0.147540983606557	0.857142857142857	0.538461538461538	0.461538461538462	0.149532710280374
0.857142857142857	1	0.923076923076923	0.863157894736842	0.8	0.608695652173913	0.538461538461538	0.297297297297297	0.571428571428571	0.736842105263158	0.461538461538462	0.307984790874525
0.705882352941176	1	0.807692307692308	0.698375870069606	0.8	0.777777777777778	0.730769230769231	0.56563245823389	0.75	0.875	0.769230769230769	0.635514018691589
0.857142857142857	0.736842105263158	0.730769230769231	0.545	0.923076923076923	0.736842105263158	0.769230769230769	0.582887700534759	0.75	0.7	0.615384615384615	0.424778761061947
0.571428571428571	1	0.653846153846154	0.503184713375796	0.857142857142857	0.933333333333333	0.884615384615385	0.796875	0.8	0.933333333333333	0.846153846153846	0.742574257425743
0.8	0.875	0.807692307692308	0.682151589242054	0.857142857142857	0.823529411764706	0.807692307692308	0.668367346938776	0.857142857142857	0.875	0.846153846153846	0.731958762886598
0.8	0.875	0.807692307692308	0.682151589242054	0.8	0.777777777777778	0.730769230769231	0.56563245823389	0.8	0.777777777777778	0.730769230769231	0.56563245823389
0.666666666666667	0.608695652173913	0.423076923076923	0.244186046511628	0.6	0.636363636363636	0.384615384615385	0.235294117647059	0.631578947368421	0.608695652173913	0.384615384615385	0.223880597014925
0.857142857142857	0.608695652173913	0.576923076923077	0.3125	0.857142857142857	0.636363636363636	0.615384615384615	0.368932038834951	0.857142857142857	0.583333333333333	0.538461538461538	0.257142857142857
0.8	0.538461538461538	0.423076923076923	0.150326797385621	0.666666666666667	0.933333333333333	0.730769230769231	0.597345132743363	0.857142857142857	0.583333333333333	0.538461538461538	0.257142857142857
0.571428571428571	0.875	0.576923076923077	0.419878296146045	0.571428571428571	0.875	0.576923076923077	0.419878296146045	0.571428571428571	0.875	0.576923076923077	0.419878296146045
0.75	0.875	0.769230769230769	0.635514018691589	0.571428571428571	0.736842105263158	0.461538461538462	0.307984790874525	0.75	1	0.846153846153846	0.75
1	0.56	0.576923076923077	0.201117318435754	0.857142857142857	0.7	0.692307692307692	0.485148514851485	0.857142857142857	0.583333333333333	0.538461538461538	0.257142857142857
0.8	0.875	0.807692307692308	0.682151589242054	0.923076923076923	0.875	0.884615384615385	0.786301369863014	1	0.823529411764706	0.884615384615385	0.771929824561403
0.923076923076923	0.608695652173913	0.615384615384615	0.326424870466321	0.545454545454545	1	0.615384615384615	0.453781512605042	0.8	0.736842105263158	0.692307692307692	0.509433962264151
0.705882352941176	0.823529411764706	0.692307692307692	0.539823008849557	0.8	0.823529411764706	0.769230769230769	0.623188405797101	0.705882352941176	0.875	0.730769230769231	0.591011235955056
1	0.538461538461538	0.538461538461538	0.133333333333333	1	0.636363636363636	0.692307692307692	0.409090909090909	1	0.636363636363636	0.692307692307692	0.409090909090909
0.571428571428571	1	0.653846153846154	0.503184713375796	0.571428571428571	0.875	0.576923076923077	0.419878296146045	0.6	0.875	0.615384615384615	0.462809917355372
0.75	0.636363636363636	0.538461538461538	0.327586206896552	0.75	0.666666666666667	0.576923076923077	0.375545851528384	0.75	0.666666666666667	0.576923076923077	0.375545851528384
0.8	0.823529411764706	0.769230769230769	0.623188405797101	0.8	1	0.884615384615385	0.804511278195489	0.666666666666667	0.875	0.692307692307692	0.547826086956522
0.545454545454545	0.7	0.384615384615385	0.240875912408759	0.571428571428571	0.538461538461538	0.192307692307692	0.0945273631840796	0.6	0.666666666666667	0.423076923076923	0.269662921348315
0.705882352941176	0.666666666666667	0.538461538461538	0.35	0.75	0.875	0.769230769230769	0.635514018691589	0.75	0.7	0.615384615384615	0.424778761061947
0.75	0.666666666666667	0.576923076923077	0.375545851528384	1	0.583333333333333	0.615384615384615	0.269662921348315	0.705882352941176	0.7	0.576923076923077	0.395348837209302
0.8	0.7	0.653846153846154	0.454545454545455	0.666666666666667	0.875	0.692307692307692	0.547826086956522	0.75	0.736842105263158	0.653846153846154	0.475336322869955
0.857142857142857	0.608695652173913	0.576923076923077	0.3125	0.631578947368421	0.636363636363636	0.423076923076923	0.259962049335863	0.857142857142857	0.636363636363636	0.615384615384615	0.368932038834951
0.5	0.7	0.307692307692308	0.170212765957447	0.521739130434783	0.666666666666667	0.307692307692308	0.178947368421053	0.521739130434783	0.666666666666667	0.307692307692308	0.178947368421053
1	0.777777777777778	0.846153846153846	0.697674418604651	1	0.777777777777778	0.846153846153846	0.697674418604651	1	0.777777777777778	0.846153846153846	0.697674418604651
0.8	0.666666666666667	0.615384615384615	0.400921658986175	1	0.875	0.923076923076923	0.847058823529412	0.8	0.608695652173913	0.538461538461538	0.297297297297297
0.6	1	0.692307692307692	0.551724137931034	0.857142857142857	0.933333333333333	0.884615384615385	0.796875	0.75	0.933333333333333	0.807692307692308	0.691943127962085
0.631578947368421	0.666666666666667	0.461538461538462	0.297297297297297	0.6	0.666666666666667	0.423076923076923	0.269662921348315	0.631578947368421	0.666666666666667	0.461538461538462	0.297297297297297
0.75	0.875	0.769230769230769	0.635514018691589	0.631578947368421	1	0.730769230769231	0.6	0.545454545454545	0.933333333333333	0.576923076923077	0.413934426229508
0.75	0.5	0.307692307692308	0.064	0.5	0.823529411764706	0.423076923076923	0.252873563218391	0.75	0.5	0.307692307692308	0.064
0.666666666666667	0.777777777777778	0.615384615384615	0.453781512605042	0.521739130434783	0.736842105263158	0.384615384615385	0.235294117647059	0.705882352941176	0.823529411764706	0.692307692307692	0.539823008849557
