# Supplementary material for: Predicting seismic-induced liquefaction through ensemble learning frameworks
Source: Sci Rep. 2019 Aug 13;9:11786. doi: 10.1038/s41598-019-48044-0 (PMC6692379; doi:10.1038/s41598-019-48044-0)
Supplement: Supplementary file 7 — Dataset 6 [file 41598_2019_48044_MOESM7_ESM.zip › Testing_Result_RF_Data_Availability_0.2.csv]

False_Positive_Bagging	False_Negative_Bagging	Accuracy_Bagging	Kappa_Bagging	False_Positive_Stacking	False_Negative_Stacking	Accuracy_Stacking	Kappa_Stacking	False_Positive_Boosting	False_Negative_Boosting	Accuracy_Boosting	Kappa_Boosting
0.857142857142857	0.933333333333333	0.884615384615385	0.796875	0.8	0.7	0.653846153846154	0.454545454545455	0.8	0.933333333333333	0.846153846153846	0.742574257425743
0.545454545454545	1	0.615384615384615	0.453781512605042	0.545454545454545	1	0.615384615384615	0.453781512605042	0.545454545454545	1	0.615384615384615	0.453781512605042
0.545454545454545	1	0.615384615384615	0.453781512605042	0.545454545454545	1	0.615384615384615	0.453781512605042	0.631578947368421	1	0.730769230769231	0.6
0.571428571428571	0.736842105263158	0.461538461538462	0.307984790874525	0.631578947368421	0.736842105263158	0.538461538461538	0.376	0.571428571428571	0.736842105263158	0.461538461538462	0.307984790874525
0.923076923076923	0.7	0.730769230769231	0.517241379310345	0.923076923076923	0.777777777777778	0.807692307692308	0.649595687331537	1	0.7	0.769230769230769	0.551724137931034
0.545454545454545	1	0.615384615384615	0.453781512605042	0.545454545454545	1	0.615384615384615	0.453781512605042	0.545454545454545	1	0.615384615384615	0.453781512605042
0.923076923076923	0.5	0.423076923076923	0.0274314214463841	0.923076923076923	0.5	0.423076923076923	0.0274314214463841	0.923076923076923	0.5	0.423076923076923	0.0274314214463841
0.857142857142857	0.5	0.384615384615385	0.0458715596330275	0.857142857142857	0.5	0.384615384615385	0.0458715596330275	0.705882352941176	0.7	0.576923076923077	0.395348837209302
1	0.5	0.461538461538462	0	1	0.5	0.461538461538462	0	1	0.5	0.461538461538462	0
0.545454545454545	1	0.615384615384615	0.453781512605042	0.545454545454545	1	0.615384615384615	0.453781512605042	0.545454545454545	1	0.615384615384615	0.453781512605042
0.857142857142857	0.5	0.384615384615385	0.0458715596330275	0.857142857142857	0.636363636363636	0.615384615384615	0.368932038834951	0.8	0.538461538461538	0.423076923076923	0.150326797385621
0.521739130434783	0.777777777777778	0.423076923076923	0.265536723163842	0.521739130434783	0.777777777777778	0.423076923076923	0.265536723163842	0.521739130434783	0.777777777777778	0.423076923076923	0.265536723163842
0.545454545454545	1	0.615384615384615	0.453781512605042	0.545454545454545	1	0.615384615384615	0.453781512605042	0.545454545454545	1	0.615384615384615	0.453781512605042
0.631578947368421	0.875	0.653846153846154	0.505285412262157	0.6	0.875	0.615384615384615	0.462809917355372	0.666666666666667	0.823529411764706	0.653846153846154	0.5
0.857142857142857	0.777777777777778	0.769230769230769	0.606060606060606	0.857142857142857	0.777777777777778	0.769230769230769	0.606060606060606	1	0.777777777777778	0.846153846153846	0.697674418604651
0.75	0.5	0.307692307692308	0.064	0.75	0.5	0.307692307692308	0.064	0.666666666666667	0.608695652173913	0.423076923076923	0.244186046511628
1	0.5	0.461538461538462	0	0.923076923076923	0.583333333333333	0.576923076923077	0.264781491002571	1	0.538461538461538	0.538461538461538	0.133333333333333
0.545454545454545	1	0.615384615384615	0.453781512605042	0.8	0.518518518518519	0.384615384615385	0.103448275862069	0.571428571428571	1	0.653846153846154	0.503184713375796
0.666666666666667	1	0.769230769230769	0.648648648648649	0.6	0.875	0.615384615384615	0.462809917355372	0.923076923076923	0.736842105263158	0.769230769230769	0.582887700534759
0.545454545454545	1	0.615384615384615	0.453781512605042	0.545454545454545	1	0.615384615384615	0.453781512605042	0.545454545454545	1	0.615384615384615	0.453781512605042
0.521739130434783	0.777777777777778	0.423076923076923	0.265536723163842	0.521739130434783	0.777777777777778	0.423076923076923	0.265536723163842	0.521739130434783	0.777777777777778	0.423076923076923	0.265536723163842
0.571428571428571	0.875	0.576923076923077	0.419878296146045	0.8	0.5	0.346153846153846	0.0575692963752665	0.571428571428571	1	0.653846153846154	0.503184713375796
0.545454545454545	0.933333333333333	0.576923076923077	0.413934426229508	0.545454545454545	1	0.615384615384615	0.453781512605042	0.6	0.666666666666667	0.423076923076923	0.269662921348315
0.923076923076923	0.666666666666667	0.692307692307692	0.452631578947368	0.923076923076923	0.636363636363636	0.653846153846154	0.389033942558747	0.8	0.777777777777778	0.730769230769231	0.56563245823389
1	0.5	0.461538461538462	0	0.857142857142857	0.5	0.384615384615385	0.0458715596330275	0.923076923076923	0.5	0.423076923076923	0.0274314214463841
0.857142857142857	0.583333333333333	0.538461538461538	0.257142857142857	0.6	0.823529411764706	0.576923076923077	0.421052631578947	0.857142857142857	0.736842105263158	0.730769230769231	0.545
0.571428571428571	1	0.653846153846154	0.503184713375796	0.571428571428571	1	0.653846153846154	0.503184713375796	0.923076923076923	0.666666666666667	0.692307692307692	0.452631578947368
0.666666666666667	0.538461538461538	0.307692307692308	0.133333333333333	0.666666666666667	0.636363636363636	0.461538461538462	0.283464566929134	0.75	0.823529411764706	0.730769230769231	0.580645161290323
0.545454545454545	1	0.615384615384615	0.453781512605042	0.571428571428571	0.933333333333333	0.615384615384615	0.460580912863071	0.6	1	0.692307692307692	0.551724137931034
0.857142857142857	0.666666666666667	0.653846153846154	0.426470588235294	0.8	0.666666666666667	0.615384615384615	0.400921658986175	0.923076923076923	0.7	0.730769230769231	0.517241379310345
0.8	0.933333333333333	0.846153846153846	0.742574257425743	0.545454545454545	1	0.615384615384615	0.453781512605042	0.8	0.933333333333333	0.846153846153846	0.742574257425743
0.75	0.875	0.769230769230769	0.635514018691589	0.75	0.875	0.769230769230769	0.635514018691589	0.75	0.875	0.769230769230769	0.635514018691589
1	0.5	0.461538461538462	0	0.857142857142857	0.56	0.5	0.202830188679245	1	0.5	0.461538461538462	0
0.545454545454545	1	0.615384615384615	0.453781512605042	0.545454545454545	1	0.615384615384615	0.453781512605042	0.545454545454545	1	0.615384615384615	0.453781512605042
0.857142857142857	0.736842105263158	0.730769230769231	0.545	0.545454545454545	0.933333333333333	0.576923076923077	0.413934426229508	0.857142857142857	0.736842105263158	0.730769230769231	0.545
0.857142857142857	0.736842105263158	0.730769230769231	0.545	0.857142857142857	0.736842105263158	0.730769230769231	0.545	0.857142857142857	0.736842105263158	0.730769230769231	0.545
0.666666666666667	0.823529411764706	0.653846153846154	0.5	0.631578947368421	0.7	0.5	0.335952848722986	0.705882352941176	0.777777777777778	0.653846153846154	0.490196078431373
0.923076923076923	0.777777777777778	0.807692307692308	0.649595687331537	0.705882352941176	0.875	0.730769230769231	0.591011235955056	0.705882352941176	0.875	0.730769230769231	0.591011235955056
0.545454545454545	1	0.615384615384615	0.453781512605042	0.571428571428571	0.777777777777778	0.5	0.34368932038835	0.545454545454545	0.933333333333333	0.576923076923077	0.413934426229508
0.923076923076923	0.583333333333333	0.576923076923077	0.264781491002571	0.857142857142857	0.636363636363636	0.615384615384615	0.368932038834951	0.705882352941176	0.777777777777778	0.653846153846154	0.490196078431373
0.545454545454545	0.823529411764706	0.5	0.33984375	0.571428571428571	0.777777777777778	0.5	0.34368932038835	0.631578947368421	0.736842105263158	0.538461538461538	0.376
1	0.5	0.461538461538462	0	0.857142857142857	0.5	0.384615384615385	0.0458715596330275	1	0.5	0.461538461538462	0
0.75	1	0.846153846153846	0.75	0.75	0.777777777777778	0.692307692307692	0.527272727272727	0.75	0.777777777777778	0.692307692307692	0.527272727272727
1	0.5	0.461538461538462	0	0.857142857142857	0.518518518518519	0.423076923076923	0.0972222222222224	1	0.5	0.461538461538462	0
0.571428571428571	1	0.653846153846154	0.503184713375796	0.5	1	0.538461538461538	0.35	0.8	0.736842105263158	0.692307692307692	0.509433962264151
1	0.5	0.461538461538462	0	0.8	0.518518518518519	0.384615384615385	0.103448275862069	0.75	0.518518518518519	0.346153846153846	0.105263157894737
1	0.538461538461538	0.538461538461538	0.133333333333333	1	0.5	0.461538461538462	0	0.923076923076923	0.518518518518519	0.461538461538462	0.085427135678392
0.857142857142857	0.538461538461538	0.461538461538462	0.149532710280374	0.857142857142857	0.538461538461538	0.461538461538462	0.149532710280374	0.75	0.56	0.423076923076923	0.190871369294606
0.6	1	0.692307692307692	0.551724137931034	0.6	1	0.692307692307692	0.551724137931034	0.6	1	0.692307692307692	0.551724137931034
0.545454545454545	1	0.615384615384615	0.453781512605042	0.545454545454545	1	0.615384615384615	0.453781512605042	0.545454545454545	1	0.615384615384615	0.453781512605042
1	0.5	0.461538461538462	0	1	0.5	0.461538461538462	0	1	0.5	0.461538461538462	0
0.545454545454545	1	0.615384615384615	0.453781512605042	0.545454545454545	1	0.615384615384615	0.453781512605042	0.545454545454545	1	0.615384615384615	0.453781512605042
0.545454545454545	0.666666666666667	0.346153846153846	0.210714285714286	0.545454545454545	0.736842105263158	0.423076923076923	0.272388059701493	0.545454545454545	0.636363636363636	0.307692307692308	0.181818181818182
1	0.5	0.461538461538462	0	0.923076923076923	0.608695652173913	0.615384615384615	0.326424870466321	0.923076923076923	0.583333333333333	0.576923076923077	0.264781491002571
0.571428571428571	1	0.653846153846154	0.503184713375796	0.571428571428571	1	0.653846153846154	0.503184713375796	0.521739130434783	1	0.576923076923077	0.402922755741127
0.857142857142857	0.736842105263158	0.730769230769231	0.545	0.6	0.636363636363636	0.384615384615385	0.235294117647059	0.631578947368421	0.777777777777778	0.576923076923077	0.417515274949083
0.545454545454545	1	0.615384615384615	0.453781512605042	0.545454545454545	0.933333333333333	0.576923076923077	0.413934426229508	0.75	0.823529411764706	0.730769230769231	0.580645161290323
0.857142857142857	0.777777777777778	0.769230769230769	0.606060606060606	0.857142857142857	0.666666666666667	0.653846153846154	0.426470588235294	0.8	0.736842105263158	0.692307692307692	0.509433962264151
0.545454545454545	0.875	0.538461538461538	0.376	0.75	0.5	0.307692307692308	0.064	0.705882352941176	0.636363636363636	0.5	0.305954825462012
0.8	0.666666666666667	0.615384615384615	0.400921658986175	0.75	0.636363636363636	0.538461538461538	0.327586206896552	0.631578947368421	0.823529411764706	0.615384615384615	0.460580912863071
0.75	0.777777777777778	0.692307692307692	0.527272727272727	0.75	0.777777777777778	0.692307692307692	0.527272727272727	1	0.636363636363636	0.692307692307692	0.409090909090909
0.545454545454545	1	0.615384615384615	0.453781512605042	0.571428571428571	1	0.653846153846154	0.503184713375796	0.8	1	0.884615384615385	0.804511278195489
0.545454545454545	0.875	0.538461538461538	0.376	0.545454545454545	0.933333333333333	0.576923076923077	0.413934426229508	0.545454545454545	0.7	0.384615384615385	0.240875912408759
0.545454545454545	0.933333333333333	0.576923076923077	0.413934426229508	0.545454545454545	0.933333333333333	0.576923076923077	0.413934426229508	0.545454545454545	0.933333333333333	0.576923076923077	0.413934426229508
0.545454545454545	1	0.615384615384615	0.453781512605042	0.545454545454545	1	0.615384615384615	0.453781512605042	0.545454545454545	0.875	0.538461538461538	0.376
1	0.666666666666667	0.730769230769231	0.48	0.857142857142857	0.5	0.384615384615385	0.0458715596330275	1	0.538461538461538	0.538461538461538	0.133333333333333
0.545454545454545	1	0.615384615384615	0.453781512605042	0.545454545454545	1	0.615384615384615	0.453781512605042	0.545454545454545	1	0.615384615384615	0.453781512605042
0.923076923076923	0.583333333333333	0.576923076923077	0.264781491002571	0.923076923076923	0.583333333333333	0.576923076923077	0.264781491002571	0.857142857142857	0.666666666666667	0.653846153846154	0.426470588235294
0.545454545454545	1	0.615384615384615	0.453781512605042	0.545454545454545	0.823529411764706	0.5	0.33984375	0.571428571428571	0.875	0.576923076923077	0.419878296146045
1	0.5	0.461538461538462	0	0.923076923076923	0.538461538461538	0.5	0.144303797468354	1	0.538461538461538	0.538461538461538	0.133333333333333
0.571428571428571	0.875	0.576923076923077	0.419878296146045	0.705882352941176	0.583333333333333	0.423076923076923	0.221556886227545	0.666666666666667	0.538461538461538	0.307692307692308	0.133333333333333
0.6	1	0.692307692307692	0.551724137931034	0.5	1	0.538461538461538	0.35	0.521739130434783	1	0.576923076923077	0.402922755741127
0.75	0.777777777777778	0.692307692307692	0.527272727272727	0.75	0.777777777777778	0.692307692307692	0.527272727272727	0.75	0.933333333333333	0.807692307692308	0.691943127962085
0.857142857142857	0.608695652173913	0.576923076923077	0.3125	0.857142857142857	0.608695652173913	0.576923076923077	0.3125	0.8	0.777777777777778	0.730769230769231	0.56563245823389
0.545454545454545	1	0.615384615384615	0.453781512605042	0.545454545454545	1	0.615384615384615	0.453781512605042	0.545454545454545	1	0.615384615384615	0.453781512605042
0.545454545454545	1	0.615384615384615	0.453781512605042	0.545454545454545	1	0.615384615384615	0.453781512605042	0.545454545454545	1	0.615384615384615	0.453781512605042
1	0.5	0.461538461538462	0	1	0.5	0.461538461538462	0	1	0.608695652173913	0.653846153846154	0.338983050847458
0.521739130434783	0.777777777777778	0.423076923076923	0.265536723163842	0.521739130434783	0.823529411764706	0.461538461538462	0.297297297297297	0.631578947368421	0.608695652173913	0.384615384615385	0.223880597014925
0.857142857142857	0.56	0.5	0.202830188679245	0.571428571428571	0.875	0.576923076923077	0.419878296146045	0.705882352941176	0.7	0.576923076923077	0.395348837209302
0.923076923076923	0.666666666666667	0.692307692307692	0.452631578947368	0.923076923076923	0.608695652173913	0.615384615384615	0.326424870466321	0.923076923076923	0.636363636363636	0.653846153846154	0.389033942558747
0.75	0.736842105263158	0.653846153846154	0.475336322869955	0.75	0.875	0.769230769230769	0.635514018691589	0.75	0.875	0.769230769230769	0.635514018691589
0.545454545454545	1	0.615384615384615	0.453781512605042	0.545454545454545	1	0.615384615384615	0.453781512605042	0.545454545454545	1	0.615384615384615	0.453781512605042
0.545454545454545	0.933333333333333	0.576923076923077	0.413934426229508	0.545454545454545	1	0.615384615384615	0.453781512605042	0.571428571428571	1	0.653846153846154	0.503184713375796
1	0.5	0.461538461538462	0	1	0.5	0.461538461538462	0	1	0.5	0.461538461538462	0
0.545454545454545	0.666666666666667	0.346153846153846	0.210714285714286	0.545454545454545	0.777777777777778	0.461538461538462	0.305343511450382	0.631578947368421	0.608695652173913	0.384615384615385	0.223880597014925
0.8	0.875	0.807692307692308	0.682151589242054	0.545454545454545	1	0.615384615384615	0.453781512605042	0.857142857142857	0.875	0.846153846153846	0.731958762886598
0.545454545454545	1	0.615384615384615	0.453781512605042	0.545454545454545	1	0.615384615384615	0.453781512605042	0.666666666666667	0.736842105263158	0.576923076923077	0.409090909090909
0.545454545454545	1	0.615384615384615	0.453781512605042	0.545454545454545	1	0.615384615384615	0.453781512605042	0.6	0.823529411764706	0.576923076923077	0.421052631578947
0.545454545454545	1	0.615384615384615	0.453781512605042	0.545454545454545	1	0.615384615384615	0.453781512605042	0.545454545454545	1	0.615384615384615	0.453781512605042
0.545454545454545	1	0.615384615384615	0.453781512605042	0.545454545454545	1	0.615384615384615	0.453781512605042	0.545454545454545	1	0.615384615384615	0.453781512605042
0.75	0.823529411764706	0.730769230769231	0.580645161290323	0.545454545454545	1	0.615384615384615	0.453781512605042	0.857142857142857	0.823529411764706	0.807692307692308	0.668367346938776
0.923076923076923	0.608695652173913	0.615384615384615	0.326424870466321	0.923076923076923	0.608695652173913	0.615384615384615	0.326424870466321	0.923076923076923	0.608695652173913	0.615384615384615	0.326424870466321
0.545454545454545	1	0.615384615384615	0.453781512605042	0.545454545454545	1	0.615384615384615	0.453781512605042	0.545454545454545	0.777777777777778	0.461538461538462	0.305343511450382
0.545454545454545	1	0.615384615384615	0.453781512605042	0.545454545454545	1	0.615384615384615	0.453781512605042	0.545454545454545	1	0.615384615384615	0.453781512605042
1	0.5	0.461538461538462	0	0.857142857142857	0.56	0.5	0.202830188679245	0.75	0.666666666666667	0.576923076923077	0.375545851528384
0.8	0.777777777777778	0.730769230769231	0.56563245823389	0.6	1	0.692307692307692	0.551724137931034	0.705882352941176	0.933333333333333	0.769230769230769	0.643835616438356
0.545454545454545	1	0.615384615384615	0.453781512605042	0.8	0.875	0.807692307692308	0.682151589242054	0.857142857142857	0.7	0.692307692307692	0.485148514851485
0.521739130434783	1	0.576923076923077	0.402922755741127	0.521739130434783	0.933333333333333	0.538461538461538	0.365853658536585	0.666666666666667	0.875	0.692307692307692	0.547826086956522
0.75	0.5	0.307692307692308	0.064	0.75	0.5	0.307692307692308	0.064	0.75	0.5	0.307692307692308	0.064
0.75	0.823529411764706	0.730769230769231	0.580645161290323	0.75	0.875	0.769230769230769	0.635514018691589	0.923076923076923	0.736842105263158	0.769230769230769	0.582887700534759
