# Supplementary material for: Predicting seismic-induced liquefaction through ensemble learning frameworks
Source: Sci Rep. 2019 Aug 13;9:11786. doi: 10.1038/s41598-019-48044-0 (PMC6692379; doi:10.1038/s41598-019-48044-0)
Supplement: Supplementary file 8 — Dataset 7 [file 41598_2019_48044_MOESM8_ESM.zip]

Archive with 40 entries (40 files):
- Variable_Importance_Result_ANN_Acceleration.csv
- Variable_Importance_Result_ANN_Avg_Grain_Size.csv
- Variable_Importance_Result_ANN_Dynamic_Shear_Stress.csv
- Variable_Importance_Result_ANN_Earthquake_Magnitude.csv
- Variable_Importance_Result_ANN_Effective_Stress.csv
- Variable_Importance_Result_ANN_Fines_Content.csv
- Variable_Importance_Result_ANN_Normalized_SPT.csv
- Variable_Importance_Result_ANN_Total_Stress.csv
- Variable_Importance_Result_DT_Acceleration.csv
- Variable_Importance_Result_DT_Avg_Grain_Size.csv
- Variable_Importance_Result_DT_Dynamic_Shear_Stress.csv
- Variable_Importance_Result_DT_Earthquake_Magnitude.csv
- Variable_Importance_Result_DT_Effective_Stress.csv
- Variable_Importance_Result_DT_Fines_Content.csv
- Variable_Importance_Result_DT_Normalized_SPT.csv
- Variable_Importance_Result_DT_Total_Stress.csv
- Variable_Importance_Result_ELM_Acceleration.csv
- Variable_Importance_Result_ELM_Avg_Grain_Size.csv
- Variable_Importance_Result_ELM_Dynamic_Shear_Stress.csv
- Variable_Importance_Result_ELM_Earthquake_Magnitude.csv
- Variable_Importance_Result_ELM_Effective_Stress.csv
- Variable_Importance_Result_ELM_Fines_Content.csv
- Variable_Importance_Result_ELM_Normalized_SPT.csv
- Variable_Importance_Result_ELM_Total_Stress.csv
- Variable_Importance_Result_LR_Acceleration.csv
- Variable_Importance_Result_LR_Avg_Grain_Size.csv
- Variable_Importance_Result_LR_Dynamic_Shear_Stress.csv
- Variable_Importance_Result_LR_Earthquake_Magnitude.csv
- Variable_Importance_Result_LR_Effective_Stress.csv
- Variable_Importance_Result_LR_Fines_Content.csv
- Variable_Importance_Result_LR_Normalized_SPT.csv
- Variable_Importance_Result_LR_Total_Stress.csv
- Variable_Importance_Result_SVM_Acceleration.csv
- Variable_Importance_Result_SVM_Avg_Grain_Size.csv
- Variable_Importance_Result_SVM_Dynamic_Shear_Stress.csv
- Variable_Importance_Result_SVM_Earthquake_Magnitude.csv
- Variable_Importance_Result_SVM_Effective_Stress.csv
- Variable_Importance_Result_SVM_Fines_Content.csv
- Variable_Importance_Result_SVM_Normalized_SPT.csv
- Variable_Importance_Result_SVM_Total_Stress.csv
