# Supplementary material for: Predicting seismic-induced liquefaction through ensemble learning frameworks
Source: Sci Rep. 2019 Aug 13;9:11786. doi: 10.1038/s41598-019-48044-0 (PMC6692379; doi:10.1038/s41598-019-48044-0)
Supplement: Supplementary file 8 — Dataset 7 [file 41598_2019_48044_MOESM8_ESM.zip › Variable_Importance_Result_ANN_Acceleration.csv]

False_Positive_Bagging	False_Negative_Bagging	Accuracy_Bagging	Kappa_Bagging	False_Positive_Stacking	False_Negative_Stacking	Accuracy_Stacking	Kappa_Stacking	False_Positive_Boosting	False_Negative_Boosting	Accuracy_Boosting	Kappa_Boosting
0.705882352941176	0.823529411764706	0.692307692307692	0.539823008849557	0.705882352941176	0.823529411764706	0.692307692307692	0.539823008849557	0.923076923076923	0.608695652173913	0.615384615384615	0.326424870466321
1	0.5	0.461538461538462	0	1	0.5	0.461538461538462	0	0.923076923076923	0.7	0.730769230769231	0.517241379310345
0.705882352941176	0.823529411764706	0.692307692307692	0.539823008849557	0.705882352941176	0.823529411764706	0.692307692307692	0.539823008849557	0.923076923076923	0.7	0.730769230769231	0.517241379310345
0.923076923076923	0.777777777777778	0.807692307692308	0.649595687331537	0.923076923076923	0.777777777777778	0.807692307692308	0.649595687331537	0.8	0.933333333333333	0.846153846153846	0.742574257425743
0.545454545454545	0.777777777777778	0.461538461538462	0.305343511450382	0.545454545454545	0.777777777777778	0.461538461538462	0.305343511450382	0.923076923076923	0.636363636363636	0.653846153846154	0.389033942558747
1	0.636363636363636	0.692307692307692	0.409090909090909	1	0.636363636363636	0.692307692307692	0.409090909090909	0.6	0.933333333333333	0.653846153846154	0.506329113924051
0.923076923076923	0.875	0.884615384615385	0.786301369863014	0.923076923076923	0.875	0.884615384615385	0.786301369863014	0.857142857142857	0.823529411764706	0.807692307692308	0.668367346938776
1	0.5	0.461538461538462	0	1	0.5	0.461538461538462	0	1	0.736842105263158	0.807692307692308	0.624277456647399
0.923076923076923	0.823529411764706	0.846153846153846	0.717391304347826	0.923076923076923	0.823529411764706	0.846153846153846	0.717391304347826	1	0.823529411764706	0.884615384615385	0.771929824561403
1	0.636363636363636	0.692307692307692	0.409090909090909	1	0.636363636363636	0.692307692307692	0.409090909090909	0.857142857142857	0.823529411764706	0.807692307692308	0.668367346938776
0.631578947368421	0.933333333333333	0.692307692307692	0.551724137931034	0.631578947368421	0.933333333333333	0.692307692307692	0.551724137931034	0.571428571428571	0.636363636363636	0.346153846153846	0.209302325581395
0.571428571428571	0.933333333333333	0.615384615384615	0.460580912863071	0.571428571428571	0.933333333333333	0.615384615384615	0.460580912863071	0.5	1	0.538461538461538	0.35
0.857142857142857	0.736842105263158	0.730769230769231	0.545	0.857142857142857	0.736842105263158	0.730769230769231	0.545	0.857142857142857	0.933333333333333	0.884615384615385	0.796875
0.705882352941176	0.736842105263158	0.615384615384615	0.44206008583691	0.705882352941176	0.736842105263158	0.615384615384615	0.44206008583691	0.75	0.538461538461538	0.384615384615385	0.147540983606557
0.666666666666667	0.7	0.538461538461538	0.365853658536585	0.666666666666667	0.7	0.538461538461538	0.365853658536585	0.857142857142857	0.933333333333333	0.884615384615385	0.796875
0.857142857142857	0.823529411764706	0.807692307692308	0.668367346938776	0.857142857142857	0.823529411764706	0.807692307692308	0.668367346938776	0.8	0.823529411764706	0.769230769230769	0.623188405797101
0.8	0.777777777777778	0.730769230769231	0.56563245823389	0.8	0.777777777777778	0.730769230769231	0.56563245823389	0.923076923076923	0.538461538461538	0.5	0.144303797468354
0.8	0.56	0.461538461538462	0.198237885462555	0.8	0.56	0.461538461538462	0.198237885462555	1	0.608695652173913	0.653846153846154	0.338983050847458
0.571428571428571	1	0.653846153846154	0.503184713375796	0.571428571428571	1	0.653846153846154	0.503184713375796	0.6	0.56	0.269230769230769	0.139372822299652
0.923076923076923	0.933333333333333	0.923076923076923	0.856353591160221	0.923076923076923	0.933333333333333	0.923076923076923	0.856353591160221	0.75	1	0.846153846153846	0.75
0.8	0.875	0.807692307692308	0.682151589242054	0.8	0.875	0.807692307692308	0.682151589242054	0.5	0.875	0.461538461538462	0.283464566929134
0.857142857142857	1	0.923076923076923	0.863157894736842	0.857142857142857	1	0.923076923076923	0.863157894736842	0.705882352941176	1	0.807692307692308	0.698375870069606
0.923076923076923	0.56	0.538461538461538	0.204081632653061	0.923076923076923	0.56	0.538461538461538	0.204081632653061	1	0.56	0.576923076923077	0.201117318435754
0.705882352941176	0.875	0.730769230769231	0.591011235955056	0.705882352941176	0.875	0.730769230769231	0.591011235955056	0.923076923076923	0.608695652173913	0.615384615384615	0.326424870466321
0.705882352941176	0.823529411764706	0.692307692307692	0.539823008849557	0.705882352941176	0.823529411764706	0.692307692307692	0.539823008849557	0.857142857142857	0.933333333333333	0.884615384615385	0.796875
0.857142857142857	0.823529411764706	0.807692307692308	0.668367346938776	0.857142857142857	0.823529411764706	0.807692307692308	0.668367346938776	0.857142857142857	0.933333333333333	0.884615384615385	0.796875
0.923076923076923	0.933333333333333	0.923076923076923	0.856353591160221	0.923076923076923	0.933333333333333	0.923076923076923	0.856353591160221	0.857142857142857	0.933333333333333	0.884615384615385	0.796875
0.705882352941176	0.636363636363636	0.5	0.305954825462012	0.705882352941176	0.636363636363636	0.5	0.305954825462012	0.923076923076923	0.518518518518519	0.461538461538462	0.085427135678392
0.705882352941176	0.875	0.730769230769231	0.591011235955056	0.705882352941176	0.875	0.730769230769231	0.591011235955056	0.705882352941176	0.933333333333333	0.769230769230769	0.643835616438356
0.857142857142857	0.538461538461538	0.461538461538462	0.149532710280374	0.857142857142857	0.538461538461538	0.461538461538462	0.149532710280374	0.857142857142857	0.823529411764706	0.807692307692308	0.668367346938776
0.8	0.875	0.807692307692308	0.682151589242054	0.8	0.875	0.807692307692308	0.682151589242054	0.857142857142857	0.933333333333333	0.884615384615385	0.796875
0.923076923076923	0.7	0.730769230769231	0.517241379310345	0.923076923076923	0.7	0.730769230769231	0.517241379310345	0.571428571428571	0.7	0.423076923076923	0.273743016759777
1	0.583333333333333	0.615384615384615	0.269662921348315	1	0.583333333333333	0.615384615384615	0.269662921348315	0.923076923076923	0.933333333333333	0.923076923076923	0.856353591160221
0.857142857142857	0.736842105263158	0.730769230769231	0.545	0.857142857142857	0.736842105263158	0.730769230769231	0.545	0.8	0.823529411764706	0.769230769230769	0.623188405797101
0.8	0.636363636363636	0.576923076923077	0.348519362186788	0.8	0.636363636363636	0.576923076923077	0.348519362186788	1	0.5	0.461538461538462	0
0.75	0.875	0.769230769230769	0.635514018691589	0.75	0.875	0.769230769230769	0.635514018691589	0.666666666666667	0.875	0.692307692307692	0.547826086956522
0.923076923076923	0.875	0.884615384615385	0.786301369863014	0.923076923076923	0.875	0.884615384615385	0.786301369863014	0.923076923076923	0.875	0.884615384615385	0.786301369863014
0.705882352941176	0.875	0.730769230769231	0.591011235955056	0.705882352941176	0.875	0.730769230769231	0.591011235955056	0.666666666666667	0.823529411764706	0.653846153846154	0.5
0.6	0.636363636363636	0.384615384615385	0.235294117647059	0.6	0.636363636363636	0.384615384615385	0.235294117647059	0.6	0.608695652173913	0.346153846153846	0.202166064981949
0.631578947368421	0.777777777777778	0.576923076923077	0.417515274949083	0.631578947368421	0.777777777777778	0.576923076923077	0.417515274949083	0.923076923076923	0.823529411764706	0.846153846153846	0.717391304347826
0.8	1	0.884615384615385	0.804511278195489	0.8	1	0.884615384615385	0.804511278195489	1	0.7	0.769230769230769	0.551724137931034
0.75	0.875	0.769230769230769	0.635514018691589	0.75	0.875	0.769230769230769	0.635514018691589	0.6	0.875	0.615384615384615	0.462809917355372
0.923076923076923	0.875	0.884615384615385	0.786301369863014	0.923076923076923	0.875	0.884615384615385	0.786301369863014	0.75	0.636363636363636	0.538461538461538	0.327586206896552
0.75	0.736842105263158	0.653846153846154	0.475336322869955	0.75	0.736842105263158	0.653846153846154	0.475336322869955	0.75	0.823529411764706	0.730769230769231	0.580645161290323
0.923076923076923	0.823529411764706	0.846153846153846	0.717391304347826	0.923076923076923	0.823529411764706	0.846153846153846	0.717391304347826	0.75	0.823529411764706	0.730769230769231	0.580645161290323
0.8	0.875	0.807692307692308	0.682151589242054	0.8	0.875	0.807692307692308	0.682151589242054	1	0.823529411764706	0.884615384615385	0.771929824561403
0.5	0.875	0.461538461538462	0.283464566929134	0.5	0.875	0.461538461538462	0.283464566929134	0.8	0.777777777777778	0.730769230769231	0.56563245823389
0.666666666666667	0.823529411764706	0.653846153846154	0.5	0.666666666666667	0.823529411764706	0.653846153846154	0.5	0.75	0.933333333333333	0.807692307692308	0.691943127962085
0.857142857142857	0.777777777777778	0.769230769230769	0.606060606060606	0.857142857142857	0.777777777777778	0.769230769230769	0.606060606060606	0.923076923076923	0.777777777777778	0.807692307692308	0.649595687331537
1	0.636363636363636	0.692307692307692	0.409090909090909	1	0.636363636363636	0.692307692307692	0.409090909090909	0.923076923076923	0.538461538461538	0.5	0.144303797468354
0.6	0.823529411764706	0.576923076923077	0.421052631578947	0.6	0.823529411764706	0.576923076923077	0.421052631578947	1	0.777777777777778	0.846153846153846	0.697674418604651
0.6	1	0.692307692307692	0.551724137931034	0.6	1	0.692307692307692	0.551724137931034	0.923076923076923	0.7	0.730769230769231	0.517241379310345
1	0.666666666666667	0.730769230769231	0.48	1	0.666666666666667	0.730769230769231	0.48	0.8	0.636363636363636	0.576923076923077	0.348519362186788
0.923076923076923	0.823529411764706	0.846153846153846	0.717391304347826	0.923076923076923	0.823529411764706	0.846153846153846	0.717391304347826	0.631578947368421	0.875	0.653846153846154	0.505285412262157
0.857142857142857	0.823529411764706	0.807692307692308	0.668367346938776	0.857142857142857	0.823529411764706	0.807692307692308	0.668367346938776	0.8	0.823529411764706	0.769230769230769	0.623188405797101
0.8	0.823529411764706	0.769230769230769	0.623188405797101	0.8	0.823529411764706	0.769230769230769	0.623188405797101	0.857142857142857	0.875	0.846153846153846	0.731958762886598
0.8	0.933333333333333	0.846153846153846	0.742574257425743	0.8	0.933333333333333	0.846153846153846	0.742574257425743	0.857142857142857	0.736842105263158	0.730769230769231	0.545
1	0.777777777777778	0.846153846153846	0.697674418604651	1	0.777777777777778	0.846153846153846	0.697674418604651	0.8	0.823529411764706	0.769230769230769	0.623188405797101
0.923076923076923	0.875	0.884615384615385	0.786301369863014	0.923076923076923	0.875	0.884615384615385	0.786301369863014	0.857142857142857	0.823529411764706	0.807692307692308	0.668367346938776
0.923076923076923	0.736842105263158	0.769230769230769	0.582887700534759	0.923076923076923	0.736842105263158	0.769230769230769	0.582887700534759	0.923076923076923	0.7	0.730769230769231	0.517241379310345
0.8	0.777777777777778	0.730769230769231	0.56563245823389	0.8	0.777777777777778	0.730769230769231	0.56563245823389	0.923076923076923	0.823529411764706	0.846153846153846	0.717391304347826
0.923076923076923	0.823529411764706	0.846153846153846	0.717391304347826	0.923076923076923	0.823529411764706	0.846153846153846	0.717391304347826	0.8	0.636363636363636	0.576923076923077	0.348519362186788
0.857142857142857	0.777777777777778	0.769230769230769	0.606060606060606	0.857142857142857	0.777777777777778	0.769230769230769	0.606060606060606	0.857142857142857	0.933333333333333	0.884615384615385	0.796875
0.666666666666667	0.875	0.692307692307692	0.547826086956522	0.666666666666667	0.875	0.692307692307692	0.547826086956522	0.705882352941176	0.777777777777778	0.653846153846154	0.490196078431373
0.923076923076923	0.666666666666667	0.692307692307692	0.452631578947368	0.923076923076923	0.666666666666667	0.692307692307692	0.452631578947368	1	0.636363636363636	0.692307692307692	0.409090909090909
0.857142857142857	0.736842105263158	0.730769230769231	0.545	0.857142857142857	0.736842105263158	0.730769230769231	0.545	0.923076923076923	0.933333333333333	0.923076923076923	0.856353591160221
0.8	0.777777777777778	0.730769230769231	0.56563245823389	0.8	0.777777777777778	0.730769230769231	0.56563245823389	0.8	0.875	0.807692307692308	0.682151589242054
0.666666666666667	0.933333333333333	0.730769230769231	0.597345132743363	0.666666666666667	0.933333333333333	0.730769230769231	0.597345132743363	0.8	0.823529411764706	0.769230769230769	0.623188405797101
0.545454545454545	0.875	0.538461538461538	0.376	0.545454545454545	0.875	0.538461538461538	0.376	0.6	0.933333333333333	0.653846153846154	0.506329113924051
0.923076923076923	0.823529411764706	0.846153846153846	0.717391304347826	0.923076923076923	0.823529411764706	0.846153846153846	0.717391304347826	0.923076923076923	1	0.961538461538462	0.927576601671309
0.631578947368421	0.636363636363636	0.423076923076923	0.259962049335863	0.631578947368421	0.636363636363636	0.423076923076923	0.259962049335863	0.5	1	0.538461538461538	0.35
0.666666666666667	0.933333333333333	0.730769230769231	0.597345132743363	0.666666666666667	0.933333333333333	0.730769230769231	0.597345132743363	0.705882352941176	0.823529411764706	0.692307692307692	0.539823008849557
0.631578947368421	0.875	0.653846153846154	0.505285412262157	0.631578947368421	0.875	0.653846153846154	0.505285412262157	0.545454545454545	0.933333333333333	0.576923076923077	0.413934426229508
1	0.5	0.461538461538462	0	1	0.5	0.461538461538462	0	0.923076923076923	0.777777777777778	0.807692307692308	0.649595687331537
1	0.875	0.923076923076923	0.847058823529412	1	0.875	0.923076923076923	0.847058823529412	0.857142857142857	0.56	0.5	0.202830188679245
1	0.823529411764706	0.884615384615385	0.771929824561403	1	0.823529411764706	0.884615384615385	0.771929824561403	0.705882352941176	1	0.807692307692308	0.698375870069606
0.6	0.666666666666667	0.423076923076923	0.269662921348315	0.6	0.666666666666667	0.423076923076923	0.269662921348315	0.923076923076923	0.666666666666667	0.692307692307692	0.452631578947368
0.5	1	0.538461538461538	0.35	0.5	1	0.538461538461538	0.35	0.705882352941176	0.875	0.730769230769231	0.591011235955056
0.75	0.933333333333333	0.807692307692308	0.691943127962085	0.75	0.933333333333333	0.807692307692308	0.691943127962085	0.75	0.7	0.615384615384615	0.424778761061947
0.923076923076923	0.875	0.884615384615385	0.786301369863014	0.923076923076923	0.875	0.884615384615385	0.786301369863014	0.75	0.933333333333333	0.807692307692308	0.691943127962085
0.705882352941176	1	0.807692307692308	0.698375870069606	0.705882352941176	1	0.807692307692308	0.698375870069606	0.8	1	0.884615384615385	0.804511278195489
0.923076923076923	0.5	0.423076923076923	0.0274314214463841	0.923076923076923	0.5	0.423076923076923	0.0274314214463841	0.571428571428571	0.666666666666667	0.384615384615385	0.240875912408759
0.857142857142857	0.875	0.846153846153846	0.731958762886598	0.857142857142857	0.875	0.846153846153846	0.731958762886598	0.923076923076923	0.933333333333333	0.923076923076923	0.856353591160221
1	0.583333333333333	0.615384615384615	0.269662921348315	1	0.583333333333333	0.615384615384615	0.269662921348315	0.923076923076923	0.777777777777778	0.807692307692308	0.649595687331537
0.923076923076923	0.7	0.730769230769231	0.517241379310345	0.923076923076923	0.7	0.730769230769231	0.517241379310345	0.923076923076923	0.875	0.884615384615385	0.786301369863014
0.6	0.538461538461538	0.230769230769231	0.10958904109589	0.6	0.538461538461538	0.230769230769231	0.10958904109589	1	0.583333333333333	0.615384615384615	0.269662921348315
0.857142857142857	0.777777777777778	0.769230769230769	0.606060606060606	0.857142857142857	0.777777777777778	0.769230769230769	0.606060606060606	0.705882352941176	0.7	0.576923076923077	0.395348837209302
0.631578947368421	0.608695652173913	0.384615384615385	0.223880597014925	0.631578947368421	0.608695652173913	0.384615384615385	0.223880597014925	0.705882352941176	0.608695652173913	0.461538461538462	0.263157894736842
0.75	0.933333333333333	0.807692307692308	0.691943127962085	0.75	0.933333333333333	0.807692307692308	0.691943127962085	0.857142857142857	0.933333333333333	0.884615384615385	0.796875
0.8	0.583333333333333	0.5	0.247216035634744	0.8	0.583333333333333	0.5	0.247216035634744	1	0.608695652173913	0.653846153846154	0.338983050847458
0.6	0.875	0.615384615384615	0.462809917355372	0.6	0.875	0.615384615384615	0.462809917355372	1	0.608695652173913	0.653846153846154	0.338983050847458
0.705882352941176	0.777777777777778	0.653846153846154	0.490196078431373	0.705882352941176	0.777777777777778	0.653846153846154	0.490196078431373	1	0.7	0.769230769230769	0.551724137931034
0.8	0.823529411764706	0.769230769230769	0.623188405797101	0.8	0.823529411764706	0.769230769230769	0.623188405797101	0.8	0.875	0.807692307692308	0.682151589242054
0.923076923076923	0.933333333333333	0.923076923076923	0.856353591160221	0.923076923076923	0.933333333333333	0.923076923076923	0.856353591160221	0.923076923076923	1	0.961538461538462	0.927576601671309
0.923076923076923	0.7	0.730769230769231	0.517241379310345	0.923076923076923	0.7	0.730769230769231	0.517241379310345	0.923076923076923	0.823529411764706	0.846153846153846	0.717391304347826
0.6	0.875	0.615384615384615	0.462809917355372	0.6	0.875	0.615384615384615	0.462809917355372	1	0.777777777777778	0.846153846153846	0.697674418604651
0.571428571428571	1	0.653846153846154	0.503184713375796	0.571428571428571	1	0.653846153846154	0.503184713375796	0.666666666666667	0.875	0.692307692307692	0.547826086956522
1	0.823529411764706	0.884615384615385	0.771929824561403	1	0.823529411764706	0.884615384615385	0.771929824561403	0.8	0.736842105263158	0.692307692307692	0.509433962264151
1	0.7	0.769230769230769	0.551724137931034	1	0.7	0.769230769230769	0.551724137931034	1	0.636363636363636	0.692307692307692	0.409090909090909
0.8	0.636363636363636	0.576923076923077	0.348519362186788	0.8	0.636363636363636	0.576923076923077	0.348519362186788	0.75	0.823529411764706	0.730769230769231	0.580645161290323
