# Supplementary material for: Predicting seismic-induced liquefaction through ensemble learning frameworks
Source: Sci Rep. 2019 Aug 13;9:11786. doi: 10.1038/s41598-019-48044-0 (PMC6692379; doi:10.1038/s41598-019-48044-0)
Supplement: Supplementary file 8 — Dataset 7 [file 41598_2019_48044_MOESM8_ESM.zip › Variable_Importance_Result_ANN_Normalized_SPT.csv]

False_Positive_Bagging	False_Negative_Bagging	Accuracy_Bagging	Kappa_Bagging	False_Positive_Stacking	False_Negative_Stacking	Accuracy_Stacking	Kappa_Stacking	False_Positive_Boosting	False_Negative_Boosting	Accuracy_Boosting	Kappa_Boosting
0.666666666666667	0.583333333333333	0.384615384615385	0.206106870229008	0.666666666666667	0.583333333333333	0.384615384615385	0.206106870229008	0.666666666666667	0.636363636363636	0.461538461538462	0.283464566929134
1	0.538461538461538	0.538461538461538	0.133333333333333	1	0.538461538461538	0.538461538461538	0.133333333333333	0.631578947368421	0.666666666666667	0.461538461538462	0.297297297297297
0.705882352941176	0.538461538461538	0.346153846153846	0.141747572815534	0.705882352941176	0.538461538461538	0.346153846153846	0.141747572815534	0.631578947368421	0.777777777777778	0.576923076923077	0.417515274949083
0.857142857142857	0.583333333333333	0.538461538461538	0.257142857142857	0.857142857142857	0.583333333333333	0.538461538461538	0.257142857142857	1	0.5	0.461538461538462	0
0.666666666666667	0.823529411764706	0.653846153846154	0.5	0.666666666666667	0.823529411764706	0.653846153846154	0.5	0.8	0.56	0.461538461538462	0.198237885462555
0.6	0.823529411764706	0.576923076923077	0.421052631578947	0.6	0.823529411764706	0.576923076923077	0.421052631578947	0.545454545454545	0.875	0.538461538461538	0.376
1	0.518518518518519	0.5	0.0662983425414365	1	0.518518518518519	0.5	0.0662983425414365	0.75	0.583333333333333	0.461538461538462	0.235294117647059
0.923076923076923	0.538461538461538	0.5	0.144303797468354	0.923076923076923	0.538461538461538	0.5	0.144303797468354	0.545454545454545	0.875	0.538461538461538	0.376
0.631578947368421	0.7	0.5	0.335952848722986	0.631578947368421	0.7	0.5	0.335952848722986	0.75	0.56	0.423076923076923	0.190871369294606
0.571428571428571	0.666666666666667	0.384615384615385	0.240875912408759	0.571428571428571	0.666666666666667	0.384615384615385	0.240875912408759	0.923076923076923	0.518518518518519	0.461538461538462	0.085427135678392
0.666666666666667	0.608695652173913	0.423076923076923	0.244186046511628	0.666666666666667	0.608695652173913	0.423076923076923	0.244186046511628	0.521739130434783	0.823529411764706	0.461538461538462	0.297297297297297
0.545454545454545	0.777777777777778	0.461538461538462	0.305343511450382	0.545454545454545	0.777777777777778	0.461538461538462	0.305343511450382	0.923076923076923	0.666666666666667	0.692307692307692	0.452631578947368
0.545454545454545	0.933333333333333	0.576923076923077	0.413934426229508	0.545454545454545	0.933333333333333	0.576923076923077	0.413934426229508	0.571428571428571	0.875	0.576923076923077	0.419878296146045
0.857142857142857	0.608695652173913	0.576923076923077	0.3125	0.857142857142857	0.608695652173913	0.576923076923077	0.3125	0.571428571428571	0.875	0.576923076923077	0.419878296146045
0.923076923076923	0.666666666666667	0.692307692307692	0.452631578947368	0.923076923076923	0.666666666666667	0.692307692307692	0.452631578947368	0.923076923076923	0.608695652173913	0.615384615384615	0.326424870466321
0.666666666666667	0.608695652173913	0.423076923076923	0.244186046511628	0.666666666666667	0.608695652173913	0.423076923076923	0.244186046511628	1	0.538461538461538	0.538461538461538	0.133333333333333
0.8	0.7	0.653846153846154	0.454545454545455	0.8	0.7	0.653846153846154	0.454545454545455	0.75	0.666666666666667	0.576923076923077	0.375545851528384
0.545454545454545	0.736842105263158	0.423076923076923	0.272388059701493	0.545454545454545	0.736842105263158	0.423076923076923	0.272388059701493	0.75	0.736842105263158	0.653846153846154	0.475336322869955
0.666666666666667	0.636363636363636	0.461538461538462	0.283464566929134	0.666666666666667	0.636363636363636	0.461538461538462	0.283464566929134	0.75	0.56	0.423076923076923	0.190871369294606
0.8	0.608695652173913	0.538461538461538	0.297297297297297	0.8	0.608695652173913	0.538461538461538	0.297297297297297	0.75	0.608695652173913	0.5	0.280851063829787
0.631578947368421	0.636363636363636	0.423076923076923	0.259962049335863	0.631578947368421	0.636363636363636	0.423076923076923	0.259962049335863	0.75	0.608695652173913	0.5	0.280851063829787
0.631578947368421	0.666666666666667	0.461538461538462	0.297297297297297	0.631578947368421	0.666666666666667	0.461538461538462	0.297297297297297	0.545454545454545	0.7	0.384615384615385	0.240875912408759
1	0.56	0.576923076923077	0.201117318435754	1	0.56	0.576923076923077	0.201117318435754	0.923076923076923	0.736842105263158	0.769230769230769	0.582887700534759
0.666666666666667	0.777777777777778	0.615384615384615	0.453781512605042	0.666666666666667	0.777777777777778	0.615384615384615	0.453781512605042	0.857142857142857	0.777777777777778	0.769230769230769	0.606060606060606
0.545454545454545	1	0.615384615384615	0.453781512605042	0.545454545454545	1	0.615384615384615	0.453781512605042	0.631578947368421	0.636363636363636	0.423076923076923	0.259962049335863
0.75	0.666666666666667	0.576923076923077	0.375545851528384	0.75	0.666666666666667	0.576923076923077	0.375545851528384	0.75	0.777777777777778	0.692307692307692	0.527272727272727
0.6	0.666666666666667	0.423076923076923	0.269662921348315	0.6	0.666666666666667	0.423076923076923	0.269662921348315	0.923076923076923	0.56	0.538461538461538	0.204081632653061
1	0.56	0.576923076923077	0.201117318435754	1	0.56	0.576923076923077	0.201117318435754	0.631578947368421	0.636363636363636	0.423076923076923	0.259962049335863
0.857142857142857	0.636363636363636	0.615384615384615	0.368932038834951	0.857142857142857	0.636363636363636	0.615384615384615	0.368932038834951	0.545454545454545	0.736842105263158	0.423076923076923	0.272388059701493
0.75	0.7	0.615384615384615	0.424778761061947	0.75	0.7	0.615384615384615	0.424778761061947	0.571428571428571	0.823529411764706	0.538461538461538	0.380952380952381
0.75	0.583333333333333	0.461538461538462	0.235294117647059	0.75	0.583333333333333	0.461538461538462	0.235294117647059	1	0.518518518518519	0.5	0.0662983425414365
0.6	0.875	0.615384615384615	0.462809917355372	0.6	0.875	0.615384615384615	0.462809917355372	0.631578947368421	0.608695652173913	0.384615384615385	0.223880597014925
0.8	0.538461538461538	0.423076923076923	0.150326797385621	0.8	0.538461538461538	0.423076923076923	0.150326797385621	0.75	0.56	0.423076923076923	0.190871369294606
0.705882352941176	0.636363636363636	0.5	0.305954825462012	0.705882352941176	0.636363636363636	0.5	0.305954825462012	0.545454545454545	1	0.615384615384615	0.453781512605042
0.75	0.636363636363636	0.538461538461538	0.327586206896552	0.75	0.636363636363636	0.538461538461538	0.327586206896552	0.923076923076923	0.608695652173913	0.615384615384615	0.326424870466321
0.857142857142857	0.636363636363636	0.615384615384615	0.368932038834951	0.857142857142857	0.636363636363636	0.615384615384615	0.368932038834951	0.571428571428571	0.875	0.576923076923077	0.419878296146045
0.571428571428571	1	0.653846153846154	0.503184713375796	0.571428571428571	1	0.653846153846154	0.503184713375796	0.631578947368421	0.666666666666667	0.461538461538462	0.297297297297297
0.705882352941176	0.666666666666667	0.538461538461538	0.35	0.705882352941176	0.666666666666667	0.538461538461538	0.35	0.857142857142857	0.777777777777778	0.769230769230769	0.606060606060606
0.571428571428571	0.636363636363636	0.346153846153846	0.209302325581395	0.571428571428571	0.636363636363636	0.346153846153846	0.209302325581395	0.705882352941176	0.583333333333333	0.423076923076923	0.221556886227545
0.545454545454545	0.736842105263158	0.423076923076923	0.272388059701493	0.545454545454545	0.736842105263158	0.423076923076923	0.272388059701493	0.8	0.5	0.346153846153846	0.0575692963752665
0.521739130434783	0.875	0.5	0.330693069306931	0.521739130434783	0.875	0.5	0.330693069306931	0.8	0.7	0.653846153846154	0.454545454545455
1	0.518518518518519	0.5	0.0662983425414365	1	0.518518518518519	0.5	0.0662983425414365	1	0.518518518518519	0.5	0.0662983425414365
0.8	0.636363636363636	0.576923076923077	0.348519362186788	0.8	0.636363636363636	0.576923076923077	0.348519362186788	0.75	0.608695652173913	0.5	0.280851063829787
0.666666666666667	0.666666666666667	0.5	0.324	0.666666666666667	0.666666666666667	0.5	0.324	0.6	0.777777777777778	0.538461538461538	0.380952380952381
0.857142857142857	0.56	0.5	0.202830188679245	0.857142857142857	0.56	0.5	0.202830188679245	1	0.538461538461538	0.538461538461538	0.133333333333333
0.545454545454545	1	0.615384615384615	0.453781512605042	0.545454545454545	1	0.615384615384615	0.453781512605042	0.857142857142857	0.538461538461538	0.461538461538462	0.149532710280374
0.705882352941176	0.777777777777778	0.653846153846154	0.490196078431373	0.705882352941176	0.777777777777778	0.653846153846154	0.490196078431373	0.521739130434783	0.7	0.346153846153846	0.206463195691203
0.571428571428571	0.608695652173913	0.307692307692308	0.178947368421053	0.571428571428571	0.608695652173913	0.307692307692308	0.178947368421053	0.545454545454545	0.823529411764706	0.5	0.33984375
0.6	0.7	0.461538461538462	0.305343511450382	0.6	0.7	0.461538461538462	0.305343511450382	0.705882352941176	0.7	0.576923076923077	0.395348837209302
0.923076923076923	0.608695652173913	0.615384615384615	0.326424870466321	0.923076923076923	0.608695652173913	0.615384615384615	0.326424870466321	1	0.5	0.461538461538462	0
1	0.5	0.461538461538462	0	1	0.5	0.461538461538462	0	0.5	1	0.538461538461538	0.35
0.631578947368421	0.777777777777778	0.576923076923077	0.417515274949083	0.631578947368421	0.777777777777778	0.576923076923077	0.417515274949083	0.923076923076923	0.583333333333333	0.576923076923077	0.264781491002571
0.857142857142857	0.608695652173913	0.576923076923077	0.3125	0.857142857142857	0.608695652173913	0.576923076923077	0.3125	0.923076923076923	0.538461538461538	0.5	0.144303797468354
0.705882352941176	0.823529411764706	0.692307692307692	0.539823008849557	0.705882352941176	0.823529411764706	0.692307692307692	0.539823008849557	0.521739130434783	0.875	0.5	0.330693069306931
0.857142857142857	0.736842105263158	0.730769230769231	0.545	0.857142857142857	0.736842105263158	0.730769230769231	0.545	0.8	0.777777777777778	0.730769230769231	0.56563245823389
0.75	0.7	0.615384615384615	0.424778761061947	0.75	0.7	0.615384615384615	0.424778761061947	0.631578947368421	0.636363636363636	0.423076923076923	0.259962049335863
0.923076923076923	0.7	0.730769230769231	0.517241379310345	0.923076923076923	0.7	0.730769230769231	0.517241379310345	0.6	0.666666666666667	0.423076923076923	0.269662921348315
0.705882352941176	0.823529411764706	0.692307692307692	0.539823008849557	0.705882352941176	0.823529411764706	0.692307692307692	0.539823008849557	0.571428571428571	0.933333333333333	0.615384615384615	0.460580912863071
0.631578947368421	0.875	0.653846153846154	0.505285412262157	0.631578947368421	0.875	0.653846153846154	0.505285412262157	0.857142857142857	0.583333333333333	0.538461538461538	0.257142857142857
0.923076923076923	0.636363636363636	0.653846153846154	0.389033942558747	0.923076923076923	0.636363636363636	0.653846153846154	0.389033942558747	0.923076923076923	0.636363636363636	0.653846153846154	0.389033942558747
0.923076923076923	0.538461538461538	0.5	0.144303797468354	0.923076923076923	0.538461538461538	0.5	0.144303797468354	0.857142857142857	0.518518518518519	0.423076923076923	0.0972222222222224
0.571428571428571	0.777777777777778	0.5	0.34368932038835	0.571428571428571	0.777777777777778	0.5	0.34368932038835	1	0.56	0.576923076923077	0.201117318435754
0.666666666666667	0.7	0.538461538461538	0.365853658536585	0.666666666666667	0.7	0.538461538461538	0.365853658536585	0.666666666666667	0.636363636363636	0.461538461538462	0.283464566929134
0.6	0.736842105263158	0.5	0.342412451361868	0.6	0.736842105263158	0.5	0.342412451361868	0.75	0.56	0.423076923076923	0.190871369294606
0.923076923076923	0.56	0.538461538461538	0.204081632653061	0.923076923076923	0.56	0.538461538461538	0.204081632653061	0.923076923076923	0.538461538461538	0.5	0.144303797468354
0.666666666666667	0.777777777777778	0.615384615384615	0.453781512605042	0.666666666666667	0.777777777777778	0.615384615384615	0.453781512605042	0.6	0.608695652173913	0.346153846153846	0.202166064981949
0.705882352941176	0.777777777777778	0.653846153846154	0.490196078431373	0.705882352941176	0.777777777777778	0.653846153846154	0.490196078431373	0.571428571428571	0.7	0.423076923076923	0.273743016759777
0.5	1	0.538461538461538	0.35	0.5	1	0.538461538461538	0.35	1	0.518518518518519	0.5	0.0662983425414365
0.521739130434783	0.736842105263158	0.384615384615385	0.235294117647059	0.521739130434783	0.736842105263158	0.384615384615385	0.235294117647059	0.75	0.736842105263158	0.653846153846154	0.475336322869955
0.705882352941176	0.608695652173913	0.461538461538462	0.263157894736842	0.705882352941176	0.608695652173913	0.461538461538462	0.263157894736842	0.75	0.56	0.423076923076923	0.190871369294606
0.631578947368421	0.7	0.5	0.335952848722986	0.631578947368421	0.7	0.5	0.335952848722986	0.705882352941176	0.933333333333333	0.769230769230769	0.643835616438356
0.75	0.636363636363636	0.538461538461538	0.327586206896552	0.75	0.636363636363636	0.538461538461538	0.327586206896552	0.545454545454545	1	0.615384615384615	0.453781512605042
0.923076923076923	0.666666666666667	0.692307692307692	0.452631578947368	0.923076923076923	0.666666666666667	0.692307692307692	0.452631578947368	0.666666666666667	0.636363636363636	0.461538461538462	0.283464566929134
0.6	0.875	0.615384615384615	0.462809917355372	0.6	0.875	0.615384615384615	0.462809917355372	0.857142857142857	0.608695652173913	0.576923076923077	0.3125
0.571428571428571	0.875	0.576923076923077	0.419878296146045	0.571428571428571	0.875	0.576923076923077	0.419878296146045	0.857142857142857	0.56	0.5	0.202830188679245
0.857142857142857	0.7	0.692307692307692	0.485148514851485	0.857142857142857	0.7	0.692307692307692	0.485148514851485	0.8	0.583333333333333	0.5	0.247216035634744
0.6	0.736842105263158	0.5	0.342412451361868	0.6	0.736842105263158	0.5	0.342412451361868	1	0.5	0.461538461538462	0
0.545454545454545	0.777777777777778	0.461538461538462	0.305343511450382	0.545454545454545	0.777777777777778	0.461538461538462	0.305343511450382	0.571428571428571	0.7	0.423076923076923	0.273743016759777
0.705882352941176	0.933333333333333	0.769230769230769	0.643835616438356	0.705882352941176	0.933333333333333	0.769230769230769	0.643835616438356	0.705882352941176	0.777777777777778	0.653846153846154	0.490196078431373
0.75	0.538461538461538	0.384615384615385	0.147540983606557	0.75	0.538461538461538	0.384615384615385	0.147540983606557	0.75	0.56	0.423076923076923	0.190871369294606
0.571428571428571	0.933333333333333	0.615384615384615	0.460580912863071	0.571428571428571	0.933333333333333	0.615384615384615	0.460580912863071	0.75	0.666666666666667	0.576923076923077	0.375545851528384
0.923076923076923	0.5	0.423076923076923	0.0274314214463841	0.923076923076923	0.5	0.423076923076923	0.0274314214463841	0.571428571428571	0.608695652173913	0.307692307692308	0.178947368421053
0.5	1	0.538461538461538	0.35	0.5	1	0.538461538461538	0.35	0.923076923076923	0.538461538461538	0.5	0.144303797468354
0.545454545454545	0.608695652173913	0.269230769230769	0.154109589041096	0.545454545454545	0.608695652173913	0.269230769230769	0.154109589041096	0.705882352941176	0.56	0.384615384615385	0.181102362204724
0.8	0.583333333333333	0.5	0.247216035634744	0.8	0.583333333333333	0.5	0.247216035634744	0.705882352941176	0.736842105263158	0.615384615384615	0.44206008583691
1	0.5	0.461538461538462	0	1	0.5	0.461538461538462	0	1	0.56	0.576923076923077	0.201117318435754
1	0.538461538461538	0.538461538461538	0.133333333333333	1	0.538461538461538	0.538461538461538	0.133333333333333	0.923076923076923	0.608695652173913	0.615384615384615	0.326424870466321
0.666666666666667	0.56	0.346153846153846	0.169172932330827	0.666666666666667	0.56	0.346153846153846	0.169172932330827	0.666666666666667	0.518518518518519	0.269230769230769	0.0985401459854015
0.5	1	0.538461538461538	0.35	0.5	1	0.538461538461538	0.35	0.545454545454545	0.933333333333333	0.576923076923077	0.413934426229508
0.75	0.583333333333333	0.461538461538462	0.235294117647059	0.75	0.583333333333333	0.461538461538462	0.235294117647059	0.857142857142857	0.5	0.384615384615385	0.0458715596330275
0.6	0.875	0.615384615384615	0.462809917355372	0.6	0.875	0.615384615384615	0.462809917355372	0.631578947368421	0.933333333333333	0.692307692307692	0.551724137931034
0.8	0.608695652173913	0.538461538461538	0.297297297297297	0.8	0.608695652173913	0.538461538461538	0.297297297297297	0.666666666666667	0.583333333333333	0.384615384615385	0.206106870229008
0.571428571428571	0.823529411764706	0.538461538461538	0.380952380952381	0.571428571428571	0.823529411764706	0.538461538461538	0.380952380952381	0.571428571428571	0.666666666666667	0.384615384615385	0.240875912408759
0.631578947368421	0.933333333333333	0.692307692307692	0.551724137931034	0.631578947368421	0.933333333333333	0.692307692307692	0.551724137931034	0.5	1	0.538461538461538	0.35
0.8	0.823529411764706	0.769230769230769	0.623188405797101	0.8	0.823529411764706	0.769230769230769	0.623188405797101	0.6	0.823529411764706	0.576923076923077	0.421052631578947
0.545454545454545	0.875	0.538461538461538	0.376	0.545454545454545	0.875	0.538461538461538	0.376	0.545454545454545	0.823529411764706	0.5	0.33984375
0.5	1	0.538461538461538	0.35	0.5	1	0.538461538461538	0.35	0.631578947368421	0.875	0.653846153846154	0.505285412262157
0.75	0.736842105263158	0.653846153846154	0.475336322869955	0.75	0.736842105263158	0.653846153846154	0.475336322869955	0.521739130434783	0.875	0.5	0.330693069306931
0.923076923076923	0.583333333333333	0.576923076923077	0.264781491002571	0.923076923076923	0.583333333333333	0.576923076923077	0.264781491002571	0.857142857142857	0.736842105263158	0.730769230769231	0.545
0.8	0.666666666666667	0.615384615384615	0.400921658986175	0.8	0.666666666666667	0.615384615384615	0.400921658986175	0.8	0.583333333333333	0.5	0.247216035634744
