# Supplementary material for: Predicting seismic-induced liquefaction through ensemble learning frameworks
Source: Sci Rep. 2019 Aug 13;9:11786. doi: 10.1038/s41598-019-48044-0 (PMC6692379; doi:10.1038/s41598-019-48044-0)
Supplement: Supplementary file 8 — Dataset 7 [file 41598_2019_48044_MOESM8_ESM.zip › Variable_Importance_Result_DT_Acceleration.csv]

False_Positive_Bagging	False_Negative_Bagging	Accuracy_Bagging	Kappa_Bagging	False_Positive_Stacking	False_Negative_Stacking	Accuracy_Stacking	Kappa_Stacking	False_Positive_Boosting	False_Negative_Boosting	Accuracy_Boosting	Kappa_Boosting
0.8	0.823529411764706	0.769230769230769	0.623188405797101	0.8	0.823529411764706	0.769230769230769	0.623188405797101	0.666666666666667	1	0.769230769230769	0.648648648648649
1	0.518518518518519	0.5	0.0662983425414365	1	0.518518518518519	0.5	0.0662983425414365	0.666666666666667	0.933333333333333	0.730769230769231	0.597345132743363
0.857142857142857	0.583333333333333	0.538461538461538	0.257142857142857	0.857142857142857	0.583333333333333	0.538461538461538	0.257142857142857	0.8	0.823529411764706	0.769230769230769	0.623188405797101
0.923076923076923	0.583333333333333	0.576923076923077	0.264781491002571	0.923076923076923	0.583333333333333	0.576923076923077	0.264781491002571	0.75	0.736842105263158	0.653846153846154	0.475336322869955
1	0.583333333333333	0.615384615384615	0.269662921348315	1	0.583333333333333	0.615384615384615	0.269662921348315	0.5	1	0.538461538461538	0.35
0.545454545454545	0.823529411764706	0.5	0.33984375	0.545454545454545	0.823529411764706	0.5	0.33984375	1	0.5	0.461538461538462	0
0.666666666666667	0.823529411764706	0.653846153846154	0.5	0.666666666666667	0.823529411764706	0.653846153846154	0.5	0.857142857142857	0.7	0.692307692307692	0.485148514851485
0.705882352941176	0.608695652173913	0.461538461538462	0.263157894736842	0.705882352941176	0.608695652173913	0.461538461538462	0.263157894736842	0.545454545454545	0.933333333333333	0.576923076923077	0.413934426229508
1	0.583333333333333	0.615384615384615	0.269662921348315	1	0.583333333333333	0.615384615384615	0.269662921348315	0.857142857142857	0.933333333333333	0.884615384615385	0.796875
0.857142857142857	0.875	0.846153846153846	0.731958762886598	0.857142857142857	0.875	0.846153846153846	0.731958762886598	0.857142857142857	0.933333333333333	0.884615384615385	0.796875
0.666666666666667	0.875	0.692307692307692	0.547826086956522	0.666666666666667	0.875	0.692307692307692	0.547826086956522	0.75	0.777777777777778	0.692307692307692	0.527272727272727
0.857142857142857	0.583333333333333	0.538461538461538	0.257142857142857	0.857142857142857	0.583333333333333	0.538461538461538	0.257142857142857	0.857142857142857	0.583333333333333	0.538461538461538	0.257142857142857
0.545454545454545	1	0.615384615384615	0.453781512605042	0.545454545454545	1	0.615384615384615	0.453781512605042	0.571428571428571	1	0.653846153846154	0.503184713375796
1	0.5	0.461538461538462	0	1	0.5	0.461538461538462	0	0.666666666666667	1	0.769230769230769	0.648648648648649
1	0.5	0.461538461538462	0	1	0.5	0.461538461538462	0	0.857142857142857	0.5	0.384615384615385	0.0458715596330275
0.75	0.666666666666667	0.576923076923077	0.375545851528384	0.75	0.666666666666667	0.576923076923077	0.375545851528384	0.571428571428571	0.823529411764706	0.538461538461538	0.380952380952381
0.545454545454545	1	0.615384615384615	0.453781512605042	0.545454545454545	1	0.615384615384615	0.453781512605042	0.923076923076923	0.875	0.884615384615385	0.786301369863014
0.857142857142857	0.583333333333333	0.538461538461538	0.257142857142857	0.857142857142857	0.583333333333333	0.538461538461538	0.257142857142857	0.571428571428571	1	0.653846153846154	0.503184713375796
0.857142857142857	0.7	0.692307692307692	0.485148514851485	0.857142857142857	0.7	0.692307692307692	0.485148514851485	0.8	0.777777777777778	0.730769230769231	0.56563245823389
0.75	0.538461538461538	0.384615384615385	0.147540983606557	0.75	0.538461538461538	0.384615384615385	0.147540983606557	0.545454545454545	0.933333333333333	0.576923076923077	0.413934426229508
0.923076923076923	0.636363636363636	0.653846153846154	0.389033942558747	0.923076923076923	0.636363636363636	0.653846153846154	0.389033942558747	0.75	0.875	0.769230769230769	0.635514018691589
0.857142857142857	0.777777777777778	0.769230769230769	0.606060606060606	0.857142857142857	0.777777777777778	0.769230769230769	0.606060606060606	0.545454545454545	1	0.615384615384615	0.453781512605042
1	0.5	0.461538461538462	0	1	0.5	0.461538461538462	0	1	0.5	0.461538461538462	0
0.545454545454545	0.933333333333333	0.576923076923077	0.413934426229508	0.545454545454545	0.933333333333333	0.576923076923077	0.413934426229508	0.545454545454545	0.933333333333333	0.576923076923077	0.413934426229508
0.857142857142857	0.875	0.846153846153846	0.731958762886598	0.857142857142857	0.875	0.846153846153846	0.731958762886598	0.545454545454545	0.933333333333333	0.576923076923077	0.413934426229508
0.923076923076923	0.583333333333333	0.576923076923077	0.264781491002571	0.923076923076923	0.583333333333333	0.576923076923077	0.264781491002571	0.857142857142857	0.583333333333333	0.538461538461538	0.257142857142857
0.923076923076923	0.608695652173913	0.615384615384615	0.326424870466321	0.923076923076923	0.608695652173913	0.615384615384615	0.326424870466321	0.75	0.933333333333333	0.807692307692308	0.691943127962085
0.857142857142857	0.583333333333333	0.538461538461538	0.257142857142857	0.857142857142857	0.583333333333333	0.538461538461538	0.257142857142857	0.857142857142857	0.56	0.5	0.202830188679245
0.923076923076923	0.583333333333333	0.576923076923077	0.264781491002571	0.923076923076923	0.583333333333333	0.576923076923077	0.264781491002571	0.8	0.636363636363636	0.576923076923077	0.348519362186788
1	0.5	0.461538461538462	0	1	0.5	0.461538461538462	0	0.6	0.823529411764706	0.576923076923077	0.421052631578947
0.8	0.666666666666667	0.615384615384615	0.400921658986175	0.8	0.666666666666667	0.615384615384615	0.400921658986175	0.857142857142857	0.518518518518519	0.423076923076923	0.0972222222222224
0.923076923076923	0.666666666666667	0.692307692307692	0.452631578947368	0.923076923076923	0.666666666666667	0.692307692307692	0.452631578947368	0.545454545454545	1	0.615384615384615	0.453781512605042
0.6	0.777777777777778	0.538461538461538	0.380952380952381	0.6	0.777777777777778	0.538461538461538	0.380952380952381	0.6	0.736842105263158	0.5	0.342412451361868
0.705882352941176	0.777777777777778	0.653846153846154	0.490196078431373	0.705882352941176	0.777777777777778	0.653846153846154	0.490196078431373	0.666666666666667	0.823529411764706	0.653846153846154	0.5
1	0.56	0.576923076923077	0.201117318435754	1	0.56	0.576923076923077	0.201117318435754	0.857142857142857	0.56	0.5	0.202830188679245
0.545454545454545	0.933333333333333	0.576923076923077	0.413934426229508	0.545454545454545	0.933333333333333	0.576923076923077	0.413934426229508	0.521739130434783	0.777777777777778	0.423076923076923	0.265536723163842
0.631578947368421	0.777777777777778	0.576923076923077	0.417515274949083	0.631578947368421	0.777777777777778	0.576923076923077	0.417515274949083	0.521739130434783	1	0.576923076923077	0.402922755741127
0.8	0.538461538461538	0.423076923076923	0.150326797385621	0.8	0.538461538461538	0.423076923076923	0.150326797385621	0.5	0.933333333333333	0.5	0.315789473684211
0.631578947368421	0.56	0.307692307692308	0.155234657039711	0.631578947368421	0.56	0.307692307692308	0.155234657039711	0.631578947368421	0.7	0.5	0.335952848722986
0.857142857142857	0.608695652173913	0.576923076923077	0.3125	0.857142857142857	0.608695652173913	0.576923076923077	0.3125	0.545454545454545	1	0.615384615384615	0.453781512605042
0.545454545454545	0.875	0.538461538461538	0.376	0.545454545454545	0.875	0.538461538461538	0.376	0.521739130434783	1	0.576923076923077	0.402922755741127
0.857142857142857	0.777777777777778	0.769230769230769	0.606060606060606	0.857142857142857	0.777777777777778	0.769230769230769	0.606060606060606	0.75	0.875	0.769230769230769	0.635514018691589
0.8	0.583333333333333	0.5	0.247216035634744	0.8	0.583333333333333	0.5	0.247216035634744	0.545454545454545	0.933333333333333	0.576923076923077	0.413934426229508
0.75	1	0.846153846153846	0.75	0.75	1	0.846153846153846	0.75	0.857142857142857	0.777777777777778	0.769230769230769	0.606060606060606
0.8	0.5	0.346153846153846	0.0575692963752665	0.8	0.5	0.346153846153846	0.0575692963752665	0.857142857142857	0.583333333333333	0.538461538461538	0.257142857142857
0.75	0.777777777777778	0.692307692307692	0.527272727272727	0.75	0.777777777777778	0.692307692307692	0.527272727272727	0.857142857142857	0.777777777777778	0.769230769230769	0.606060606060606
0.857142857142857	0.777777777777778	0.769230769230769	0.606060606060606	0.857142857142857	0.777777777777778	0.769230769230769	0.606060606060606	0.545454545454545	1	0.615384615384615	0.453781512605042
0.8	0.777777777777778	0.730769230769231	0.56563245823389	0.8	0.777777777777778	0.730769230769231	0.56563245823389	0.75	0.777777777777778	0.692307692307692	0.527272727272727
0.857142857142857	0.538461538461538	0.461538461538462	0.149532710280374	0.857142857142857	0.538461538461538	0.461538461538462	0.149532710280374	0.545454545454545	0.777777777777778	0.461538461538462	0.305343511450382
0.857142857142857	0.875	0.846153846153846	0.731958762886598	0.857142857142857	0.875	0.846153846153846	0.731958762886598	0.857142857142857	0.875	0.846153846153846	0.731958762886598
0.857142857142857	0.823529411764706	0.807692307692308	0.668367346938776	0.857142857142857	0.823529411764706	0.807692307692308	0.668367346938776	0.857142857142857	0.7	0.692307692307692	0.485148514851485
0.75	1	0.846153846153846	0.75	0.75	1	0.846153846153846	0.75	0.631578947368421	1	0.730769230769231	0.6
1	0.56	0.576923076923077	0.201117318435754	1	0.56	0.576923076923077	0.201117318435754	0.666666666666667	0.636363636363636	0.461538461538462	0.283464566929134
0.75	0.666666666666667	0.576923076923077	0.375545851528384	0.75	0.666666666666667	0.576923076923077	0.375545851528384	0.545454545454545	0.823529411764706	0.5	0.33984375
0.8	0.608695652173913	0.538461538461538	0.297297297297297	0.8	0.608695652173913	0.538461538461538	0.297297297297297	0.857142857142857	0.666666666666667	0.653846153846154	0.426470588235294
0.75	0.933333333333333	0.807692307692308	0.691943127962085	0.75	0.933333333333333	0.807692307692308	0.691943127962085	0.857142857142857	0.875	0.846153846153846	0.731958762886598
0.75	0.608695652173913	0.5	0.280851063829787	0.75	0.608695652173913	0.5	0.280851063829787	0.857142857142857	0.777777777777778	0.769230769230769	0.606060606060606
0.666666666666667	0.736842105263158	0.576923076923077	0.409090909090909	0.666666666666667	0.736842105263158	0.576923076923077	0.409090909090909	0.8	0.5	0.346153846153846	0.0575692963752665
0.545454545454545	1	0.615384615384615	0.453781512605042	0.545454545454545	1	0.615384615384615	0.453781512605042	0.571428571428571	1	0.653846153846154	0.503184713375796
0.8	0.583333333333333	0.5	0.247216035634744	0.8	0.583333333333333	0.5	0.247216035634744	0.857142857142857	0.583333333333333	0.538461538461538	0.257142857142857
0.75	0.777777777777778	0.692307692307692	0.527272727272727	0.75	0.777777777777778	0.692307692307692	0.527272727272727	0.923076923076923	0.666666666666667	0.692307692307692	0.452631578947368
0.705882352941176	0.777777777777778	0.653846153846154	0.490196078431373	0.705882352941176	0.777777777777778	0.653846153846154	0.490196078431373	0.857142857142857	0.736842105263158	0.730769230769231	0.545
0.8	0.777777777777778	0.730769230769231	0.56563245823389	0.8	0.777777777777778	0.730769230769231	0.56563245823389	0.923076923076923	0.7	0.730769230769231	0.517241379310345
0.8	0.777777777777778	0.730769230769231	0.56563245823389	0.8	0.777777777777778	0.730769230769231	0.56563245823389	0.857142857142857	0.666666666666667	0.653846153846154	0.426470588235294
0.75	0.56	0.423076923076923	0.190871369294606	0.75	0.56	0.423076923076923	0.190871369294606	0.857142857142857	0.777777777777778	0.769230769230769	0.606060606060606
0.8	0.7	0.653846153846154	0.454545454545455	0.8	0.7	0.653846153846154	0.454545454545455	0.545454545454545	0.777777777777778	0.461538461538462	0.305343511450382
0.8	0.583333333333333	0.5	0.247216035634744	0.8	0.583333333333333	0.5	0.247216035634744	0.8	0.7	0.653846153846154	0.454545454545455
0.923076923076923	0.608695652173913	0.615384615384615	0.326424870466321	0.923076923076923	0.608695652173913	0.615384615384615	0.326424870466321	0.5	0.933333333333333	0.5	0.315789473684211
0.545454545454545	0.777777777777778	0.461538461538462	0.305343511450382	0.545454545454545	0.777777777777778	0.461538461538462	0.305343511450382	0.545454545454545	0.933333333333333	0.576923076923077	0.413934426229508
0.857142857142857	0.7	0.692307692307692	0.485148514851485	0.857142857142857	0.7	0.692307692307692	0.485148514851485	0.705882352941176	0.933333333333333	0.769230769230769	0.643835616438356
0.923076923076923	0.583333333333333	0.576923076923077	0.264781491002571	0.923076923076923	0.583333333333333	0.576923076923077	0.264781491002571	0.631578947368421	0.777777777777778	0.576923076923077	0.417515274949083
0.545454545454545	1	0.615384615384615	0.453781512605042	0.545454545454545	1	0.615384615384615	0.453781512605042	0.5	1	0.538461538461538	0.35
0.545454545454545	1	0.615384615384615	0.453781512605042	0.545454545454545	1	0.615384615384615	0.453781512605042	0.571428571428571	0.933333333333333	0.615384615384615	0.460580912863071
0.705882352941176	0.777777777777778	0.653846153846154	0.490196078431373	0.705882352941176	0.777777777777778	0.653846153846154	0.490196078431373	0.545454545454545	1	0.615384615384615	0.453781512605042
0.521739130434783	0.875	0.5	0.330693069306931	0.521739130434783	0.875	0.5	0.330693069306931	0.666666666666667	1	0.769230769230769	0.648648648648649
1	0.666666666666667	0.730769230769231	0.48	1	0.666666666666667	0.730769230769231	0.48	0.857142857142857	0.56	0.5	0.202830188679245
0.545454545454545	1	0.615384615384615	0.453781512605042	0.545454545454545	1	0.615384615384615	0.453781512605042	0.5	1	0.538461538461538	0.35
0.631578947368421	1	0.730769230769231	0.6	0.631578947368421	1	0.730769230769231	0.6	0.545454545454545	1	0.615384615384615	0.453781512605042
0.8	0.583333333333333	0.5	0.247216035634744	0.8	0.583333333333333	0.5	0.247216035634744	1	0.518518518518519	0.5	0.0662983425414365
1	0.583333333333333	0.615384615384615	0.269662921348315	1	0.583333333333333	0.615384615384615	0.269662921348315	0.8	0.777777777777778	0.730769230769231	0.56563245823389
0.545454545454545	1	0.615384615384615	0.453781512605042	0.545454545454545	1	0.615384615384615	0.453781512605042	0.545454545454545	1	0.615384615384615	0.453781512605042
0.545454545454545	1	0.615384615384615	0.453781512605042	0.545454545454545	1	0.615384615384615	0.453781512605042	0.6	1	0.692307692307692	0.551724137931034
0.521739130434783	0.875	0.5	0.330693069306931	0.521739130434783	0.875	0.5	0.330693069306931	0.571428571428571	1	0.653846153846154	0.503184713375796
0.923076923076923	0.5	0.423076923076923	0.0274314214463841	0.923076923076923	0.5	0.423076923076923	0.0274314214463841	0.75	0.538461538461538	0.384615384615385	0.147540983606557
0.571428571428571	1	0.653846153846154	0.503184713375796	0.571428571428571	1	0.653846153846154	0.503184713375796	0.857142857142857	0.583333333333333	0.538461538461538	0.257142857142857
1	0.5	0.461538461538462	0	1	0.5	0.461538461538462	0	0.857142857142857	0.518518518518519	0.423076923076923	0.0972222222222224
1	0.518518518518519	0.5	0.0662983425414365	1	0.518518518518519	0.5	0.0662983425414365	0.857142857142857	0.666666666666667	0.653846153846154	0.426470588235294
0.8	0.56	0.461538461538462	0.198237885462555	0.8	0.56	0.461538461538462	0.198237885462555	0.705882352941176	0.518518518518519	0.307692307692308	0.103448275862069
0.75	0.933333333333333	0.807692307692308	0.691943127962085	0.75	0.933333333333333	0.807692307692308	0.691943127962085	0.571428571428571	1	0.653846153846154	0.503184713375796
1	0.583333333333333	0.615384615384615	0.269662921348315	1	0.583333333333333	0.615384615384615	0.269662921348315	1	0.5	0.461538461538462	0
0.666666666666667	0.875	0.692307692307692	0.547826086956522	0.666666666666667	0.875	0.692307692307692	0.547826086956522	0.5	0.933333333333333	0.5	0.315789473684211
1	0.666666666666667	0.730769230769231	0.48	1	0.666666666666667	0.730769230769231	0.48	0.923076923076923	0.823529411764706	0.846153846153846	0.717391304347826
0.666666666666667	0.636363636363636	0.461538461538462	0.283464566929134	0.666666666666667	0.636363636363636	0.461538461538462	0.283464566929134	0.75	0.538461538461538	0.384615384615385	0.147540983606557
0.6	1	0.692307692307692	0.551724137931034	0.6	1	0.692307692307692	0.551724137931034	0.6	0.666666666666667	0.423076923076923	0.269662921348315
0.8	0.7	0.653846153846154	0.454545454545455	0.8	0.7	0.653846153846154	0.454545454545455	0.857142857142857	0.736842105263158	0.730769230769231	0.545
0.545454545454545	1	0.615384615384615	0.453781512605042	0.545454545454545	1	0.615384615384615	0.453781512605042	0.571428571428571	1	0.653846153846154	0.503184713375796
0.857142857142857	1	0.923076923076923	0.863157894736842	0.857142857142857	1	0.923076923076923	0.863157894736842	0.545454545454545	1	0.615384615384615	0.453781512605042
0.75	0.777777777777778	0.692307692307692	0.527272727272727	0.75	0.777777777777778	0.692307692307692	0.527272727272727	0.8	0.636363636363636	0.576923076923077	0.348519362186788
0.545454545454545	0.823529411764706	0.5	0.33984375	0.545454545454545	0.823529411764706	0.5	0.33984375	0.705882352941176	0.875	0.730769230769231	0.591011235955056
1	0.56	0.576923076923077	0.201117318435754	1	0.56	0.576923076923077	0.201117318435754	0.75	0.608695652173913	0.5	0.280851063829787
