# Supplementary material for: Predicting seismic-induced liquefaction through ensemble learning frameworks
Source: Sci Rep. 2019 Aug 13;9:11786. doi: 10.1038/s41598-019-48044-0 (PMC6692379; doi:10.1038/s41598-019-48044-0)
Supplement: Supplementary file 8 — Dataset 7 [file 41598_2019_48044_MOESM8_ESM.zip › Variable_Importance_Result_DT_Earthquake_Magnitude.csv]

False_Positive_Bagging	False_Negative_Bagging	Accuracy_Bagging	Kappa_Bagging	False_Positive_Stacking	False_Negative_Stacking	Accuracy_Stacking	Kappa_Stacking	False_Positive_Boosting	False_Negative_Boosting	Accuracy_Boosting	Kappa_Boosting
0.571428571428571	1	0.653846153846154	0.503184713375796	0.571428571428571	1	0.653846153846154	0.503184713375796	0.571428571428571	1	0.653846153846154	0.503184713375796
0.75	0.823529411764706	0.730769230769231	0.580645161290323	0.75	0.823529411764706	0.730769230769231	0.580645161290323	0.571428571428571	0.875	0.576923076923077	0.419878296146045
0.75	0.777777777777778	0.692307692307692	0.527272727272727	0.75	0.777777777777778	0.692307692307692	0.527272727272727	0.631578947368421	0.823529411764706	0.615384615384615	0.460580912863071
0.857142857142857	0.933333333333333	0.884615384615385	0.796875	0.857142857142857	0.933333333333333	0.884615384615385	0.796875	0.545454545454545	0.875	0.538461538461538	0.376
0.705882352941176	0.777777777777778	0.653846153846154	0.490196078431373	0.705882352941176	0.777777777777778	0.653846153846154	0.490196078431373	0.75	1	0.846153846153846	0.75
0.6	0.875	0.615384615384615	0.462809917355372	0.6	0.875	0.615384615384615	0.462809917355372	0.545454545454545	0.933333333333333	0.576923076923077	0.413934426229508
0.8	0.777777777777778	0.730769230769231	0.56563245823389	0.8	0.777777777777778	0.730769230769231	0.56563245823389	0.857142857142857	0.777777777777778	0.769230769230769	0.606060606060606
0.545454545454545	1	0.615384615384615	0.453781512605042	0.545454545454545	1	0.615384615384615	0.453781512605042	0.545454545454545	0.933333333333333	0.576923076923077	0.413934426229508
0.666666666666667	0.933333333333333	0.730769230769231	0.597345132743363	0.666666666666667	0.933333333333333	0.730769230769231	0.597345132743363	0.75	0.538461538461538	0.384615384615385	0.147540983606557
0.857142857142857	1	0.923076923076923	0.863157894736842	0.857142857142857	1	0.923076923076923	0.863157894736842	0.571428571428571	0.777777777777778	0.5	0.34368932038835
0.545454545454545	1	0.615384615384615	0.453781512605042	0.545454545454545	1	0.615384615384615	0.453781512605042	0.8	1	0.884615384615385	0.804511278195489
0.571428571428571	1	0.653846153846154	0.503184713375796	0.571428571428571	1	0.653846153846154	0.503184713375796	0.6	0.777777777777778	0.538461538461538	0.380952380952381
0.545454545454545	1	0.615384615384615	0.453781512605042	0.545454545454545	1	0.615384615384615	0.453781512605042	0.545454545454545	1	0.615384615384615	0.453781512605042
0.545454545454545	1	0.615384615384615	0.453781512605042	0.545454545454545	1	0.615384615384615	0.453781512605042	0.6	0.736842105263158	0.5	0.342412451361868
0.521739130434783	1	0.576923076923077	0.402922755741127	0.521739130434783	1	0.576923076923077	0.402922755741127	0.923076923076923	0.538461538461538	0.5	0.144303797468354
0.8	0.608695652173913	0.538461538461538	0.297297297297297	0.8	0.608695652173913	0.538461538461538	0.297297297297297	0.705882352941176	0.583333333333333	0.423076923076923	0.221556886227545
0.571428571428571	0.933333333333333	0.615384615384615	0.460580912863071	0.571428571428571	0.933333333333333	0.615384615384615	0.460580912863071	0.545454545454545	0.933333333333333	0.576923076923077	0.413934426229508
0.705882352941176	1	0.807692307692308	0.698375870069606	0.705882352941176	1	0.807692307692308	0.698375870069606	0.75	0.875	0.769230769230769	0.635514018691589
0.545454545454545	1	0.615384615384615	0.453781512605042	0.545454545454545	1	0.615384615384615	0.453781512605042	0.571428571428571	0.736842105263158	0.461538461538462	0.307984790874525
0.923076923076923	0.736842105263158	0.769230769230769	0.582887700534759	0.923076923076923	0.736842105263158	0.769230769230769	0.582887700534759	0.521739130434783	1	0.576923076923077	0.402922755741127
0.857142857142857	0.875	0.846153846153846	0.731958762886598	0.857142857142857	0.875	0.846153846153846	0.731958762886598	0.666666666666667	1	0.769230769230769	0.648648648648649
0.8	1	0.884615384615385	0.804511278195489	0.8	1	0.884615384615385	0.804511278195489	0.631578947368421	0.666666666666667	0.461538461538462	0.297297297297297
0.8	0.7	0.653846153846154	0.454545454545455	0.8	0.7	0.653846153846154	0.454545454545455	0.75	0.56	0.423076923076923	0.190871369294606
0.75	0.636363636363636	0.538461538461538	0.327586206896552	0.75	0.636363636363636	0.538461538461538	0.327586206896552	0.857142857142857	0.736842105263158	0.730769230769231	0.545
0.857142857142857	1	0.923076923076923	0.863157894736842	0.857142857142857	1	0.923076923076923	0.863157894736842	0.545454545454545	1	0.615384615384615	0.453781512605042
0.8	0.933333333333333	0.846153846153846	0.742574257425743	0.8	0.933333333333333	0.846153846153846	0.742574257425743	0.5	1	0.538461538461538	0.35
0.5	0.933333333333333	0.5	0.315789473684211	0.5	0.933333333333333	0.5	0.315789473684211	0.857142857142857	0.736842105263158	0.730769230769231	0.545
0.8	0.7	0.653846153846154	0.454545454545455	0.8	0.7	0.653846153846154	0.454545454545455	0.6	0.823529411764706	0.576923076923077	0.421052631578947
0.75	0.823529411764706	0.730769230769231	0.580645161290323	0.75	0.823529411764706	0.730769230769231	0.580645161290323	0.857142857142857	1	0.923076923076923	0.863157894736842
0.923076923076923	0.823529411764706	0.846153846153846	0.717391304347826	0.923076923076923	0.823529411764706	0.846153846153846	0.717391304347826	0.75	0.875	0.769230769230769	0.635514018691589
0.75	0.736842105263158	0.653846153846154	0.475336322869955	0.75	0.736842105263158	0.653846153846154	0.475336322869955	0.8	0.875	0.807692307692308	0.682151589242054
0.8	0.7	0.653846153846154	0.454545454545455	0.8	0.7	0.653846153846154	0.454545454545455	0.8	0.933333333333333	0.846153846153846	0.742574257425743
0.545454545454545	0.636363636363636	0.307692307692308	0.181818181818182	0.545454545454545	0.636363636363636	0.307692307692308	0.181818181818182	0.571428571428571	0.875	0.576923076923077	0.419878296146045
0.705882352941176	0.636363636363636	0.5	0.305954825462012	0.705882352941176	0.636363636363636	0.5	0.305954825462012	0.545454545454545	0.933333333333333	0.576923076923077	0.413934426229508
0.857142857142857	0.636363636363636	0.615384615384615	0.368932038834951	0.857142857142857	0.636363636363636	0.615384615384615	0.368932038834951	0.521739130434783	1	0.576923076923077	0.402922755741127
0.521739130434783	0.777777777777778	0.423076923076923	0.265536723163842	0.521739130434783	0.777777777777778	0.423076923076923	0.265536723163842	0.571428571428571	0.933333333333333	0.615384615384615	0.460580912863071
0.571428571428571	1	0.653846153846154	0.503184713375796	0.571428571428571	1	0.653846153846154	0.503184713375796	0.666666666666667	1	0.769230769230769	0.648648648648649
0.631578947368421	0.875	0.653846153846154	0.505285412262157	0.631578947368421	0.875	0.653846153846154	0.505285412262157	0.8	1	0.884615384615385	0.804511278195489
0.5	1	0.538461538461538	0.35	0.5	1	0.538461538461538	0.35	0.631578947368421	0.56	0.307692307692308	0.155234657039711
0.545454545454545	1	0.615384615384615	0.453781512605042	0.545454545454545	1	0.615384615384615	0.453781512605042	0.8	0.875	0.807692307692308	0.682151589242054
0.545454545454545	1	0.615384615384615	0.453781512605042	0.545454545454545	1	0.615384615384615	0.453781512605042	0.571428571428571	0.823529411764706	0.538461538461538	0.380952380952381
0.857142857142857	0.875	0.846153846153846	0.731958762886598	0.857142857142857	0.875	0.846153846153846	0.731958762886598	0.75	0.875	0.769230769230769	0.635514018691589
0.545454545454545	1	0.615384615384615	0.453781512605042	0.545454545454545	1	0.615384615384615	0.453781512605042	0.545454545454545	0.823529411764706	0.5	0.33984375
0.75	0.933333333333333	0.807692307692308	0.691943127962085	0.75	0.933333333333333	0.807692307692308	0.691943127962085	0.8	0.875	0.807692307692308	0.682151589242054
0.75	0.666666666666667	0.576923076923077	0.375545851528384	0.75	0.666666666666667	0.576923076923077	0.375545851528384	0.666666666666667	1	0.769230769230769	0.648648648648649
0.571428571428571	0.7	0.423076923076923	0.273743016759777	0.571428571428571	0.7	0.423076923076923	0.273743016759777	0.705882352941176	0.875	0.730769230769231	0.591011235955056
0.666666666666667	0.823529411764706	0.653846153846154	0.5	0.666666666666667	0.823529411764706	0.653846153846154	0.5	0.631578947368421	0.875	0.653846153846154	0.505285412262157
0.666666666666667	0.875	0.692307692307692	0.547826086956522	0.666666666666667	0.875	0.692307692307692	0.547826086956522	0.631578947368421	0.823529411764706	0.615384615384615	0.460580912863071
0.521739130434783	0.933333333333333	0.538461538461538	0.365853658536585	0.521739130434783	0.933333333333333	0.538461538461538	0.365853658536585	0.545454545454545	1	0.615384615384615	0.453781512605042
0.923076923076923	0.636363636363636	0.653846153846154	0.389033942558747	0.923076923076923	0.636363636363636	0.653846153846154	0.389033942558747	0.571428571428571	0.875	0.576923076923077	0.419878296146045
0.545454545454545	1	0.615384615384615	0.453781512605042	0.545454545454545	1	0.615384615384615	0.453781512605042	0.545454545454545	1	0.615384615384615	0.453781512605042
0.571428571428571	1	0.653846153846154	0.503184713375796	0.571428571428571	1	0.653846153846154	0.503184713375796	0.545454545454545	1	0.615384615384615	0.453781512605042
0.857142857142857	0.777777777777778	0.769230769230769	0.606060606060606	0.857142857142857	0.777777777777778	0.769230769230769	0.606060606060606	0.631578947368421	0.636363636363636	0.423076923076923	0.259962049335863
0.545454545454545	0.875	0.538461538461538	0.376	0.545454545454545	0.875	0.538461538461538	0.376	0.545454545454545	1	0.615384615384615	0.453781512605042
0.8	0.7	0.653846153846154	0.454545454545455	0.8	0.7	0.653846153846154	0.454545454545455	0.8	0.636363636363636	0.576923076923077	0.348519362186788
0.857142857142857	0.875	0.846153846153846	0.731958762886598	0.857142857142857	0.875	0.846153846153846	0.731958762886598	0.857142857142857	0.666666666666667	0.653846153846154	0.426470588235294
0.705882352941176	0.823529411764706	0.692307692307692	0.539823008849557	0.705882352941176	0.823529411764706	0.692307692307692	0.539823008849557	0.923076923076923	0.518518518518519	0.461538461538462	0.085427135678392
0.666666666666667	0.7	0.538461538461538	0.365853658536585	0.666666666666667	0.7	0.538461538461538	0.365853658536585	0.6	0.875	0.615384615384615	0.462809917355372
0.571428571428571	1	0.653846153846154	0.503184713375796	0.571428571428571	1	0.653846153846154	0.503184713375796	0.521739130434783	1	0.576923076923077	0.402922755741127
0.923076923076923	0.736842105263158	0.769230769230769	0.582887700534759	0.923076923076923	0.736842105263158	0.769230769230769	0.582887700534759	0.8	0.875	0.807692307692308	0.682151589242054
0.857142857142857	0.875	0.846153846153846	0.731958762886598	0.857142857142857	0.875	0.846153846153846	0.731958762886598	0.6	1	0.692307692307692	0.551724137931034
0.705882352941176	0.823529411764706	0.692307692307692	0.539823008849557	0.705882352941176	0.823529411764706	0.692307692307692	0.539823008849557	0.857142857142857	0.608695652173913	0.576923076923077	0.3125
0.857142857142857	0.7	0.692307692307692	0.485148514851485	0.857142857142857	0.7	0.692307692307692	0.485148514851485	0.705882352941176	0.777777777777778	0.653846153846154	0.490196078431373
0.8	0.666666666666667	0.615384615384615	0.400921658986175	0.8	0.666666666666667	0.615384615384615	0.400921658986175	0.545454545454545	1	0.615384615384615	0.453781512605042
0.8	0.933333333333333	0.846153846153846	0.742574257425743	0.8	0.933333333333333	0.846153846153846	0.742574257425743	0.857142857142857	0.777777777777778	0.769230769230769	0.606060606060606
0.923076923076923	0.7	0.730769230769231	0.517241379310345	0.923076923076923	0.7	0.730769230769231	0.517241379310345	0.545454545454545	0.777777777777778	0.461538461538462	0.305343511450382
0.705882352941176	0.736842105263158	0.615384615384615	0.44206008583691	0.705882352941176	0.736842105263158	0.615384615384615	0.44206008583691	0.705882352941176	0.823529411764706	0.692307692307692	0.539823008849557
0.545454545454545	1	0.615384615384615	0.453781512605042	0.545454545454545	1	0.615384615384615	0.453781512605042	0.545454545454545	1	0.615384615384615	0.453781512605042
0.545454545454545	1	0.615384615384615	0.453781512605042	0.545454545454545	1	0.615384615384615	0.453781512605042	0.545454545454545	1	0.615384615384615	0.453781512605042
0.6	0.823529411764706	0.576923076923077	0.421052631578947	0.6	0.823529411764706	0.576923076923077	0.421052631578947	0.5	0.933333333333333	0.5	0.315789473684211
0.923076923076923	0.56	0.538461538461538	0.204081632653061	0.923076923076923	0.56	0.538461538461538	0.204081632653061	0.545454545454545	1	0.615384615384615	0.453781512605042
0.545454545454545	1	0.615384615384615	0.453781512605042	0.545454545454545	1	0.615384615384615	0.453781512605042	0.545454545454545	1	0.615384615384615	0.453781512605042
0.545454545454545	0.823529411764706	0.5	0.33984375	0.545454545454545	0.823529411764706	0.5	0.33984375	0.545454545454545	1	0.615384615384615	0.453781512605042
0.8	0.875	0.807692307692308	0.682151589242054	0.8	0.875	0.807692307692308	0.682151589242054	0.75	0.777777777777778	0.692307692307692	0.527272727272727
0.545454545454545	1	0.615384615384615	0.453781512605042	0.545454545454545	1	0.615384615384615	0.453781512605042	0.705882352941176	0.875	0.730769230769231	0.591011235955056
0.75	0.875	0.769230769230769	0.635514018691589	0.75	0.875	0.769230769230769	0.635514018691589	0.631578947368421	0.823529411764706	0.615384615384615	0.460580912863071
0.545454545454545	1	0.615384615384615	0.453781512605042	0.545454545454545	1	0.615384615384615	0.453781512605042	0.705882352941176	0.7	0.576923076923077	0.395348837209302
0.545454545454545	1	0.615384615384615	0.453781512605042	0.545454545454545	1	0.615384615384615	0.453781512605042	0.545454545454545	1	0.615384615384615	0.453781512605042
0.631578947368421	0.823529411764706	0.615384615384615	0.460580912863071	0.631578947368421	0.823529411764706	0.615384615384615	0.460580912863071	0.521739130434783	0.933333333333333	0.538461538461538	0.365853658536585
0.5	1	0.538461538461538	0.35	0.5	1	0.538461538461538	0.35	0.545454545454545	1	0.615384615384615	0.453781512605042
0.545454545454545	1	0.615384615384615	0.453781512605042	0.545454545454545	1	0.615384615384615	0.453781512605042	0.545454545454545	1	0.615384615384615	0.453781512605042
0.545454545454545	1	0.615384615384615	0.453781512605042	0.545454545454545	1	0.615384615384615	0.453781512605042	0.545454545454545	1	0.615384615384615	0.453781512605042
0.75	0.933333333333333	0.807692307692308	0.691943127962085	0.75	0.933333333333333	0.807692307692308	0.691943127962085	0.545454545454545	1	0.615384615384615	0.453781512605042
0.631578947368421	0.933333333333333	0.692307692307692	0.551724137931034	0.631578947368421	0.933333333333333	0.692307692307692	0.551724137931034	0.571428571428571	0.736842105263158	0.461538461538462	0.307984790874525
0.8	0.56	0.461538461538462	0.198237885462555	0.8	0.56	0.461538461538462	0.198237885462555	0.857142857142857	0.933333333333333	0.884615384615385	0.796875
0.705882352941176	0.538461538461538	0.346153846153846	0.141747572815534	0.705882352941176	0.538461538461538	0.346153846153846	0.141747572815534	0.75	0.777777777777778	0.692307692307692	0.527272727272727
0.666666666666667	1	0.769230769230769	0.648648648648649	0.666666666666667	1	0.769230769230769	0.648648648648649	0.571428571428571	1	0.653846153846154	0.503184713375796
0.8	0.518518518518519	0.384615384615385	0.103448275862069	0.8	0.518518518518519	0.384615384615385	0.103448275862069	0.75	0.666666666666667	0.576923076923077	0.375545851528384
0.545454545454545	1	0.615384615384615	0.453781512605042	0.545454545454545	1	0.615384615384615	0.453781512605042	0.5	0.933333333333333	0.5	0.315789473684211
0.75	0.933333333333333	0.807692307692308	0.691943127962085	0.75	0.933333333333333	0.807692307692308	0.691943127962085	0.571428571428571	0.933333333333333	0.615384615384615	0.460580912863071
0.545454545454545	0.875	0.538461538461538	0.376	0.545454545454545	0.875	0.538461538461538	0.376	0.545454545454545	0.777777777777778	0.461538461538462	0.305343511450382
0.705882352941176	0.933333333333333	0.769230769230769	0.643835616438356	0.705882352941176	0.933333333333333	0.769230769230769	0.643835616438356	0.923076923076923	0.823529411764706	0.846153846153846	0.717391304347826
0.545454545454545	0.933333333333333	0.576923076923077	0.413934426229508	0.545454545454545	0.933333333333333	0.576923076923077	0.413934426229508	0.545454545454545	1	0.615384615384615	0.453781512605042
0.8	0.933333333333333	0.846153846153846	0.742574257425743	0.8	0.933333333333333	0.846153846153846	0.742574257425743	0.521739130434783	1	0.576923076923077	0.402922755741127
0.521739130434783	1	0.576923076923077	0.402922755741127	0.521739130434783	1	0.576923076923077	0.402922755741127	0.666666666666667	0.933333333333333	0.730769230769231	0.597345132743363
0.5	1	0.538461538461538	0.35	0.5	1	0.538461538461538	0.35	0.545454545454545	1	0.615384615384615	0.453781512605042
0.571428571428571	1	0.653846153846154	0.503184713375796	0.571428571428571	1	0.653846153846154	0.503184713375796	0.545454545454545	1	0.615384615384615	0.453781512605042
0.8	0.636363636363636	0.576923076923077	0.348519362186788	0.8	0.636363636363636	0.576923076923077	0.348519362186788	0.571428571428571	0.736842105263158	0.461538461538462	0.307984790874525
0.666666666666667	0.875	0.692307692307692	0.547826086956522	0.666666666666667	0.875	0.692307692307692	0.547826086956522	0.8	0.875	0.807692307692308	0.682151589242054
0.631578947368421	0.636363636363636	0.423076923076923	0.259962049335863	0.631578947368421	0.636363636363636	0.423076923076923	0.259962049335863	0.571428571428571	1	0.653846153846154	0.503184713375796
