# Supplementary material for: Predicting seismic-induced liquefaction through ensemble learning frameworks
Source: Sci Rep. 2019 Aug 13;9:11786. doi: 10.1038/s41598-019-48044-0 (PMC6692379; doi:10.1038/s41598-019-48044-0)
Supplement: Supplementary file 8 — Dataset 7 [file 41598_2019_48044_MOESM8_ESM.zip › Variable_Importance_Result_DT_Normalized_SPT.csv]

False_Positive_Bagging	False_Negative_Bagging	Accuracy_Bagging	Kappa_Bagging	False_Positive_Stacking	False_Negative_Stacking	Accuracy_Stacking	Kappa_Stacking	False_Positive_Boosting	False_Negative_Boosting	Accuracy_Boosting	Kappa_Boosting
0.571428571428571	0.875	0.576923076923077	0.419878296146045	0.571428571428571	0.875	0.576923076923077	0.419878296146045	0.75	0.777777777777778	0.692307692307692	0.527272727272727
1	0.5	0.461538461538462	0	1	0.5	0.461538461538462	0	1	0.538461538461538	0.538461538461538	0.133333333333333
0.857142857142857	0.736842105263158	0.730769230769231	0.545	0.857142857142857	0.736842105263158	0.730769230769231	0.545	0.923076923076923	0.583333333333333	0.576923076923077	0.264781491002571
0.6	0.777777777777778	0.538461538461538	0.380952380952381	0.6	0.777777777777778	0.538461538461538	0.380952380952381	0.6	0.875	0.615384615384615	0.462809917355372
0.5	1	0.538461538461538	0.35	0.5	1	0.538461538461538	0.35	0.631578947368421	0.823529411764706	0.615384615384615	0.460580912863071
0.705882352941176	0.875	0.730769230769231	0.591011235955056	0.705882352941176	0.875	0.730769230769231	0.591011235955056	0.631578947368421	0.933333333333333	0.692307692307692	0.551724137931034
0.631578947368421	0.777777777777778	0.576923076923077	0.417515274949083	0.631578947368421	0.777777777777778	0.576923076923077	0.417515274949083	0.545454545454545	0.777777777777778	0.461538461538462	0.305343511450382
0.8	0.5	0.346153846153846	0.0575692963752665	0.8	0.5	0.346153846153846	0.0575692963752665	0.666666666666667	0.636363636363636	0.461538461538462	0.283464566929134
1	0.5	0.461538461538462	0	1	0.5	0.461538461538462	0	0.666666666666667	0.777777777777778	0.615384615384615	0.453781512605042
0.545454545454545	1	0.615384615384615	0.453781512605042	0.545454545454545	1	0.615384615384615	0.453781512605042	0.631578947368421	0.636363636363636	0.423076923076923	0.259962049335863
0.545454545454545	1	0.615384615384615	0.453781512605042	0.545454545454545	1	0.615384615384615	0.453781512605042	0.545454545454545	1	0.615384615384615	0.453781512605042
0.545454545454545	0.777777777777778	0.461538461538462	0.305343511450382	0.545454545454545	0.777777777777778	0.461538461538462	0.305343511450382	0.545454545454545	0.933333333333333	0.576923076923077	0.413934426229508
0.545454545454545	1	0.615384615384615	0.453781512605042	0.545454545454545	1	0.615384615384615	0.453781512605042	0.545454545454545	1	0.615384615384615	0.453781512605042
0.705882352941176	0.5	0.269230769230769	0.0661625708884689	0.705882352941176	0.5	0.269230769230769	0.0661625708884689	0.545454545454545	1	0.615384615384615	0.453781512605042
0.857142857142857	0.5	0.384615384615385	0.0458715596330275	0.857142857142857	0.5	0.384615384615385	0.0458715596330275	0.545454545454545	1	0.615384615384615	0.453781512605042
0.545454545454545	0.933333333333333	0.576923076923077	0.413934426229508	0.545454545454545	0.933333333333333	0.576923076923077	0.413934426229508	0.75	0.666666666666667	0.576923076923077	0.375545851528384
0.8	0.823529411764706	0.769230769230769	0.623188405797101	0.8	0.823529411764706	0.769230769230769	0.623188405797101	0.545454545454545	1	0.615384615384615	0.453781512605042
0.6	0.875	0.615384615384615	0.462809917355372	0.6	0.875	0.615384615384615	0.462809917355372	0.923076923076923	0.5	0.423076923076923	0.0274314214463841
0.923076923076923	0.518518518518519	0.461538461538462	0.085427135678392	0.923076923076923	0.518518518518519	0.461538461538462	0.085427135678392	0.75	0.823529411764706	0.730769230769231	0.580645161290323
0.923076923076923	0.538461538461538	0.5	0.144303797468354	0.923076923076923	0.538461538461538	0.5	0.144303797468354	0.571428571428571	0.933333333333333	0.615384615384615	0.460580912863071
0.571428571428571	0.777777777777778	0.5	0.34368932038835	0.571428571428571	0.777777777777778	0.5	0.34368932038835	0.6	0.666666666666667	0.423076923076923	0.269662921348315
0.571428571428571	0.777777777777778	0.5	0.34368932038835	0.571428571428571	0.777777777777778	0.5	0.34368932038835	0.545454545454545	1	0.615384615384615	0.453781512605042
1	0.5	0.461538461538462	0	1	0.5	0.461538461538462	0	0.6	0.875	0.615384615384615	0.462809917355372
0.8	0.56	0.461538461538462	0.198237885462555	0.8	0.56	0.461538461538462	0.198237885462555	0.545454545454545	1	0.615384615384615	0.453781512605042
0.545454545454545	1	0.615384615384615	0.453781512605042	0.545454545454545	1	0.615384615384615	0.453781512605042	0.545454545454545	1	0.615384615384615	0.453781512605042
0.857142857142857	0.56	0.5	0.202830188679245	0.857142857142857	0.56	0.5	0.202830188679245	1	0.5	0.461538461538462	0
0.923076923076923	0.518518518518519	0.461538461538462	0.085427135678392	0.923076923076923	0.518518518518519	0.461538461538462	0.085427135678392	0.857142857142857	0.538461538461538	0.461538461538462	0.149532710280374
1	0.518518518518519	0.5	0.0662983425414365	1	0.518518518518519	0.5	0.0662983425414365	1	0.5	0.461538461538462	0
0.6	0.7	0.461538461538462	0.305343511450382	0.6	0.7	0.461538461538462	0.305343511450382	0.6	0.823529411764706	0.576923076923077	0.421052631578947
0.75	0.666666666666667	0.576923076923077	0.375545851528384	0.75	0.666666666666667	0.576923076923077	0.375545851528384	0.545454545454545	0.823529411764706	0.5	0.33984375
0.857142857142857	0.7	0.692307692307692	0.485148514851485	0.857142857142857	0.7	0.692307692307692	0.485148514851485	0.857142857142857	0.777777777777778	0.769230769230769	0.606060606060606
0.923076923076923	0.636363636363636	0.653846153846154	0.389033942558747	0.923076923076923	0.636363636363636	0.653846153846154	0.389033942558747	0.857142857142857	0.736842105263158	0.730769230769231	0.545
0.857142857142857	0.5	0.384615384615385	0.0458715596330275	0.857142857142857	0.5	0.384615384615385	0.0458715596330275	0.571428571428571	0.736842105263158	0.461538461538462	0.307984790874525
0.8	0.608695652173913	0.538461538461538	0.297297297297297	0.8	0.608695652173913	0.538461538461538	0.297297297297297	0.545454545454545	1	0.615384615384615	0.453781512605042
0.8	0.608695652173913	0.538461538461538	0.297297297297297	0.8	0.608695652173913	0.538461538461538	0.297297297297297	0.923076923076923	0.608695652173913	0.615384615384615	0.326424870466321
0.8	0.636363636363636	0.576923076923077	0.348519362186788	0.8	0.636363636363636	0.576923076923077	0.348519362186788	0.631578947368421	1	0.730769230769231	0.6
0.923076923076923	0.666666666666667	0.692307692307692	0.452631578947368	0.923076923076923	0.666666666666667	0.692307692307692	0.452631578947368	0.8	0.736842105263158	0.692307692307692	0.509433962264151
0.545454545454545	0.875	0.538461538461538	0.376	0.545454545454545	0.875	0.538461538461538	0.376	0.6	0.875	0.615384615384615	0.462809917355372
1	0.5	0.461538461538462	0	1	0.5	0.461538461538462	0	1	0.5	0.461538461538462	0
0.6	0.777777777777778	0.538461538461538	0.380952380952381	0.6	0.777777777777778	0.538461538461538	0.380952380952381	0.705882352941176	0.777777777777778	0.653846153846154	0.490196078431373
0.705882352941176	0.777777777777778	0.653846153846154	0.490196078431373	0.705882352941176	0.777777777777778	0.653846153846154	0.490196078431373	0.666666666666667	0.823529411764706	0.653846153846154	0.5
0.666666666666667	0.736842105263158	0.576923076923077	0.409090909090909	0.666666666666667	0.736842105263158	0.576923076923077	0.409090909090909	0.631578947368421	0.7	0.5	0.335952848722986
0.6	0.875	0.615384615384615	0.462809917355372	0.6	0.875	0.615384615384615	0.462809917355372	1	0.5	0.461538461538462	0
0.6	0.875	0.615384615384615	0.462809917355372	0.6	0.875	0.615384615384615	0.462809917355372	0.923076923076923	0.583333333333333	0.576923076923077	0.264781491002571
0.6	0.823529411764706	0.576923076923077	0.421052631578947	0.6	0.823529411764706	0.576923076923077	0.421052631578947	0.857142857142857	0.5	0.384615384615385	0.0458715596330275
0.545454545454545	0.823529411764706	0.5	0.33984375	0.545454545454545	0.823529411764706	0.5	0.33984375	1	0.538461538461538	0.538461538461538	0.133333333333333
0.8	0.5	0.346153846153846	0.0575692963752665	0.8	0.5	0.346153846153846	0.0575692963752665	0.5	0.933333333333333	0.5	0.315789473684211
0.75	0.583333333333333	0.461538461538462	0.235294117647059	0.75	0.583333333333333	0.461538461538462	0.235294117647059	0.545454545454545	0.933333333333333	0.576923076923077	0.413934426229508
0.75	0.875	0.769230769230769	0.635514018691589	0.75	0.875	0.769230769230769	0.635514018691589	0.666666666666667	0.56	0.346153846153846	0.169172932330827
1	0.5	0.461538461538462	0	1	0.5	0.461538461538462	0	1	0.5	0.461538461538462	0
0.545454545454545	0.875	0.538461538461538	0.376	0.545454545454545	0.875	0.538461538461538	0.376	0.545454545454545	1	0.615384615384615	0.453781512605042
0.521739130434783	0.875	0.5	0.330693069306931	0.521739130434783	0.875	0.5	0.330693069306931	0.545454545454545	1	0.615384615384615	0.453781512605042
0.545454545454545	1	0.615384615384615	0.453781512605042	0.545454545454545	1	0.615384615384615	0.453781512605042	0.705882352941176	0.736842105263158	0.615384615384615	0.44206008583691
0.545454545454545	0.875	0.538461538461538	0.376	0.545454545454545	0.875	0.538461538461538	0.376	0.545454545454545	1	0.615384615384615	0.453781512605042
0.857142857142857	0.736842105263158	0.730769230769231	0.545	0.857142857142857	0.736842105263158	0.730769230769231	0.545	0.857142857142857	0.736842105263158	0.730769230769231	0.545
0.631578947368421	0.875	0.653846153846154	0.505285412262157	0.631578947368421	0.875	0.653846153846154	0.505285412262157	0.75	0.777777777777778	0.692307692307692	0.527272727272727
1	0.518518518518519	0.5	0.0662983425414365	1	0.518518518518519	0.5	0.0662983425414365	0.6	0.875	0.615384615384615	0.462809917355372
0.6	0.875	0.615384615384615	0.462809917355372	0.6	0.875	0.615384615384615	0.462809917355372	0.545454545454545	1	0.615384615384615	0.453781512605042
0.666666666666667	0.583333333333333	0.384615384615385	0.206106870229008	0.666666666666667	0.583333333333333	0.384615384615385	0.206106870229008	0.75	0.636363636363636	0.538461538461538	0.327586206896552
0.705882352941176	0.608695652173913	0.461538461538462	0.263157894736842	0.705882352941176	0.608695652173913	0.461538461538462	0.263157894736842	0.8	0.583333333333333	0.5	0.247216035634744
0.857142857142857	0.518518518518519	0.423076923076923	0.0972222222222224	0.857142857142857	0.518518518518519	0.423076923076923	0.0972222222222224	0.6	0.933333333333333	0.653846153846154	0.506329113924051
0.8	0.7	0.653846153846154	0.454545454545455	0.8	0.7	0.653846153846154	0.454545454545455	0.8	0.5	0.346153846153846	0.0575692963752665
0.75	0.777777777777778	0.692307692307692	0.527272727272727	0.75	0.777777777777778	0.692307692307692	0.527272727272727	0.8	0.736842105263158	0.692307692307692	0.509433962264151
0.75	0.666666666666667	0.576923076923077	0.375545851528384	0.75	0.666666666666667	0.576923076923077	0.375545851528384	0.8	0.777777777777778	0.730769230769231	0.56563245823389
0.923076923076923	0.5	0.423076923076923	0.0274314214463841	0.923076923076923	0.5	0.423076923076923	0.0274314214463841	0.705882352941176	0.666666666666667	0.538461538461538	0.35
0.6	0.7	0.461538461538462	0.305343511450382	0.6	0.7	0.461538461538462	0.305343511450382	0.545454545454545	0.777777777777778	0.461538461538462	0.305343511450382
0.75	0.777777777777778	0.692307692307692	0.527272727272727	0.75	0.777777777777778	0.692307692307692	0.527272727272727	0.705882352941176	1	0.807692307692308	0.698375870069606
0.545454545454545	1	0.615384615384615	0.453781512605042	0.545454545454545	1	0.615384615384615	0.453781512605042	0.571428571428571	0.933333333333333	0.615384615384615	0.460580912863071
0.545454545454545	1	0.615384615384615	0.453781512605042	0.545454545454545	1	0.615384615384615	0.453781512605042	0.545454545454545	1	0.615384615384615	0.453781512605042
0.521739130434783	1	0.576923076923077	0.402922755741127	0.521739130434783	1	0.576923076923077	0.402922755741127	0.923076923076923	0.636363636363636	0.653846153846154	0.389033942558747
1	0.56	0.576923076923077	0.201117318435754	1	0.56	0.576923076923077	0.201117318435754	0.571428571428571	0.777777777777778	0.5	0.34368932038835
0.545454545454545	1	0.615384615384615	0.453781512605042	0.545454545454545	1	0.615384615384615	0.453781512605042	0.545454545454545	1	0.615384615384615	0.453781512605042
0.666666666666667	0.823529411764706	0.653846153846154	0.5	0.666666666666667	0.823529411764706	0.653846153846154	0.5	0.571428571428571	0.933333333333333	0.615384615384615	0.460580912863071
0.571428571428571	0.933333333333333	0.615384615384615	0.460580912863071	0.571428571428571	0.933333333333333	0.615384615384615	0.460580912863071	0.6	0.875	0.615384615384615	0.462809917355372
1	0.56	0.576923076923077	0.201117318435754	1	0.56	0.576923076923077	0.201117318435754	0.857142857142857	0.583333333333333	0.538461538461538	0.257142857142857
0.6	0.875	0.615384615384615	0.462809917355372	0.6	0.875	0.615384615384615	0.462809917355372	0.545454545454545	1	0.615384615384615	0.453781512605042
0.571428571428571	0.933333333333333	0.615384615384615	0.460580912863071	0.571428571428571	0.933333333333333	0.615384615384615	0.460580912863071	0.545454545454545	1	0.615384615384615	0.453781512605042
0.545454545454545	1	0.615384615384615	0.453781512605042	0.545454545454545	1	0.615384615384615	0.453781512605042	0.857142857142857	0.518518518518519	0.423076923076923	0.0972222222222224
1	0.518518518518519	0.5	0.0662983425414365	1	0.518518518518519	0.5	0.0662983425414365	0.923076923076923	0.583333333333333	0.576923076923077	0.264781491002571
0.545454545454545	1	0.615384615384615	0.453781512605042	0.545454545454545	1	0.615384615384615	0.453781512605042	0.545454545454545	0.875	0.538461538461538	0.376
1	0.5	0.461538461538462	0	1	0.5	0.461538461538462	0	0.666666666666667	0.823529411764706	0.653846153846154	0.5
0.6	0.823529411764706	0.576923076923077	0.421052631578947	0.6	0.823529411764706	0.576923076923077	0.421052631578947	0.6	0.933333333333333	0.653846153846154	0.506329113924051
0.545454545454545	0.875	0.538461538461538	0.376	0.545454545454545	0.875	0.538461538461538	0.376	0.705882352941176	0.7	0.576923076923077	0.395348837209302
0.857142857142857	0.518518518518519	0.423076923076923	0.0972222222222224	0.857142857142857	0.518518518518519	0.423076923076923	0.0972222222222224	0.571428571428571	0.875	0.576923076923077	0.419878296146045
0.75	0.56	0.423076923076923	0.190871369294606	0.75	0.56	0.423076923076923	0.190871369294606	0.6	0.666666666666667	0.423076923076923	0.269662921348315
0.857142857142857	0.5	0.384615384615385	0.0458715596330275	0.857142857142857	0.5	0.384615384615385	0.0458715596330275	0.857142857142857	0.5	0.384615384615385	0.0458715596330275
1	0.5	0.461538461538462	0	1	0.5	0.461538461538462	0	0.857142857142857	0.666666666666667	0.653846153846154	0.426470588235294
0.666666666666667	0.823529411764706	0.653846153846154	0.5	0.666666666666667	0.823529411764706	0.653846153846154	0.5	0.75	0.518518518518519	0.346153846153846	0.105263157894737
0.8	0.538461538461538	0.423076923076923	0.150326797385621	0.8	0.538461538461538	0.423076923076923	0.150326797385621	0.705882352941176	0.636363636363636	0.5	0.305954825462012
1	0.5	0.461538461538462	0	1	0.5	0.461538461538462	0	0.857142857142857	0.5	0.384615384615385	0.0458715596330275
0.8	0.736842105263158	0.692307692307692	0.509433962264151	0.8	0.736842105263158	0.692307692307692	0.509433962264151	0.571428571428571	1	0.653846153846154	0.503184713375796
0.923076923076923	0.636363636363636	0.653846153846154	0.389033942558747	0.923076923076923	0.636363636363636	0.653846153846154	0.389033942558747	0.666666666666667	0.666666666666667	0.5	0.324
0.75	0.518518518518519	0.346153846153846	0.105263157894737	0.75	0.518518518518519	0.346153846153846	0.105263157894737	0.571428571428571	0.875	0.576923076923077	0.419878296146045
0.6	0.875	0.615384615384615	0.462809917355372	0.6	0.875	0.615384615384615	0.462809917355372	0.545454545454545	0.933333333333333	0.576923076923077	0.413934426229508
0.545454545454545	0.933333333333333	0.576923076923077	0.413934426229508	0.545454545454545	0.933333333333333	0.576923076923077	0.413934426229508	0.545454545454545	1	0.615384615384615	0.453781512605042
0.8	0.608695652173913	0.538461538461538	0.297297297297297	0.8	0.608695652173913	0.538461538461538	0.297297297297297	0.571428571428571	0.875	0.576923076923077	0.419878296146045
0.545454545454545	1	0.615384615384615	0.453781512605042	0.545454545454545	1	0.615384615384615	0.453781512605042	0.545454545454545	1	0.615384615384615	0.453781512605042
0.666666666666667	0.56	0.346153846153846	0.169172932330827	0.666666666666667	0.56	0.346153846153846	0.169172932330827	0.8	0.538461538461538	0.423076923076923	0.150326797385621
1	0.56	0.576923076923077	0.201117318435754	1	0.56	0.576923076923077	0.201117318435754	0.545454545454545	0.933333333333333	0.576923076923077	0.413934426229508
0.8	0.5	0.346153846153846	0.0575692963752665	0.8	0.5	0.346153846153846	0.0575692963752665	0.857142857142857	0.583333333333333	0.538461538461538	0.257142857142857
