# Supplementary material for: Predicting seismic-induced liquefaction through ensemble learning frameworks
Source: Sci Rep. 2019 Aug 13;9:11786. doi: 10.1038/s41598-019-48044-0 (PMC6692379; doi:10.1038/s41598-019-48044-0)
Supplement: Supplementary file 8 — Dataset 7 [file 41598_2019_48044_MOESM8_ESM.zip › Variable_Importance_Result_DT_Total_Stress.csv]

False_Positive_Bagging	False_Negative_Bagging	Accuracy_Bagging	Kappa_Bagging	False_Positive_Stacking	False_Negative_Stacking	Accuracy_Stacking	Kappa_Stacking	False_Positive_Boosting	False_Negative_Boosting	Accuracy_Boosting	Kappa_Boosting
0.666666666666667	0.777777777777778	0.615384615384615	0.453781512605042	0.666666666666667	0.777777777777778	0.615384615384615	0.453781512605042	0.571428571428571	0.933333333333333	0.615384615384615	0.460580912863071
0.631578947368421	0.608695652173913	0.384615384615385	0.223880597014925	0.631578947368421	0.608695652173913	0.384615384615385	0.223880597014925	0.923076923076923	0.56	0.538461538461538	0.204081632653061
0.6	1	0.692307692307692	0.551724137931034	0.6	1	0.692307692307692	0.551724137931034	0.666666666666667	1	0.769230769230769	0.648648648648649
0.631578947368421	1	0.730769230769231	0.6	0.631578947368421	1	0.730769230769231	0.6	0.857142857142857	0.666666666666667	0.653846153846154	0.426470588235294
0.6	0.823529411764706	0.576923076923077	0.421052631578947	0.6	0.823529411764706	0.576923076923077	0.421052631578947	0.571428571428571	0.823529411764706	0.538461538461538	0.380952380952381
0.6	0.933333333333333	0.653846153846154	0.506329113924051	0.6	0.933333333333333	0.653846153846154	0.506329113924051	0.545454545454545	1	0.615384615384615	0.453781512605042
1	0.518518518518519	0.5	0.0662983425414365	1	0.518518518518519	0.5	0.0662983425414365	0.8	0.823529411764706	0.769230769230769	0.623188405797101
0.8	0.777777777777778	0.730769230769231	0.56563245823389	0.8	0.777777777777778	0.730769230769231	0.56563245823389	0.923076923076923	0.583333333333333	0.576923076923077	0.264781491002571
0.8	1	0.884615384615385	0.804511278195489	0.8	1	0.884615384615385	0.804511278195489	0.857142857142857	0.736842105263158	0.730769230769231	0.545
0.857142857142857	0.666666666666667	0.653846153846154	0.426470588235294	0.857142857142857	0.666666666666667	0.653846153846154	0.426470588235294	0.857142857142857	0.875	0.846153846153846	0.731958762886598
0.631578947368421	0.875	0.653846153846154	0.505285412262157	0.631578947368421	0.875	0.653846153846154	0.505285412262157	0.545454545454545	1	0.615384615384615	0.453781512605042
0.545454545454545	1	0.615384615384615	0.453781512605042	0.545454545454545	1	0.615384615384615	0.453781512605042	0.666666666666667	0.56	0.346153846153846	0.169172932330827
0.571428571428571	1	0.653846153846154	0.503184713375796	0.571428571428571	1	0.653846153846154	0.503184713375796	0.571428571428571	1	0.653846153846154	0.503184713375796
0.8	0.5	0.346153846153846	0.0575692963752665	0.8	0.5	0.346153846153846	0.0575692963752665	0.631578947368421	1	0.730769230769231	0.6
1	0.5	0.461538461538462	0	1	0.5	0.461538461538462	0	0.545454545454545	1	0.615384615384615	0.453781512605042
0.857142857142857	0.583333333333333	0.538461538461538	0.257142857142857	0.857142857142857	0.583333333333333	0.538461538461538	0.257142857142857	0.545454545454545	1	0.615384615384615	0.453781512605042
0.6	0.823529411764706	0.576923076923077	0.421052631578947	0.6	0.823529411764706	0.576923076923077	0.421052631578947	0.857142857142857	1	0.923076923076923	0.863157894736842
0.75	0.875	0.769230769230769	0.635514018691589	0.75	0.875	0.769230769230769	0.635514018691589	0.857142857142857	0.875	0.846153846153846	0.731958762886598
0.8	0.608695652173913	0.538461538461538	0.297297297297297	0.8	0.608695652173913	0.538461538461538	0.297297297297297	0.545454545454545	1	0.615384615384615	0.453781512605042
1	0.538461538461538	0.538461538461538	0.133333333333333	1	0.538461538461538	0.538461538461538	0.133333333333333	0.666666666666667	0.875	0.692307692307692	0.547826086956522
1	0.518518518518519	0.5	0.0662983425414365	1	0.518518518518519	0.5	0.0662983425414365	0.631578947368421	0.933333333333333	0.692307692307692	0.551724137931034
0.705882352941176	1	0.807692307692308	0.698375870069606	0.705882352941176	1	0.807692307692308	0.698375870069606	0.6	0.823529411764706	0.576923076923077	0.421052631578947
0.923076923076923	0.5	0.423076923076923	0.0274314214463841	0.923076923076923	0.5	0.423076923076923	0.0274314214463841	0.857142857142857	0.875	0.846153846153846	0.731958762886598
0.545454545454545	1	0.615384615384615	0.453781512605042	0.545454545454545	1	0.615384615384615	0.453781512605042	0.857142857142857	1	0.923076923076923	0.863157894736842
0.545454545454545	1	0.615384615384615	0.453781512605042	0.545454545454545	1	0.615384615384615	0.453781512605042	1	0.666666666666667	0.730769230769231	0.48
0.8	0.933333333333333	0.846153846153846	0.742574257425743	0.8	0.933333333333333	0.846153846153846	0.742574257425743	0.857142857142857	0.583333333333333	0.538461538461538	0.257142857142857
0.923076923076923	0.583333333333333	0.576923076923077	0.264781491002571	0.923076923076923	0.583333333333333	0.576923076923077	0.264781491002571	0.545454545454545	1	0.615384615384615	0.453781512605042
0.857142857142857	0.583333333333333	0.538461538461538	0.257142857142857	0.857142857142857	0.583333333333333	0.538461538461538	0.257142857142857	1	0.518518518518519	0.5	0.0662983425414365
0.8	0.823529411764706	0.769230769230769	0.623188405797101	0.8	0.823529411764706	0.769230769230769	0.623188405797101	0.8	0.823529411764706	0.769230769230769	0.623188405797101
0.6	0.933333333333333	0.653846153846154	0.506329113924051	0.6	0.933333333333333	0.653846153846154	0.506329113924051	0.666666666666667	0.666666666666667	0.5	0.324
0.571428571428571	0.777777777777778	0.5	0.34368932038835	0.571428571428571	0.777777777777778	0.5	0.34368932038835	0.857142857142857	0.875	0.846153846153846	0.731958762886598
0.75	0.933333333333333	0.807692307692308	0.691943127962085	0.75	0.933333333333333	0.807692307692308	0.691943127962085	0.857142857142857	0.56	0.5	0.202830188679245
0.8	0.538461538461538	0.423076923076923	0.150326797385621	0.8	0.538461538461538	0.423076923076923	0.150326797385621	0.923076923076923	0.736842105263158	0.769230769230769	0.582887700534759
0.705882352941176	1	0.807692307692308	0.698375870069606	0.705882352941176	1	0.807692307692308	0.698375870069606	0.666666666666667	0.823529411764706	0.653846153846154	0.5
0.857142857142857	0.583333333333333	0.538461538461538	0.257142857142857	0.857142857142857	0.583333333333333	0.538461538461538	0.257142857142857	0.8	0.56	0.461538461538462	0.198237885462555
1	0.608695652173913	0.653846153846154	0.338983050847458	1	0.608695652173913	0.653846153846154	0.338983050847458	0.857142857142857	0.777777777777778	0.769230769230769	0.606060606060606
0.857142857142857	0.777777777777778	0.769230769230769	0.606060606060606	0.857142857142857	0.777777777777778	0.769230769230769	0.606060606060606	0.857142857142857	0.583333333333333	0.538461538461538	0.257142857142857
0.631578947368421	0.875	0.653846153846154	0.505285412262157	0.631578947368421	0.875	0.653846153846154	0.505285412262157	0.631578947368421	1	0.730769230769231	0.6
0.666666666666667	0.636363636363636	0.461538461538462	0.283464566929134	0.666666666666667	0.636363636363636	0.461538461538462	0.283464566929134	1	0.5	0.461538461538462	0
0.705882352941176	0.736842105263158	0.615384615384615	0.44206008583691	0.705882352941176	0.736842105263158	0.615384615384615	0.44206008583691	0.857142857142857	0.608695652173913	0.576923076923077	0.3125
0.545454545454545	1	0.615384615384615	0.453781512605042	0.545454545454545	1	0.615384615384615	0.453781512605042	0.521739130434783	1	0.576923076923077	0.402922755741127
0.571428571428571	0.875	0.576923076923077	0.419878296146045	0.571428571428571	0.875	0.576923076923077	0.419878296146045	0.75	0.777777777777778	0.692307692307692	0.527272727272727
0.923076923076923	0.518518518518519	0.461538461538462	0.085427135678392	0.923076923076923	0.518518518518519	0.461538461538462	0.085427135678392	0.857142857142857	0.583333333333333	0.538461538461538	0.257142857142857
0.8	1	0.884615384615385	0.804511278195489	0.8	1	0.884615384615385	0.804511278195489	1	0.736842105263158	0.807692307692308	0.624277456647399
0.923076923076923	0.7	0.730769230769231	0.517241379310345	0.923076923076923	0.7	0.730769230769231	0.517241379310345	0.75	0.933333333333333	0.807692307692308	0.691943127962085
0.8	0.5	0.346153846153846	0.0575692963752665	0.8	0.5	0.346153846153846	0.0575692963752665	1	0.5	0.461538461538462	0
0.857142857142857	0.736842105263158	0.730769230769231	0.545	0.857142857142857	0.736842105263158	0.730769230769231	0.545	0.666666666666667	1	0.769230769230769	0.648648648648649
0.857142857142857	0.777777777777778	0.769230769230769	0.606060606060606	0.857142857142857	0.777777777777778	0.769230769230769	0.606060606060606	0.571428571428571	1	0.653846153846154	0.503184713375796
0.521739130434783	1	0.576923076923077	0.402922755741127	0.521739130434783	1	0.576923076923077	0.402922755741127	0.545454545454545	0.933333333333333	0.576923076923077	0.413934426229508
0.923076923076923	0.736842105263158	0.769230769230769	0.582887700534759	0.923076923076923	0.736842105263158	0.769230769230769	0.582887700534759	0.857142857142857	0.875	0.846153846153846	0.731958762886598
0.5	1	0.538461538461538	0.35	0.5	1	0.538461538461538	0.35	0.545454545454545	1	0.615384615384615	0.453781512605042
0.521739130434783	1	0.576923076923077	0.402922755741127	0.521739130434783	1	0.576923076923077	0.402922755741127	0.545454545454545	1	0.615384615384615	0.453781512605042
0.75	0.777777777777778	0.692307692307692	0.527272727272727	0.75	0.777777777777778	0.692307692307692	0.527272727272727	0.631578947368421	1	0.730769230769231	0.6
0.545454545454545	1	0.615384615384615	0.453781512605042	0.545454545454545	1	0.615384615384615	0.453781512605042	0.666666666666667	1	0.769230769230769	0.648648648648649
0.8	0.608695652173913	0.538461538461538	0.297297297297297	0.8	0.608695652173913	0.538461538461538	0.297297297297297	1	0.56	0.576923076923077	0.201117318435754
0.545454545454545	1	0.615384615384615	0.453781512605042	0.545454545454545	1	0.615384615384615	0.453781512605042	0.857142857142857	0.875	0.846153846153846	0.731958762886598
0.923076923076923	0.56	0.538461538461538	0.204081632653061	0.923076923076923	0.56	0.538461538461538	0.204081632653061	0.8	0.823529411764706	0.769230769230769	0.623188405797101
0.75	0.518518518518519	0.346153846153846	0.105263157894737	0.75	0.518518518518519	0.346153846153846	0.105263157894737	0.631578947368421	0.933333333333333	0.692307692307692	0.551724137931034
0.705882352941176	1	0.807692307692308	0.698375870069606	0.705882352941176	1	0.807692307692308	0.698375870069606	0.8	0.518518518518519	0.384615384615385	0.103448275862069
0.857142857142857	0.518518518518519	0.423076923076923	0.0972222222222224	0.857142857142857	0.518518518518519	0.423076923076923	0.0972222222222224	0.857142857142857	0.636363636363636	0.615384615384615	0.368932038834951
0.545454545454545	1	0.615384615384615	0.453781512605042	0.545454545454545	1	0.615384615384615	0.453781512605042	0.75	0.875	0.769230769230769	0.635514018691589
0.666666666666667	0.736842105263158	0.576923076923077	0.409090909090909	0.666666666666667	0.736842105263158	0.576923076923077	0.409090909090909	0.705882352941176	0.933333333333333	0.769230769230769	0.643835616438356
0.666666666666667	0.823529411764706	0.653846153846154	0.5	0.666666666666667	0.823529411764706	0.653846153846154	0.5	0.666666666666667	1	0.769230769230769	0.648648648648649
0.923076923076923	0.608695652173913	0.615384615384615	0.326424870466321	0.923076923076923	0.608695652173913	0.615384615384615	0.326424870466321	0.857142857142857	0.538461538461538	0.461538461538462	0.149532710280374
0.75	0.518518518518519	0.346153846153846	0.105263157894737	0.75	0.518518518518519	0.346153846153846	0.105263157894737	0.857142857142857	0.56	0.5	0.202830188679245
0.666666666666667	0.777777777777778	0.615384615384615	0.453781512605042	0.666666666666667	0.777777777777778	0.615384615384615	0.453781512605042	0.571428571428571	1	0.653846153846154	0.503184713375796
1	0.736842105263158	0.807692307692308	0.624277456647399	1	0.736842105263158	0.807692307692308	0.624277456647399	0.857142857142857	0.636363636363636	0.615384615384615	0.368932038834951
1	0.666666666666667	0.730769230769231	0.48	1	0.666666666666667	0.730769230769231	0.48	1	0.666666666666667	0.730769230769231	0.48
0.545454545454545	0.777777777777778	0.461538461538462	0.305343511450382	0.545454545454545	0.777777777777778	0.461538461538462	0.305343511450382	0.545454545454545	1	0.615384615384615	0.453781512605042
0.857142857142857	0.56	0.5	0.202830188679245	0.857142857142857	0.56	0.5	0.202830188679245	0.857142857142857	0.777777777777778	0.769230769230769	0.606060606060606
0.6	0.875	0.615384615384615	0.462809917355372	0.6	0.875	0.615384615384615	0.462809917355372	0.857142857142857	0.538461538461538	0.461538461538462	0.149532710280374
0.666666666666667	1	0.769230769230769	0.648648648648649	0.666666666666667	1	0.769230769230769	0.648648648648649	0.545454545454545	1	0.615384615384615	0.453781512605042
0.666666666666667	0.636363636363636	0.461538461538462	0.283464566929134	0.666666666666667	0.636363636363636	0.461538461538462	0.283464566929134	0.666666666666667	0.933333333333333	0.730769230769231	0.597345132743363
0.857142857142857	0.777777777777778	0.769230769230769	0.606060606060606	0.857142857142857	0.777777777777778	0.769230769230769	0.606060606060606	0.545454545454545	1	0.615384615384615	0.453781512605042
0.857142857142857	0.583333333333333	0.538461538461538	0.257142857142857	0.857142857142857	0.583333333333333	0.538461538461538	0.257142857142857	1	0.583333333333333	0.615384615384615	0.269662921348315
0.6	0.875	0.615384615384615	0.462809917355372	0.6	0.875	0.615384615384615	0.462809917355372	0.857142857142857	0.777777777777778	0.769230769230769	0.606060606060606
0.545454545454545	1	0.615384615384615	0.453781512605042	0.545454545454545	1	0.615384615384615	0.453781512605042	0.75	0.875	0.769230769230769	0.635514018691589
0.545454545454545	1	0.615384615384615	0.453781512605042	0.545454545454545	1	0.615384615384615	0.453781512605042	0.545454545454545	1	0.615384615384615	0.453781512605042
0.631578947368421	0.875	0.653846153846154	0.505285412262157	0.631578947368421	0.875	0.653846153846154	0.505285412262157	0.8	0.608695652173913	0.538461538461538	0.297297297297297
0.666666666666667	0.875	0.692307692307692	0.547826086956522	0.666666666666667	0.875	0.692307692307692	0.547826086956522	0.923076923076923	0.583333333333333	0.576923076923077	0.264781491002571
0.545454545454545	0.933333333333333	0.576923076923077	0.413934426229508	0.545454545454545	0.933333333333333	0.576923076923077	0.413934426229508	0.75	0.7	0.615384615384615	0.424778761061947
0.545454545454545	1	0.615384615384615	0.453781512605042	0.545454545454545	1	0.615384615384615	0.453781512605042	0.8	0.583333333333333	0.5	0.247216035634744
0.8	0.56	0.461538461538462	0.198237885462555	0.8	0.56	0.461538461538462	0.198237885462555	0.75	0.736842105263158	0.653846153846154	0.475336322869955
0.545454545454545	1	0.615384615384615	0.453781512605042	0.545454545454545	1	0.615384615384615	0.453781512605042	0.857142857142857	0.777777777777778	0.769230769230769	0.606060606060606
0.857142857142857	0.777777777777778	0.769230769230769	0.606060606060606	0.857142857142857	0.777777777777778	0.769230769230769	0.606060606060606	0.857142857142857	0.777777777777778	0.769230769230769	0.606060606060606
0.857142857142857	0.5	0.384615384615385	0.0458715596330275	0.857142857142857	0.5	0.384615384615385	0.0458715596330275	0.857142857142857	0.5	0.384615384615385	0.0458715596330275
0.545454545454545	0.736842105263158	0.423076923076923	0.272388059701493	0.545454545454545	0.736842105263158	0.423076923076923	0.272388059701493	0.923076923076923	0.583333333333333	0.576923076923077	0.264781491002571
0.631578947368421	0.538461538461538	0.269230769230769	0.122557726465364	0.631578947368421	0.538461538461538	0.269230769230769	0.122557726465364	0.75	0.518518518518519	0.346153846153846	0.105263157894737
0.857142857142857	0.777777777777778	0.769230769230769	0.606060606060606	0.857142857142857	0.777777777777778	0.769230769230769	0.606060606060606	0.545454545454545	0.933333333333333	0.576923076923077	0.413934426229508
1	0.5	0.461538461538462	0	1	0.5	0.461538461538462	0	0.75	0.875	0.769230769230769	0.635514018691589
0.571428571428571	0.933333333333333	0.615384615384615	0.460580912863071	0.571428571428571	0.933333333333333	0.615384615384615	0.460580912863071	0.857142857142857	1	0.923076923076923	0.863157894736842
0.8	0.933333333333333	0.846153846153846	0.742574257425743	0.8	0.933333333333333	0.846153846153846	0.742574257425743	0.8	0.933333333333333	0.846153846153846	0.742574257425743
0.5	1	0.538461538461538	0.35	0.5	1	0.538461538461538	0.35	0.75	0.583333333333333	0.461538461538462	0.235294117647059
0.705882352941176	0.933333333333333	0.769230769230769	0.643835616438356	0.705882352941176	0.933333333333333	0.769230769230769	0.643835616438356	0.857142857142857	0.736842105263158	0.730769230769231	0.545
0.545454545454545	1	0.615384615384615	0.453781512605042	0.545454545454545	1	0.615384615384615	0.453781512605042	0.631578947368421	0.736842105263158	0.538461538461538	0.376
0.521739130434783	1	0.576923076923077	0.402922755741127	0.521739130434783	1	0.576923076923077	0.402922755741127	0.666666666666667	0.823529411764706	0.653846153846154	0.5
0.5	1	0.538461538461538	0.35	0.5	1	0.538461538461538	0.35	0.545454545454545	1	0.615384615384615	0.453781512605042
0.666666666666667	0.583333333333333	0.384615384615385	0.206106870229008	0.666666666666667	0.583333333333333	0.384615384615385	0.206106870229008	0.8	0.777777777777778	0.730769230769231	0.56563245823389
0.631578947368421	0.933333333333333	0.692307692307692	0.551724137931034	0.631578947368421	0.933333333333333	0.692307692307692	0.551724137931034	0.666666666666667	0.875	0.692307692307692	0.547826086956522
0.8	0.7	0.653846153846154	0.454545454545455	0.8	0.7	0.653846153846154	0.454545454545455	0.705882352941176	0.608695652173913	0.461538461538462	0.263157894736842
