# Supplementary material for: Predicting seismic-induced liquefaction through ensemble learning frameworks
Source: Sci Rep. 2019 Aug 13;9:11786. doi: 10.1038/s41598-019-48044-0 (PMC6692379; doi:10.1038/s41598-019-48044-0)
Supplement: Supplementary file 8 — Dataset 7 [file 41598_2019_48044_MOESM8_ESM.zip › Variable_Importance_Result_LR_Normalized_SPT.csv]

False_Positive_Bagging	False_Negative_Bagging	Accuracy_Bagging	Kappa_Bagging	False_Positive_Stacking	False_Negative_Stacking	Accuracy_Stacking	Kappa_Stacking	False_Positive_Boosting	False_Negative_Boosting	Accuracy_Boosting	Kappa_Boosting
0.857142857142857	0.583333333333333	0.538461538461538	0.257142857142857	0.857142857142857	0.583333333333333	0.538461538461538	0.257142857142857	1	0.538461538461538	0.538461538461538	0.133333333333333
0.75	0.583333333333333	0.461538461538462	0.235294117647059	0.75	0.583333333333333	0.461538461538462	0.235294117647059	0.8	0.777777777777778	0.730769230769231	0.56563245823389
0.6	1	0.692307692307692	0.551724137931034	0.6	1	0.692307692307692	0.551724137931034	0.8	0.875	0.807692307692308	0.682151589242054
0.923076923076923	0.636363636363636	0.653846153846154	0.389033942558747	0.923076923076923	0.636363636363636	0.653846153846154	0.389033942558747	0.857142857142857	0.7	0.692307692307692	0.485148514851485
0.923076923076923	0.56	0.538461538461538	0.204081632653061	0.923076923076923	0.56	0.538461538461538	0.204081632653061	0.923076923076923	0.608695652173913	0.615384615384615	0.326424870466321
0.571428571428571	0.777777777777778	0.5	0.34368932038835	0.571428571428571	0.777777777777778	0.5	0.34368932038835	0.571428571428571	0.875	0.576923076923077	0.419878296146045
0.705882352941176	0.736842105263158	0.615384615384615	0.44206008583691	0.705882352941176	0.736842105263158	0.615384615384615	0.44206008583691	0.6	0.823529411764706	0.576923076923077	0.421052631578947
0.8	0.823529411764706	0.769230769230769	0.623188405797101	0.8	0.823529411764706	0.769230769230769	0.623188405797101	0.631578947368421	0.823529411764706	0.615384615384615	0.460580912863071
0.857142857142857	0.736842105263158	0.730769230769231	0.545	0.857142857142857	0.736842105263158	0.730769230769231	0.545	0.6	0.933333333333333	0.653846153846154	0.506329113924051
0.923076923076923	0.608695652173913	0.615384615384615	0.326424870466321	0.923076923076923	0.608695652173913	0.615384615384615	0.326424870466321	0.8	0.608695652173913	0.538461538461538	0.297297297297297
0.6	0.666666666666667	0.423076923076923	0.269662921348315	0.6	0.666666666666667	0.423076923076923	0.269662921348315	0.521739130434783	0.823529411764706	0.461538461538462	0.297297297297297
0.8	0.777777777777778	0.730769230769231	0.56563245823389	0.8	0.777777777777778	0.730769230769231	0.56563245823389	0.8	0.736842105263158	0.692307692307692	0.509433962264151
0.545454545454545	0.933333333333333	0.576923076923077	0.413934426229508	0.545454545454545	0.933333333333333	0.576923076923077	0.413934426229508	0.545454545454545	0.823529411764706	0.5	0.33984375
0.666666666666667	0.56	0.346153846153846	0.169172932330827	0.666666666666667	0.56	0.346153846153846	0.169172932330827	0.545454545454545	0.666666666666667	0.346153846153846	0.210714285714286
0.8	0.7	0.653846153846154	0.454545454545455	0.8	0.7	0.653846153846154	0.454545454545455	0.857142857142857	0.736842105263158	0.730769230769231	0.545
0.666666666666667	0.933333333333333	0.730769230769231	0.597345132743363	0.666666666666667	0.933333333333333	0.730769230769231	0.597345132743363	0.631578947368421	0.875	0.653846153846154	0.505285412262157
0.6	0.933333333333333	0.653846153846154	0.506329113924051	0.6	0.933333333333333	0.653846153846154	0.506329113924051	0.8	0.736842105263158	0.692307692307692	0.509433962264151
0.666666666666667	0.736842105263158	0.576923076923077	0.409090909090909	0.666666666666667	0.736842105263158	0.576923076923077	0.409090909090909	0.857142857142857	0.777777777777778	0.769230769230769	0.606060606060606
0.8	0.518518518518519	0.384615384615385	0.103448275862069	0.8	0.518518518518519	0.384615384615385	0.103448275862069	0.857142857142857	0.518518518518519	0.423076923076923	0.0972222222222224
0.705882352941176	0.608695652173913	0.461538461538462	0.263157894736842	0.705882352941176	0.608695652173913	0.461538461538462	0.263157894736842	0.545454545454545	0.875	0.538461538461538	0.376
0.631578947368421	0.823529411764706	0.615384615384615	0.460580912863071	0.631578947368421	0.823529411764706	0.615384615384615	0.460580912863071	0.631578947368421	0.933333333333333	0.692307692307692	0.551724137931034
0.705882352941176	0.666666666666667	0.538461538461538	0.35	0.705882352941176	0.666666666666667	0.538461538461538	0.35	0.6	0.875	0.615384615384615	0.462809917355372
0.923076923076923	0.538461538461538	0.5	0.144303797468354	0.923076923076923	0.538461538461538	0.5	0.144303797468354	0.8	0.538461538461538	0.423076923076923	0.150326797385621
0.8	0.736842105263158	0.692307692307692	0.509433962264151	0.8	0.736842105263158	0.692307692307692	0.509433962264151	0.705882352941176	0.823529411764706	0.692307692307692	0.539823008849557
0.571428571428571	0.933333333333333	0.615384615384615	0.460580912863071	0.571428571428571	0.933333333333333	0.615384615384615	0.460580912863071	0.75	0.666666666666667	0.576923076923077	0.375545851528384
0.8	0.608695652173913	0.538461538461538	0.297297297297297	0.8	0.608695652173913	0.538461538461538	0.297297297297297	0.631578947368421	0.538461538461538	0.269230769230769	0.122557726465364
0.923076923076923	0.583333333333333	0.576923076923077	0.264781491002571	0.923076923076923	0.583333333333333	0.576923076923077	0.264781491002571	0.8	0.636363636363636	0.576923076923077	0.348519362186788
0.857142857142857	0.538461538461538	0.461538461538462	0.149532710280374	0.857142857142857	0.538461538461538	0.461538461538462	0.149532710280374	1	0.538461538461538	0.538461538461538	0.133333333333333
0.571428571428571	0.777777777777778	0.5	0.34368932038835	0.571428571428571	0.777777777777778	0.5	0.34368932038835	0.666666666666667	0.7	0.538461538461538	0.365853658536585
1	0.583333333333333	0.615384615384615	0.269662921348315	1	0.583333333333333	0.615384615384615	0.269662921348315	0.545454545454545	0.933333333333333	0.576923076923077	0.413934426229508
0.857142857142857	0.736842105263158	0.730769230769231	0.545	0.857142857142857	0.736842105263158	0.730769230769231	0.545	0.857142857142857	0.7	0.692307692307692	0.485148514851485
0.631578947368421	0.583333333333333	0.346153846153846	0.188990825688073	0.631578947368421	0.583333333333333	0.346153846153846	0.188990825688073	0.705882352941176	0.7	0.576923076923077	0.395348837209302
0.8	0.777777777777778	0.730769230769231	0.56563245823389	0.8	0.777777777777778	0.730769230769231	0.56563245823389	0.857142857142857	0.56	0.5	0.202830188679245
0.666666666666667	0.736842105263158	0.576923076923077	0.409090909090909	0.666666666666667	0.736842105263158	0.576923076923077	0.409090909090909	0.857142857142857	0.666666666666667	0.653846153846154	0.426470588235294
0.923076923076923	0.518518518518519	0.461538461538462	0.085427135678392	0.923076923076923	0.518518518518519	0.461538461538462	0.085427135678392	0.857142857142857	0.538461538461538	0.461538461538462	0.149532710280374
0.545454545454545	1	0.615384615384615	0.453781512605042	0.545454545454545	1	0.615384615384615	0.453781512605042	0.705882352941176	0.7	0.576923076923077	0.395348837209302
0.8	0.7	0.653846153846154	0.454545454545455	0.8	0.7	0.653846153846154	0.454545454545455	0.8	0.823529411764706	0.769230769230769	0.623188405797101
0.545454545454545	0.777777777777778	0.461538461538462	0.305343511450382	0.545454545454545	0.777777777777778	0.461538461538462	0.305343511450382	0.666666666666667	0.933333333333333	0.730769230769231	0.597345132743363
0.6	0.56	0.269230769230769	0.139372822299652	0.6	0.56	0.269230769230769	0.139372822299652	0.923076923076923	0.56	0.538461538461538	0.204081632653061
0.6	0.777777777777778	0.538461538461538	0.380952380952381	0.6	0.777777777777778	0.538461538461538	0.380952380952381	0.705882352941176	0.583333333333333	0.423076923076923	0.221556886227545
0.631578947368421	0.736842105263158	0.538461538461538	0.376	0.631578947368421	0.736842105263158	0.538461538461538	0.376	0.545454545454545	1	0.615384615384615	0.453781512605042
0.631578947368421	0.933333333333333	0.692307692307692	0.551724137931034	0.631578947368421	0.933333333333333	0.692307692307692	0.551724137931034	0.8	0.736842105263158	0.692307692307692	0.509433962264151
0.705882352941176	0.875	0.730769230769231	0.591011235955056	0.705882352941176	0.875	0.730769230769231	0.591011235955056	0.8	0.636363636363636	0.576923076923077	0.348519362186788
0.6	0.736842105263158	0.5	0.342412451361868	0.6	0.736842105263158	0.5	0.342412451361868	0.631578947368421	0.777777777777778	0.576923076923077	0.417515274949083
0.8	0.608695652173913	0.538461538461538	0.297297297297297	0.8	0.608695652173913	0.538461538461538	0.297297297297297	0.923076923076923	0.583333333333333	0.576923076923077	0.264781491002571
1	0.518518518518519	0.5	0.0662983425414365	1	0.518518518518519	0.5	0.0662983425414365	0.6	0.666666666666667	0.423076923076923	0.269662921348315
0.545454545454545	0.736842105263158	0.423076923076923	0.272388059701493	0.545454545454545	0.736842105263158	0.423076923076923	0.272388059701493	0.571428571428571	0.875	0.576923076923077	0.419878296146045
0.631578947368421	0.933333333333333	0.692307692307692	0.551724137931034	0.631578947368421	0.933333333333333	0.692307692307692	0.551724137931034	0.6	0.823529411764706	0.576923076923077	0.421052631578947
0.545454545454545	0.777777777777778	0.461538461538462	0.305343511450382	0.545454545454545	0.777777777777778	0.461538461538462	0.305343511450382	0.545454545454545	1	0.615384615384615	0.453781512605042
0.75	0.7	0.615384615384615	0.424778761061947	0.75	0.7	0.615384615384615	0.424778761061947	0.923076923076923	0.56	0.538461538461538	0.204081632653061
0.545454545454545	1	0.615384615384615	0.453781512605042	0.545454545454545	1	0.615384615384615	0.453781512605042	0.545454545454545	0.736842105263158	0.423076923076923	0.272388059701493
0.545454545454545	0.777777777777778	0.461538461538462	0.305343511450382	0.545454545454545	0.777777777777778	0.461538461538462	0.305343511450382	0.631578947368421	1	0.730769230769231	0.6
0.75	0.583333333333333	0.461538461538462	0.235294117647059	0.75	0.583333333333333	0.461538461538462	0.235294117647059	1	0.538461538461538	0.538461538461538	0.133333333333333
0.545454545454545	0.823529411764706	0.5	0.33984375	0.545454545454545	0.823529411764706	0.5	0.33984375	0.631578947368421	0.875	0.653846153846154	0.505285412262157
0.666666666666667	0.875	0.692307692307692	0.547826086956522	0.666666666666667	0.875	0.692307692307692	0.547826086956522	0.6	0.823529411764706	0.576923076923077	0.421052631578947
0.6	0.823529411764706	0.576923076923077	0.421052631578947	0.6	0.823529411764706	0.576923076923077	0.421052631578947	0.857142857142857	0.636363636363636	0.615384615384615	0.368932038834951
0.75	0.583333333333333	0.461538461538462	0.235294117647059	0.75	0.583333333333333	0.461538461538462	0.235294117647059	0.631578947368421	0.608695652173913	0.384615384615385	0.223880597014925
0.8	0.777777777777778	0.730769230769231	0.56563245823389	0.8	0.777777777777778	0.730769230769231	0.56563245823389	0.857142857142857	0.608695652173913	0.576923076923077	0.3125
0.8	0.636363636363636	0.576923076923077	0.348519362186788	0.8	0.636363636363636	0.576923076923077	0.348519362186788	0.6	0.823529411764706	0.576923076923077	0.421052631578947
0.857142857142857	0.736842105263158	0.730769230769231	0.545	0.857142857142857	0.736842105263158	0.730769230769231	0.545	0.857142857142857	0.608695652173913	0.576923076923077	0.3125
0.6	0.666666666666667	0.423076923076923	0.269662921348315	0.6	0.666666666666667	0.423076923076923	0.269662921348315	0.6	0.636363636363636	0.384615384615385	0.235294117647059
1	0.5	0.461538461538462	0	1	0.5	0.461538461538462	0	0.631578947368421	0.875	0.653846153846154	0.505285412262157
0.571428571428571	0.777777777777778	0.5	0.34368932038835	0.571428571428571	0.777777777777778	0.5	0.34368932038835	0.545454545454545	1	0.615384615384615	0.453781512605042
0.75	0.736842105263158	0.653846153846154	0.475336322869955	0.75	0.736842105263158	0.653846153846154	0.475336322869955	0.8	0.933333333333333	0.846153846153846	0.742574257425743
0.631578947368421	0.7	0.5	0.335952848722986	0.631578947368421	0.7	0.5	0.335952848722986	1	0.5	0.461538461538462	0
0.8	0.636363636363636	0.576923076923077	0.348519362186788	0.8	0.636363636363636	0.576923076923077	0.348519362186788	0.8	0.875	0.807692307692308	0.682151589242054
0.8	0.666666666666667	0.615384615384615	0.400921658986175	0.8	0.666666666666667	0.615384615384615	0.400921658986175	0.6	0.933333333333333	0.653846153846154	0.506329113924051
0.857142857142857	0.7	0.692307692307692	0.485148514851485	0.857142857142857	0.7	0.692307692307692	0.485148514851485	1	0.56	0.576923076923077	0.201117318435754
0.545454545454545	1	0.615384615384615	0.453781512605042	0.545454545454545	1	0.615384615384615	0.453781512605042	0.631578947368421	0.666666666666667	0.461538461538462	0.297297297297297
0.8	0.608695652173913	0.538461538461538	0.297297297297297	0.8	0.608695652173913	0.538461538461538	0.297297297297297	0.571428571428571	0.823529411764706	0.538461538461538	0.380952380952381
0.631578947368421	0.933333333333333	0.692307692307692	0.551724137931034	0.631578947368421	0.933333333333333	0.692307692307692	0.551724137931034	0.571428571428571	0.875	0.576923076923077	0.419878296146045
0.545454545454545	0.933333333333333	0.576923076923077	0.413934426229508	0.545454545454545	0.933333333333333	0.576923076923077	0.413934426229508	0.571428571428571	0.823529411764706	0.538461538461538	0.380952380952381
0.545454545454545	0.875	0.538461538461538	0.376	0.545454545454545	0.875	0.538461538461538	0.376	0.6	0.736842105263158	0.5	0.342412451361868
0.6	0.875	0.615384615384615	0.462809917355372	0.6	0.875	0.615384615384615	0.462809917355372	0.75	0.666666666666667	0.576923076923077	0.375545851528384
0.857142857142857	0.636363636363636	0.615384615384615	0.368932038834951	0.857142857142857	0.636363636363636	0.615384615384615	0.368932038834951	0.857142857142857	0.875	0.846153846153846	0.731958762886598
0.8	0.777777777777778	0.730769230769231	0.56563245823389	0.8	0.777777777777778	0.730769230769231	0.56563245823389	0.8	0.7	0.653846153846154	0.454545454545455
0.8	0.823529411764706	0.769230769230769	0.623188405797101	0.8	0.823529411764706	0.769230769230769	0.623188405797101	0.545454545454545	0.875	0.538461538461538	0.376
0.857142857142857	0.5	0.384615384615385	0.0458715596330275	0.857142857142857	0.5	0.384615384615385	0.0458715596330275	0.857142857142857	0.583333333333333	0.538461538461538	0.257142857142857
0.8	0.777777777777778	0.730769230769231	0.56563245823389	0.8	0.777777777777778	0.730769230769231	0.56563245823389	0.631578947368421	0.666666666666667	0.461538461538462	0.297297297297297
0.8	0.666666666666667	0.615384615384615	0.400921658986175	0.8	0.666666666666667	0.615384615384615	0.400921658986175	0.8	0.875	0.807692307692308	0.682151589242054
0.571428571428571	0.875	0.576923076923077	0.419878296146045	0.571428571428571	0.875	0.576923076923077	0.419878296146045	0.571428571428571	0.736842105263158	0.461538461538462	0.307984790874525
0.631578947368421	0.823529411764706	0.615384615384615	0.460580912863071	0.631578947368421	0.823529411764706	0.615384615384615	0.460580912863071	1	0.583333333333333	0.615384615384615	0.269662921348315
0.631578947368421	0.7	0.5	0.335952848722986	0.631578947368421	0.7	0.5	0.335952848722986	0.857142857142857	0.666666666666667	0.653846153846154	0.426470588235294
0.8	0.538461538461538	0.423076923076923	0.150326797385621	0.8	0.538461538461538	0.423076923076923	0.150326797385621	1	0.5	0.461538461538462	0
1	0.538461538461538	0.538461538461538	0.133333333333333	1	0.538461538461538	0.538461538461538	0.133333333333333	0.666666666666667	0.608695652173913	0.423076923076923	0.244186046511628
0.857142857142857	0.538461538461538	0.461538461538462	0.149532710280374	0.857142857142857	0.538461538461538	0.461538461538462	0.149532710280374	0.857142857142857	0.583333333333333	0.538461538461538	0.257142857142857
0.923076923076923	0.56	0.538461538461538	0.204081632653061	0.923076923076923	0.56	0.538461538461538	0.204081632653061	0.857142857142857	0.583333333333333	0.538461538461538	0.257142857142857
0.545454545454545	0.736842105263158	0.423076923076923	0.272388059701493	0.545454545454545	0.736842105263158	0.423076923076923	0.272388059701493	1	0.518518518518519	0.5	0.0662983425414365
0.923076923076923	0.518518518518519	0.461538461538462	0.085427135678392	0.923076923076923	0.518518518518519	0.461538461538462	0.085427135678392	0.8	0.823529411764706	0.769230769230769	0.623188405797101
0.705882352941176	0.777777777777778	0.653846153846154	0.490196078431373	0.705882352941176	0.777777777777778	0.653846153846154	0.490196078431373	0.923076923076923	0.56	0.538461538461538	0.204081632653061
0.571428571428571	0.777777777777778	0.5	0.34368932038835	0.571428571428571	0.777777777777778	0.5	0.34368932038835	0.6	0.875	0.615384615384615	0.462809917355372
0.8	0.583333333333333	0.5	0.247216035634744	0.8	0.583333333333333	0.5	0.247216035634744	0.857142857142857	0.736842105263158	0.730769230769231	0.545
0.705882352941176	0.636363636363636	0.5	0.305954825462012	0.705882352941176	0.636363636363636	0.5	0.305954825462012	0.6	0.933333333333333	0.653846153846154	0.506329113924051
0.8	0.7	0.653846153846154	0.454545454545455	0.8	0.7	0.653846153846154	0.454545454545455	0.857142857142857	0.538461538461538	0.461538461538462	0.149532710280374
0.666666666666667	0.933333333333333	0.730769230769231	0.597345132743363	0.666666666666667	0.933333333333333	0.730769230769231	0.597345132743363	0.571428571428571	0.875	0.576923076923077	0.419878296146045
0.666666666666667	0.875	0.692307692307692	0.547826086956522	0.666666666666667	0.875	0.692307692307692	0.547826086956522	0.545454545454545	0.823529411764706	0.5	0.33984375
0.6	0.933333333333333	0.653846153846154	0.506329113924051	0.6	0.933333333333333	0.653846153846154	0.506329113924051	0.545454545454545	1	0.615384615384615	0.453781512605042
0.857142857142857	0.583333333333333	0.538461538461538	0.257142857142857	0.857142857142857	0.583333333333333	0.538461538461538	0.257142857142857	0.631578947368421	0.7	0.5	0.335952848722986
1	0.56	0.576923076923077	0.201117318435754	1	0.56	0.576923076923077	0.201117318435754	0.923076923076923	0.56	0.538461538461538	0.204081632653061
0.6	0.736842105263158	0.5	0.342412451361868	0.6	0.736842105263158	0.5	0.342412451361868	0.631578947368421	0.823529411764706	0.615384615384615	0.460580912863071
