# Supplementary material for: Predicting seismic-induced liquefaction through ensemble learning frameworks
Source: Sci Rep. 2019 Aug 13;9:11786. doi: 10.1038/s41598-019-48044-0 (PMC6692379; doi:10.1038/s41598-019-48044-0)
Supplement: Supplementary file 8 — Dataset 7 [file 41598_2019_48044_MOESM8_ESM.zip › Variable_Importance_Result_SVM_Normalized_SPT.csv]

False_Positive_Bagging	False_Negative_Bagging	Accuracy_Bagging	Kappa_Bagging	False_Positive_Stacking	False_Negative_Stacking	Accuracy_Stacking	Kappa_Stacking	False_Positive_Boosting	False_Negative_Boosting	Accuracy_Boosting	Kappa_Boosting
0.631578947368421	0.608695652173913	0.384615384615385	0.223880597014925	0.631578947368421	0.608695652173913	0.384615384615385	0.223880597014925	0.631578947368421	0.7	0.5	0.335952848722986
0.857142857142857	0.7	0.692307692307692	0.485148514851485	0.857142857142857	0.7	0.692307692307692	0.485148514851485	0.857142857142857	0.7	0.692307692307692	0.485148514851485
1	0.5	0.461538461538462	0	1	0.5	0.461538461538462	0	0.8	0.777777777777778	0.730769230769231	0.56563245823389
0.857142857142857	0.7	0.692307692307692	0.485148514851485	0.857142857142857	0.7	0.692307692307692	0.485148514851485	0.666666666666667	0.875	0.692307692307692	0.547826086956522
0.666666666666667	0.823529411764706	0.653846153846154	0.5	0.666666666666667	0.823529411764706	0.653846153846154	0.5	0.8	0.933333333333333	0.846153846153846	0.742574257425743
0.857142857142857	0.636363636363636	0.615384615384615	0.368932038834951	0.857142857142857	0.636363636363636	0.615384615384615	0.368932038834951	0.6	0.823529411764706	0.576923076923077	0.421052631578947
0.8	0.636363636363636	0.576923076923077	0.348519362186788	0.8	0.636363636363636	0.576923076923077	0.348519362186788	0.8	0.823529411764706	0.769230769230769	0.623188405797101
0.8	0.7	0.653846153846154	0.454545454545455	0.8	0.7	0.653846153846154	0.454545454545455	0.631578947368421	0.823529411764706	0.615384615384615	0.460580912863071
0.8	0.518518518518519	0.384615384615385	0.103448275862069	0.8	0.518518518518519	0.384615384615385	0.103448275862069	0.545454545454545	0.777777777777778	0.461538461538462	0.305343511450382
0.705882352941176	0.933333333333333	0.769230769230769	0.643835616438356	0.705882352941176	0.933333333333333	0.769230769230769	0.643835616438356	0.923076923076923	0.666666666666667	0.692307692307692	0.452631578947368
0.6	0.583333333333333	0.307692307692308	0.170212765957447	0.6	0.583333333333333	0.307692307692308	0.170212765957447	0.571428571428571	0.7	0.423076923076923	0.273743016759777
0.8	0.7	0.653846153846154	0.454545454545455	0.8	0.7	0.653846153846154	0.454545454545455	0.857142857142857	0.608695652173913	0.576923076923077	0.3125
0.545454545454545	0.875	0.538461538461538	0.376	0.545454545454545	0.875	0.538461538461538	0.376	0.571428571428571	0.823529411764706	0.538461538461538	0.380952380952381
0.631578947368421	0.608695652173913	0.384615384615385	0.223880597014925	0.631578947368421	0.608695652173913	0.384615384615385	0.223880597014925	0.571428571428571	0.777777777777778	0.5	0.34368932038835
0.857142857142857	0.518518518518519	0.423076923076923	0.0972222222222224	0.857142857142857	0.518518518518519	0.423076923076923	0.0972222222222224	0.923076923076923	0.518518518518519	0.461538461538462	0.085427135678392
0.8	0.666666666666667	0.615384615384615	0.400921658986175	0.8	0.666666666666667	0.615384615384615	0.400921658986175	0.571428571428571	1	0.653846153846154	0.503184713375796
0.631578947368421	0.777777777777778	0.576923076923077	0.417515274949083	0.631578947368421	0.777777777777778	0.576923076923077	0.417515274949083	0.857142857142857	0.777777777777778	0.769230769230769	0.606060606060606
0.8	0.777777777777778	0.730769230769231	0.56563245823389	0.8	0.777777777777778	0.730769230769231	0.56563245823389	0.666666666666667	0.777777777777778	0.615384615384615	0.453781512605042
0.923076923076923	0.583333333333333	0.576923076923077	0.264781491002571	0.923076923076923	0.583333333333333	0.576923076923077	0.264781491002571	0.8	0.823529411764706	0.769230769230769	0.623188405797101
0.8	0.636363636363636	0.576923076923077	0.348519362186788	0.8	0.636363636363636	0.576923076923077	0.348519362186788	0.75	0.777777777777778	0.692307692307692	0.527272727272727
0.6	0.777777777777778	0.538461538461538	0.380952380952381	0.6	0.777777777777778	0.538461538461538	0.380952380952381	0.705882352941176	0.933333333333333	0.769230769230769	0.643835616438356
0.8	0.777777777777778	0.730769230769231	0.56563245823389	0.8	0.777777777777778	0.730769230769231	0.56563245823389	0.8	0.823529411764706	0.769230769230769	0.623188405797101
0.75	0.56	0.423076923076923	0.190871369294606	0.75	0.56	0.423076923076923	0.190871369294606	0.923076923076923	0.666666666666667	0.692307692307692	0.452631578947368
0.857142857142857	0.736842105263158	0.730769230769231	0.545	0.857142857142857	0.736842105263158	0.730769230769231	0.545	0.8	0.777777777777778	0.730769230769231	0.56563245823389
0.545454545454545	1	0.615384615384615	0.453781512605042	0.545454545454545	1	0.615384615384615	0.453781512605042	0.75	0.608695652173913	0.5	0.280851063829787
0.705882352941176	0.777777777777778	0.653846153846154	0.490196078431373	0.705882352941176	0.777777777777778	0.653846153846154	0.490196078431373	0.631578947368421	0.875	0.653846153846154	0.505285412262157
0.705882352941176	0.7	0.576923076923077	0.395348837209302	0.705882352941176	0.7	0.576923076923077	0.395348837209302	0.923076923076923	0.583333333333333	0.576923076923077	0.264781491002571
1	0.5	0.461538461538462	0	1	0.5	0.461538461538462	0	0.8	0.636363636363636	0.576923076923077	0.348519362186788
0.666666666666667	0.823529411764706	0.653846153846154	0.5	0.666666666666667	0.823529411764706	0.653846153846154	0.5	0.8	0.666666666666667	0.615384615384615	0.400921658986175
1	0.5	0.461538461538462	0	1	0.5	0.461538461538462	0	0.705882352941176	0.7	0.576923076923077	0.395348837209302
0.571428571428571	0.823529411764706	0.538461538461538	0.380952380952381	0.571428571428571	0.823529411764706	0.538461538461538	0.380952380952381	0.6	0.875	0.615384615384615	0.462809917355372
0.571428571428571	0.933333333333333	0.615384615384615	0.460580912863071	0.571428571428571	0.933333333333333	0.615384615384615	0.460580912863071	0.857142857142857	0.7	0.692307692307692	0.485148514851485
0.8	0.777777777777778	0.730769230769231	0.56563245823389	0.8	0.777777777777778	0.730769230769231	0.56563245823389	0.8	0.875	0.807692307692308	0.682151589242054
0.705882352941176	0.518518518518519	0.307692307692308	0.103448275862069	0.705882352941176	0.518518518518519	0.307692307692308	0.103448275862069	0.923076923076923	0.538461538461538	0.5	0.144303797468354
0.8	0.666666666666667	0.615384615384615	0.400921658986175	0.8	0.666666666666667	0.615384615384615	0.400921658986175	0.8	0.736842105263158	0.692307692307692	0.509433962264151
0.6	0.823529411764706	0.576923076923077	0.421052631578947	0.6	0.823529411764706	0.576923076923077	0.421052631578947	0.857142857142857	0.7	0.692307692307692	0.485148514851485
0.75	0.933333333333333	0.807692307692308	0.691943127962085	0.75	0.933333333333333	0.807692307692308	0.691943127962085	0.75	0.777777777777778	0.692307692307692	0.527272727272727
0.666666666666667	0.7	0.538461538461538	0.365853658536585	0.666666666666667	0.7	0.538461538461538	0.365853658536585	0.666666666666667	0.823529411764706	0.653846153846154	0.5
0.6	0.608695652173913	0.346153846153846	0.202166064981949	0.6	0.608695652173913	0.346153846153846	0.202166064981949	0.705882352941176	0.823529411764706	0.692307692307692	0.539823008849557
0.6	0.583333333333333	0.307692307692308	0.170212765957447	0.6	0.583333333333333	0.307692307692308	0.170212765957447	0.6	0.823529411764706	0.576923076923077	0.421052631578947
0.857142857142857	0.666666666666667	0.653846153846154	0.426470588235294	0.857142857142857	0.666666666666667	0.653846153846154	0.426470588235294	0.6	0.875	0.615384615384615	0.462809917355372
0.8	0.777777777777778	0.730769230769231	0.56563245823389	0.8	0.777777777777778	0.730769230769231	0.56563245823389	0.923076923076923	0.56	0.538461538461538	0.204081632653061
0.8	0.823529411764706	0.769230769230769	0.623188405797101	0.8	0.823529411764706	0.769230769230769	0.623188405797101	0.545454545454545	0.777777777777778	0.461538461538462	0.305343511450382
0.705882352941176	0.56	0.384615384615385	0.181102362204724	0.705882352941176	0.56	0.384615384615385	0.181102362204724	0.666666666666667	0.736842105263158	0.576923076923077	0.409090909090909
0.571428571428571	0.823529411764706	0.538461538461538	0.380952380952381	0.571428571428571	0.823529411764706	0.538461538461538	0.380952380952381	0.631578947368421	0.823529411764706	0.615384615384615	0.460580912863071
0.631578947368421	0.933333333333333	0.692307692307692	0.551724137931034	0.631578947368421	0.933333333333333	0.692307692307692	0.551724137931034	0.75	0.7	0.615384615384615	0.424778761061947
0.75	0.518518518518519	0.346153846153846	0.105263157894737	0.75	0.518518518518519	0.346153846153846	0.105263157894737	0.571428571428571	0.608695652173913	0.307692307692308	0.178947368421053
0.545454545454545	0.933333333333333	0.576923076923077	0.413934426229508	0.545454545454545	0.933333333333333	0.576923076923077	0.413934426229508	0.631578947368421	0.608695652173913	0.384615384615385	0.223880597014925
0.545454545454545	0.933333333333333	0.576923076923077	0.413934426229508	0.545454545454545	0.933333333333333	0.576923076923077	0.413934426229508	0.705882352941176	0.7	0.576923076923077	0.395348837209302
0.923076923076923	0.608695652173913	0.615384615384615	0.326424870466321	0.923076923076923	0.608695652173913	0.615384615384615	0.326424870466321	1	0.5	0.461538461538462	0
1	0.5	0.461538461538462	0	1	0.5	0.461538461538462	0	0.705882352941176	0.777777777777778	0.653846153846154	0.490196078431373
0.666666666666667	0.736842105263158	0.576923076923077	0.409090909090909	0.666666666666667	0.736842105263158	0.576923076923077	0.409090909090909	0.6	0.875	0.615384615384615	0.462809917355372
0.75	0.736842105263158	0.653846153846154	0.475336322869955	0.75	0.736842105263158	0.653846153846154	0.475336322869955	0.8	0.7	0.653846153846154	0.454545454545455
0.545454545454545	1	0.615384615384615	0.453781512605042	0.545454545454545	1	0.615384615384615	0.453781512605042	0.6	0.875	0.615384615384615	0.462809917355372
0.8	0.7	0.653846153846154	0.454545454545455	0.8	0.7	0.653846153846154	0.454545454545455	0.857142857142857	0.736842105263158	0.730769230769231	0.545
0.545454545454545	1	0.615384615384615	0.453781512605042	0.545454545454545	1	0.615384615384615	0.453781512605042	0.545454545454545	0.875	0.538461538461538	0.376
0.75	0.7	0.615384615384615	0.424778761061947	0.75	0.7	0.615384615384615	0.424778761061947	0.6	0.538461538461538	0.230769230769231	0.10958904109589
0.545454545454545	0.823529411764706	0.5	0.33984375	0.545454545454545	0.823529411764706	0.5	0.33984375	0.857142857142857	0.777777777777778	0.769230769230769	0.606060606060606
0.923076923076923	0.608695652173913	0.615384615384615	0.326424870466321	0.923076923076923	0.608695652173913	0.615384615384615	0.326424870466321	0.666666666666667	0.636363636363636	0.461538461538462	0.283464566929134
0.857142857142857	0.5	0.384615384615385	0.0458715596330275	0.857142857142857	0.5	0.384615384615385	0.0458715596330275	0.631578947368421	0.583333333333333	0.346153846153846	0.188990825688073
0.705882352941176	0.666666666666667	0.538461538461538	0.35	0.705882352941176	0.666666666666667	0.538461538461538	0.35	0.6	0.7	0.461538461538462	0.305343511450382
0.75	0.777777777777778	0.692307692307692	0.527272727272727	0.75	0.777777777777778	0.692307692307692	0.527272727272727	1	0.608695652173913	0.653846153846154	0.338983050847458
1	0.5	0.461538461538462	0	1	0.5	0.461538461538462	0	0.571428571428571	0.933333333333333	0.615384615384615	0.460580912863071
0.923076923076923	0.538461538461538	0.5	0.144303797468354	0.923076923076923	0.538461538461538	0.5	0.144303797468354	0.631578947368421	0.823529411764706	0.615384615384615	0.460580912863071
0.666666666666667	0.608695652173913	0.423076923076923	0.244186046511628	0.666666666666667	0.608695652173913	0.423076923076923	0.244186046511628	0.631578947368421	0.583333333333333	0.346153846153846	0.188990825688073
0.545454545454545	1	0.615384615384615	0.453781512605042	0.545454545454545	1	0.615384615384615	0.453781512605042	0.6	0.933333333333333	0.653846153846154	0.506329113924051
0.631578947368421	0.777777777777778	0.576923076923077	0.417515274949083	0.631578947368421	0.777777777777778	0.576923076923077	0.417515274949083	0.6	0.823529411764706	0.576923076923077	0.421052631578947
1	0.5	0.461538461538462	0	1	0.5	0.461538461538462	0	0.666666666666667	0.823529411764706	0.653846153846154	0.5
0.571428571428571	0.823529411764706	0.538461538461538	0.380952380952381	0.571428571428571	0.823529411764706	0.538461538461538	0.380952380952381	0.705882352941176	0.636363636363636	0.5	0.305954825462012
0.631578947368421	0.736842105263158	0.538461538461538	0.376	0.631578947368421	0.736842105263158	0.538461538461538	0.376	0.8	0.7	0.653846153846154	0.454545454545455
0.666666666666667	0.823529411764706	0.653846153846154	0.5	0.666666666666667	0.823529411764706	0.653846153846154	0.5	0.923076923076923	0.636363636363636	0.653846153846154	0.389033942558747
0.666666666666667	0.777777777777778	0.615384615384615	0.453781512605042	0.666666666666667	0.777777777777778	0.615384615384615	0.453781512605042	0.571428571428571	0.823529411764706	0.538461538461538	0.380952380952381
0.545454545454545	1	0.615384615384615	0.453781512605042	0.545454545454545	1	0.615384615384615	0.453781512605042	0.631578947368421	0.823529411764706	0.615384615384615	0.460580912863071
0.571428571428571	0.777777777777778	0.5	0.34368932038835	0.571428571428571	0.777777777777778	0.5	0.34368932038835	0.75	0.736842105263158	0.653846153846154	0.475336322869955
0.631578947368421	0.736842105263158	0.538461538461538	0.376	0.631578947368421	0.736842105263158	0.538461538461538	0.376	0.631578947368421	0.823529411764706	0.615384615384615	0.460580912863071
0.923076923076923	0.7	0.730769230769231	0.517241379310345	0.923076923076923	0.7	0.730769230769231	0.517241379310345	0.8	0.736842105263158	0.692307692307692	0.509433962264151
0.6	0.583333333333333	0.307692307692308	0.170212765957447	0.6	0.583333333333333	0.307692307692308	0.170212765957447	0.6	0.56	0.269230769230769	0.139372822299652
0.571428571428571	0.736842105263158	0.461538461538462	0.307984790874525	0.571428571428571	0.736842105263158	0.461538461538462	0.307984790874525	0.75	0.518518518518519	0.346153846153846	0.105263157894737
0.6	0.736842105263158	0.5	0.342412451361868	0.6	0.736842105263158	0.5	0.342412451361868	0.6	1	0.692307692307692	0.551724137931034
0.545454545454545	0.777777777777778	0.461538461538462	0.305343511450382	0.545454545454545	0.777777777777778	0.461538461538462	0.305343511450382	0.6	0.933333333333333	0.653846153846154	0.506329113924051
0.8	0.56	0.461538461538462	0.198237885462555	0.8	0.56	0.461538461538462	0.198237885462555	0.6	0.736842105263158	0.5	0.342412451361868
0.631578947368421	0.933333333333333	0.692307692307692	0.551724137931034	0.631578947368421	0.933333333333333	0.692307692307692	0.551724137931034	0.666666666666667	0.933333333333333	0.730769230769231	0.597345132743363
0.8	0.583333333333333	0.5	0.247216035634744	0.8	0.583333333333333	0.5	0.247216035634744	0.75	0.875	0.769230769230769	0.635514018691589
0.705882352941176	0.608695652173913	0.461538461538462	0.263157894736842	0.705882352941176	0.608695652173913	0.461538461538462	0.263157894736842	0.571428571428571	0.736842105263158	0.461538461538462	0.307984790874525
0.571428571428571	0.823529411764706	0.538461538461538	0.380952380952381	0.571428571428571	0.823529411764706	0.538461538461538	0.380952380952381	0.631578947368421	0.736842105263158	0.538461538461538	0.376
0.75	0.518518518518519	0.346153846153846	0.105263157894737	0.75	0.518518518518519	0.346153846153846	0.105263157894737	0.545454545454545	0.608695652173913	0.269230769230769	0.154109589041096
0.8	0.777777777777778	0.730769230769231	0.56563245823389	0.8	0.777777777777778	0.730769230769231	0.56563245823389	0.8	0.7	0.653846153846154	0.454545454545455
0.6	0.538461538461538	0.230769230769231	0.10958904109589	0.6	0.538461538461538	0.230769230769231	0.10958904109589	0.571428571428571	0.823529411764706	0.538461538461538	0.380952380952381
0.705882352941176	0.933333333333333	0.769230769230769	0.643835616438356	0.705882352941176	0.933333333333333	0.769230769230769	0.643835616438356	0.857142857142857	0.736842105263158	0.730769230769231	0.545
1	0.5	0.461538461538462	0	1	0.5	0.461538461538462	0	1	0.5	0.461538461538462	0
0.857142857142857	0.636363636363636	0.615384615384615	0.368932038834951	0.857142857142857	0.636363636363636	0.615384615384615	0.368932038834951	0.5	1	0.538461538461538	0.35
0.857142857142857	0.583333333333333	0.538461538461538	0.257142857142857	0.857142857142857	0.583333333333333	0.538461538461538	0.257142857142857	0.75	0.7	0.615384615384615	0.424778761061947
0.8	0.736842105263158	0.692307692307692	0.509433962264151	0.8	0.736842105263158	0.692307692307692	0.509433962264151	0.857142857142857	0.583333333333333	0.538461538461538	0.257142857142857
0.631578947368421	0.7	0.5	0.335952848722986	0.631578947368421	0.7	0.5	0.335952848722986	1	0.5	0.461538461538462	0
0.75	0.736842105263158	0.653846153846154	0.475336322869955	0.75	0.736842105263158	0.653846153846154	0.475336322869955	0.857142857142857	0.666666666666667	0.653846153846154	0.426470588235294
0.666666666666667	0.777777777777778	0.615384615384615	0.453781512605042	0.666666666666667	0.777777777777778	0.615384615384615	0.453781512605042	0.6	0.823529411764706	0.576923076923077	0.421052631578947
0.571428571428571	0.823529411764706	0.538461538461538	0.380952380952381	0.571428571428571	0.823529411764706	0.538461538461538	0.380952380952381	0.631578947368421	0.823529411764706	0.615384615384615	0.460580912863071
0.631578947368421	0.875	0.653846153846154	0.505285412262157	0.631578947368421	0.875	0.653846153846154	0.505285412262157	0.75	0.666666666666667	0.576923076923077	0.375545851528384
0.923076923076923	0.636363636363636	0.653846153846154	0.389033942558747	0.923076923076923	0.636363636363636	0.653846153846154	0.389033942558747	0.8	0.777777777777778	0.730769230769231	0.56563245823389
0.923076923076923	0.583333333333333	0.576923076923077	0.264781491002571	0.923076923076923	0.583333333333333	0.576923076923077	0.264781491002571	0.6	0.777777777777778	0.538461538461538	0.380952380952381
